# Supplementary material for: Gefitinib Results in Robust Host-Directed Immunity Against Salmonella Infection Through Proteo-Metabolomic Reprogramming
Source: Front Immunol. 2021 Mar 31;12:648710. doi: 10.3389/fimmu.2021.648710 (PMC8044459; doi:10.3389/fimmu.2021.648710)
Supplement: Supplementary Figure 1 — Identification of Gefitinib as a potent drug against S. typhi. (A) Cytotoxicity assay of compounds. Left panel shows there was no cytotoxicity or direct killing of Salmonella, the right panel shows no cytotoxicity on THP-1 cells. (B) The bar graph represents % inhibition ± SEM of intracellular replication of S. typhi after the post-exposure of Enzo library compounds (1µM). (C) The number of compounds showing <50%, >50%, >80%, >90% inhibition of intracellular survival on dose dependent kinetics (1µM, 100nM, 10nM). (D) The number of compounds showing invasion inhibition in THP-1 cells from below 50% to above 50%, >80%, >90%. (E, F) Percentage Intra-cellular and invasion inhibition of 3 compounds (dose kinetics assay) in caco2 cells. Data represents mean ± SEM from three replicates and repeated three times each individual experiments. [file Presentation_1.zip › Table 1.XLSX]

## Sheet: Sheet1
Compound code	Compound Name	MW	CAS	Solvent
1A	Amiodarone	645.3	1951-25-3	DMSO
1B	Fluspirilene	475.6	1841-19-6	DMSO
1C	Niguldipine HCl	646.2	113317-61-6	DMSO
1D	Fulvestrant	606.8	129453-61-8	DMSO
1E	Calcifediol	400.7	19356-17-3	DMSO
1F	Maprotiline·HCl	313.9	10347-81-6	DMSO
1G	Carvedilol	406.5	72956-09-3	DMSO
1H	Pimozide	461.6	2062-78-4	DMSO
2A	Loperamide HCl	513.5	34552-83-5	DMSO
2B	Propafenone HCl	377.9	54063-53-5 (free base)	DMSO
2C	Haloperidol	375.9	52-86-8	DMSO
2D	(+) - Butaclamol HCl	398	55528-07-9	DMSO
2E	Chlorpromazine HCl	355.3	69-09-0	DMSO
2F	Fluphenazine HCl	510.4	146-56-5	DMSO
2G	Promethazine HCl	320.9	58-33-3	DMSO
2H	Spiperone	395.5	749-02-0	DMSO
3A	Amoxapine	313.8	14028-44-5	DMSO
3B	Manidipine	610.7	120092-68-4	DMSO
3C	Aripiprazole	448.4	129722-12-9	DMSO
3D	Gefitinib	446.9	184475-35-2	DMSO
3E	Vatalanib	346.8	212141-54-3	DMSO
3F	Ketoconazole	531.4	65277-42-1	DMSO
3G	Oxatomide	426.6	60607-34-3	DMSO
3H	Raloxifene HCl	510	82640-04-8	DMSO
4A	Lapatinib	581.1	388082-78-8	DMSO
4B	Lomerizine 2HCl	541.5	101477-54-7	DMSO
4C	Dilazep 2HCl	677.6	35898-87-4	DMSO
4D	Salmeterol	415.6	89365-50-4	DMSO
4E	Clomiphene Citrate	598.1	50-41-9	DMSO
4F	Danazol	337.5	17230-88-5	DMSO
4G	Corticosterone	346.5	50-22-6	DMSO
4H	Doxazosin Mesylate	547.6	77883-43-3	DMSO
5A	Dehydroepiandrosterone	288.4	53-43-0	DMSO
5B	Desloratadine	310.8	100643-71-8	DMSO
5C	Formestane	302.4	566-48-3	DMSO
5D	Amitriptyline HCl	313.9	549-18-8	DMSO
5E	Itraconazole	705.7	84625-61-6	DMSO
5F	Loratadine	382.9	79794-75-5	DMSO
5G	Miconazole	416.1	22916-47-8	DMSO
5H	Nefazodone HCl	506.5	82752-99-6	DMSO
6A	Oxiconazole nitrate	492.1	64211-46-7	DMSO
6B	Paroxetine HCl	365.8	78246-49-8	DMSO
6C	Progesterone	314.5	57-83-0	DMSO
6D	Pregnenolone	316.5	145-13-1	DMSO
6E	Quinacrine 2HCl	472.9	83-89-6 (free base)	DMSO
6F	Stanozolol	328.5	10418-03-8	DMSO
6G	Toremifene	406	89778-26-7	DMSO
6H	Naloxonazine 2HCl	723.7	880759-65-9	DMSO
7A	Astemizole	458.6	68844-77-9	DMSO
7B	Dihydroergocristine Mesylate	707.8	24730-10-7	DMSO
7C	Fluoxetine HCl	345.8	59333-67-4	DMSO
7D	Ketanserin Tartarate	545.5	83846-83-7	DMSO
7E	Trequinsin HCl	442	78416-81-6	DMSO
7F	Thioridazine HCl	407	130-61-0	DMSO
7G	Butoconazole nitrate	474.8	64872-77-1	DMSO
7H	Cyproheptadine HCl.sesquihydrate salt	377.9	6032-06-0	DMSO
8A	Trifluperidol HCl	445.9	2062-77-3	DMSO
8B	Clemastine Fumarate	459.9	14976-57-9	DMSO
8C	Sertaconazole	437.8	99592-32-2	DMSO
8D	Bepridil HCl	403	74764-40-2	DMSO
8E	Imatinib mesylate	589.7	220127-57-1	DMSO
