# Supplementary material for: Gefitinib Results in Robust Host-Directed Immunity Against Salmonella Infection Through Proteo-Metabolomic Reprogramming
Source: Front Immunol. 2021 Mar 31;12:648710. doi: 10.3389/fimmu.2021.648710 (PMC8044459; doi:10.3389/fimmu.2021.648710)
Supplement: Supplementary Figure 1 — Identification of Gefitinib as a potent drug against S. typhi. (A) Cytotoxicity assay of compounds. Left panel shows there was no cytotoxicity or direct killing of Salmonella, the right panel shows no cytotoxicity on THP-1 cells. (B) The bar graph represents % inhibition ± SEM of intracellular replication of S. typhi after the post-exposure of Enzo library compounds (1µM). (C) The number of compounds showing <50%, >50%, >80%, >90% inhibition of intracellular survival on dose dependent kinetics (1µM, 100nM, 10nM). (D) The number of compounds showing invasion inhibition in THP-1 cells from below 50% to above 50%, >80%, >90%. (E, F) Percentage Intra-cellular and invasion inhibition of 3 compounds (dose kinetics assay) in caco2 cells. Data represents mean ± SEM from three replicates and repeated three times each individual experiments. [file Presentation_1.zip › Table 2.XLSX]

## Sheet: all
Comparison (group1/group2)	ProteinGroups	AVG Log2 Ratio	Absolute AVG Log2 Ratio	Pvalue	Qvalue	# of Ratios	UniProtIds	Genes	ProteinDescriptions	ProteinNames	# Unique Total Peptides	% Change	Ratio	Condition Numerator	Condition Denominator	ProteinGroups
RAP / ACR	P49327	-0.87198	0.87198	1.59574e-52	2.68084e-50	310	P49327	FASN	Fatty acid synthase	FAS_HUMAN	52	-45.3604	0.546396	RAP	ACR	P49327
INF / GEF	Q09666	2.86041	2.86041	6.51531e-38	7.94868e-36	299	Q09666	AHNAK	Neuroblast differentiation-associated protein AHNAK	AHNK_HUMAN	58	626.223	7.26223	INF	GEF	Q09666
INF / ACR	Q09666	2.34965	2.34965	9.82246e-35	1.02154e-32	248	Q09666	AHNAK	Neuroblast differentiation-associated protein AHNAK	AHNK_HUMAN	58	409.702	5.09702	INF	ACR	P14618
RAP / ACR	P14618	-1.26755	1.26755	2.03333e-30	1.13867e-28	252	P14618	PKM	Pyruvate kinase PKM	KPYM_HUMAN	31	-58.4636	0.415364	RAP	ACR	P08238
RAP / ACR	P08238	-2.36765	2.36765	1.66811e-30	1.13867e-28	244	P08238	HSP90AB1	Heat shock protein HSP 90-beta	HS90B_HUMAN	32	-80.6239	0.193761	RAP	ACR	P62937
RAP / CON	P62937	-0.932065	0.932065	5.3503e-31	1.50878e-28	177	P62937	PPIA	Peptidyl-prolyl cis-trans isomerase A	PPIA_HUMAN	15	-47.5892	0.524108	RAP	CON	P35579
INF / ACR	P08238	-1.68153	1.68153	7.9524e-27	4.13525e-25	196	P08238	HSP90AB1	Heat shock protein HSP 90-beta	HS90B_HUMAN	32	-68.8248	0.311752	INF	ACR	Q00610
RAP / CON	P35579	-1.31369	1.31369	4.72131e-26	6.65704e-24	289	P35579	MYH9	Myosin-9	MYH9_HUMAN	52	-59.7711	0.402289	RAP	CON	P06748
RAP / ACR	Q00610	-1.17201	1.17201	5.22847e-25	2.19596e-23	139	Q00610	CLTC	Clathrin heavy chain 1	CLH1_HUMAN	27	-55.6198	0.443802	RAP	ACR	P60709;P63261
ACR / CON	P06748	-4.03344	4.03344	1.24067e-25	2.28284e-23	109	P06748	NPM1	Nucleophosmin	NPM_HUMAN	11	-93.8932	0.0610682	ACR	CON	P04075
INF / RAP	Q09666	2.09988	2.09988	8.24885e-25	1.25382e-22	326	Q09666	AHNAK	Neuroblast differentiation-associated protein AHNAK	AHNK_HUMAN	58	328.673	4.28673	INF	RAP	P78527
RAP / GEF	P60709;P63261	-0.949685	0.949685	1.05382e-24	2.97178e-22	375	P60709;P63261	ACTB;ACTG1	Actin, cytoplasmic 1;Actin, cytoplasmic 2	ACTB_HUMAN;ACTG_HUMAN	28	-48.2254	0.517746	RAP	GEF	P53396
INF / GEF	P04075	-1.41324	1.41324	5.14029e-24	3.13557e-22	116	P04075	ALDOA	Fructose-bisphosphate aldolase A	ALDOA_HUMAN	17	-62.4533	0.375467	INF	GEF	P46940
RAP / ACR	P78527	-0.711276	0.711276	5.17623e-23	1.73921e-21	133	P78527	PRKDC	DNA-dependent protein kinase catalytic subunit	PRKDC_HUMAN	30	-38.922	0.61078	RAP	ACR	P14314
GEF / CON	Q09666	-0.639509	0.639509	6.73563e-24	2.51913e-21	313	Q09666	AHNAK	Neuroblast differentiation-associated protein AHNAK	AHNK_HUMAN	58	-35.8068	0.641932	GEF	CON	P10606
RAP / GEF	P49327	-0.915123	0.915123	4.32995e-23	6.10523e-21	238	P49327	FASN	Fatty acid synthase	FAS_HUMAN	52	-46.9701	0.530299	RAP	GEF	P11021
RAP / ACR	P53396	-1.81475	1.81475	3.12224e-22	8.74227e-21	116	P53396	ACLY	ATP-citrate synthase	ACLY_HUMAN	20	-71.5746	0.284254	RAP	ACR	P80723
INF / ACR	P46940	-2.13212	2.13212	2.62658e-22	9.10547e-21	47	P46940	IQGAP1	Ras GTPase-activating-like protein IQGAP1	IQGA1_HUMAN	15	-77.1877	0.228123	INF	ACR	Q07955
GEF / CON	P06748	-1.34859	1.34859	9.3532e-23	1.74905e-20	133	P06748	NPM1	Nucleophosmin	NPM_HUMAN	11	-60.7325	0.392675	GEF	CON	P10809
INF / ACR	P14314	3.32896	3.32896	3.08379e-21	8.01785e-20	43	P14314	PRKCSH	Glucosidase 2 subunit beta	GLU2B_HUMAN	9	904.887	10.0489	INF	ACR	P62805
RAP / ACR	P10606	2.83647	2.83647	1.03432e-20	2.48237e-19	26	P10606	COX5B	Cytochrome c oxidase subunit 5B, mitochondrial	COX5B_HUMAN	4	614.272	7.14272	RAP	ACR	P11142
ACR / CON	P62937	-2.17622	2.17622	2.95706e-21	2.56838e-19	165	P62937	PPIA	Peptidyl-prolyl cis-trans isomerase A	PPIA_HUMAN	15	-77.8745	0.221255	ACR	CON	P06753
ACR / CON	P08238	2.11077	2.11077	4.18758e-21	2.56838e-19	226	P08238	HSP90AB1	Heat shock protein HSP 90-beta	HS90B_HUMAN	32	331.922	4.31922	ACR	CON	P29401
INF / ACR	P11021	3.73681	3.73681	1.43291e-20	2.98045e-19	197	P11021	HSPA5	78 kDa glucose-regulated protein	GRP78_HUMAN	31	1233.19	13.3319	INF	ACR	Q01518
INF / GEF	P80723	2.763	2.763	8.63505e-21	3.51159e-19	31	P80723	BASP1	Brain acid soluble protein 1	BASP1_HUMAN	4	578.805	6.78805	INF	GEF	P19338
INF / ACR	Q07955	5.23656	5.23656	3.47093e-20	6.01628e-19	55	Q07955	SRSF1	Serine/arginine-rich splicing factor 1	SRSF1_HUMAN	10	3670.17	37.7017	INF	ACR	P13639
ACR / CON	P10809	-1.87034	1.87034	2.03287e-20	9.3512e-19	254	P10809	HSPD1	60 kDa heat shock protein, mitochondrial	CH60_HUMAN	37	-72.6491	0.273509	ACR	CON	P50395
RAP / GEF	Q09666	0.760533	0.760533	1.20213e-20	1.13e-18	347	Q09666	AHNAK	Neuroblast differentiation-associated protein AHNAK	AHNK_HUMAN	58	69.4117	1.69412	RAP	GEF	P23396
INF / GEF	Q07955	3.92524	3.92524	1.04425e-19	3.18497e-18	68	Q07955	SRSF1	Serine/arginine-rich splicing factor 1	SRSF1_HUMAN	10	1419.2	15.192	INF	GEF	P00338
INF / CON	Q07955	2.2122	2.2122	1.22259e-19	8.56462e-18	65	Q07955	SRSF1	Serine/arginine-rich splicing factor 1	SRSF1_HUMAN	10	363.382	4.63382	INF	CON	Q06830
INF / CON	P04075	-0.825155	0.825155	1.58604e-19	8.56462e-18	105	P04075	ALDOA	Fructose-bisphosphate aldolase A	ALDOA_HUMAN	17	-43.5578	0.564422	INF	CON	P04908;Q7L7L0;Q93077
INF / CON	P62805	2.05389	2.05389	8.24506e-19	2.96822e-17	142	P62805	HIST1H4A	Histone H4	H4_HUMAN	14	315.224	4.15224	INF	CON	Q9Y490
RAP / GEF	P11142	-0.797598	0.797598	6.2443e-19	3.52178e-17	281	P11142	HSPA8	Heat shock cognate 71 kDa protein	HSP7C_HUMAN	32	-42.4694	0.575306	RAP	GEF	P04792
INF / GEF	P06753	1.73784	1.73784	3.31852e-18	8.0972e-17	42	P06753	TPM3	Tropomyosin alpha-3 chain	TPM3_HUMAN	4	233.536	3.33536	INF	GEF	P17096
RAP / CON	P29401	-0.726718	0.726718	1.6399e-18	1.15613e-16	119	P29401	TKT	Transketolase	TKT_HUMAN	20	-39.5723	0.604277	RAP	CON	Q9UQ35
INF / GEF	P14314	2.48221	2.48221	9.09353e-18	1.84902e-16	48	P14314	PRKCSH	Glucosidase 2 subunit beta	GLU2B_HUMAN	9	458.754	5.58754	INF	GEF	P30101
INF / ACR	Q01518	-1.46337	1.46337	3.05861e-17	3.9762e-16	162	Q01518	CAP1	Adenylyl cyclase-associated protein 1	CAP1_HUMAN	25	-63.7355	0.362645	INF	ACR	P38646
INF / ACR	P19338	2.7547	2.7547	3.55177e-17	4.10427e-16	115	P19338	NCL	Nucleolin	NUCL_HUMAN	24	574.912	6.74912	INF	ACR	O75494
INF / CON	P13639	-1.83662	1.83662	1.98698e-17	5.36485e-16	91	P13639	EEF2	Elongation factor 2	EF2_HUMAN	26	-72.0024	0.279976	INF	CON	P05386
RAP / ACR	P50395	-1.40717	1.40717	3.40985e-17	6.36505e-16	66	P50395	GDI2	Rab GDP dissociation inhibitor beta	GDIB_HUMAN	13	-62.295	0.37705	RAP	ACR	Q6FI13
INF / CON	P14314	1.62826	1.62826	3.51531e-17	7.59307e-16	46	P14314	PRKCSH	Glucosidase 2 subunit beta	GLU2B_HUMAN	9	209.139	3.09139	INF	CON	P13796
INF / ACR	P13639	-1.61646	1.61646	1.01507e-16	1.05567e-15	116	P13639	EEF2	Elongation factor 2	EF2_HUMAN	26	-67.3866	0.326134	INF	ACR	P04264
INF / ACR	P23396	-2.06371	2.06371	1.38248e-16	1.30707e-15	43	P23396	RPS3	40S ribosomal protein S3	RS3_HUMAN	8	-76.0799	0.239201	INF	ACR	P52272
INF / GEF	P62805	2.271	2.271	9.3552e-17	1.42667e-15	145	P62805	HIST1H4A	Histone H4	H4_HUMAN	14	382.658	4.82658	INF	GEF	P07195
INF / GEF	P19338	3.03882	3.03882	9.11306e-17	1.42667e-15	148	P19338	NCL	Nucleolin	NUCL_HUMAN	24	721.819	8.21819	INF	GEF	P48643
RAP / ACR	P00338	-3.612	3.612	1.38133e-16	2.32064e-15	83	P00338	LDHA	L-lactate dehydrogenase A chain	LDHA_HUMAN	17	-91.8214	0.081786	RAP	ACR	P28838
INF / GEF	Q06830	1.91329	1.91329	1.747e-16	2.36815e-15	130	Q06830	PRDX1	Peroxiredoxin-1	PRDX1_HUMAN	18	276.667	3.76667	INF	GEF	P53999
RAP / ACR	P04908;Q7L7L0;Q93077	1.76602	1.76602	2.15276e-16	3.28784e-15	65	P04908;Q7L7L0;Q93077	HIST1H2AB;HIST3H2A;HIST1H2AC	Histone H2A type 1-B/E;Histone H2A type 3;Histone H2A type 1-C	H2A1B_HUMAN;H2A3_HUMAN;H2A1C_HUMAN	8	240.115	3.40115	RAP	ACR	P52815
RAP / GEF	Q9Y490	-0.953707	0.953707	7.06985e-17	3.32283e-15	119	Q9Y490	TLN1	Talin-1	TLN1_HUMAN	19	-48.3696	0.516304	RAP	GEF	P02768
INF / GEF	P60709;P63261	-1.23843	1.23843	2.97381e-16	3.62804e-15	296	P60709;P63261	ACTB;ACTG1	Actin, cytoplasmic 1;Actin, cytoplasmic 2	ACTB_HUMAN;ACTG_HUMAN	28	-57.6165	0.423835	INF	GEF	P61604
RAP / CON	P04792	-0.768912	0.768912	8.91683e-17	5.02909e-15	82	P04792	HSPB1	Heat shock protein beta-1	HSPB1_HUMAN	10	-41.314	0.58686	RAP	CON	P34932
INF / ACR	P17096	3.81772	3.81772	5.92131e-16	5.1318e-15	21	P17096	HMGA1	High mobility group protein HMG-I/HMG-Y	HMGA1_HUMAN	2	1310.1	14.101	INF	ACR	P07237
RAP / CON	P60709;P63261	-0.988979	0.988979	1.81209e-16	8.51684e-15	372	P60709;P63261	ACTB;ACTG1	Actin, cytoplasmic 1;Actin, cytoplasmic 2	ACTB_HUMAN;ACTG_HUMAN	28	-49.6166	0.503834	RAP	CON	P63244
RAP / GEF	P35579	-1.12304	1.12304	2.26307e-16	9.11696e-15	321	P35579	MYH9	Myosin-9	MYH9_HUMAN	52	-54.0873	0.459127	RAP	GEF	P84090
ACR / CON	Q9UQ35	-2.22449	2.22449	3.95524e-16	1.03966e-14	34	Q9UQ35	SRRM2	Serine/arginine repetitive matrix protein 2	SRRM2_HUMAN	5	-78.6025	0.213975	ACR	CON	P50991
INF / RAP	P14314	1.59155	1.59155	1.45579e-16	1.1064e-14	48	P14314	PRKCSH	Glucosidase 2 subunit beta	GLU2B_HUMAN	9	201.374	3.01374	INF	RAP	P17844
INF / RAP	Q07955	2.32536	2.32536	2.3915e-16	1.21169e-14	72	Q07955	SRSF1	Serine/arginine-rich splicing factor 1	SRSF1_HUMAN	10	401.189	5.01189	INF	RAP	Q02878
RAP / ACR	P23396	-1.69477	1.69477	9.2221e-16	1.29109e-14	56	P23396	RPS3	40S ribosomal protein S3	RS3_HUMAN	8	-69.1097	0.308903	RAP	ACR	P67936
INF / RAP	P11021	1.87338	1.87338	4.03425e-16	1.53302e-14	221	P11021	HSPA5	78 kDa glucose-regulated protein	GRP78_HUMAN	31	266.39	3.6639	INF	RAP	Q16630
ACR / CON	P11021	-2.31909	2.31909	8.03779e-16	1.64328e-14	224	P11021	HSPA5	78 kDa glucose-regulated protein	GRP78_HUMAN	31	-79.9606	0.200394	ACR	CON	P11413
ACR / CON	P30101	-1.97374	1.97374	7.9572e-16	1.64328e-14	131	P30101	PDIA3	Protein disulfide-isomerase A3	PDIA3_HUMAN	17	-74.5407	0.254593	ACR	CON	P22626
INF / ACR	P38646	3.00525	3.00525	2.34506e-15	1.87604e-14	105	P38646	HSPA9	Stress-70 protein, mitochondrial	GRP75_HUMAN	19	702.916	8.02916	INF	ACR	Q14103
ACR / CON	O75494	-2.64772	2.64772	1.23852e-15	2.27888e-14	28	O75494	SRSF10	Serine/arginine-rich splicing factor 10	SRS10_HUMAN	4	-84.0428	0.159572	ACR	CON	P46782
RAP / GEF	P04075	-0.691746	0.691746	9.07891e-16	3.20031e-14	162	P04075	ALDOA	Fructose-bisphosphate aldolase A	ALDOA_HUMAN	17	-38.0896	0.619104	RAP	GEF	Q16555
RAP / ACR	P05386	2.15001	2.15001	3.82154e-15	4.28013e-14	18	P05386	RPLP1	60S acidic ribosomal protein P1	RLA1_HUMAN	2	343.831	4.43831	RAP	ACR	P14174
INF / GEF	Q01518	-1.208	1.208	7.45548e-15	8.2688e-14	161	Q01518	CAP1	Adenylyl cyclase-associated protein 1	CAP1_HUMAN	25	-56.7131	0.432869	INF	GEF	O00754
GEF / ACR	P14618	-0.62196	0.62196	5.80404e-16	8.46092e-14	261	P14618	PKM	Pyruvate kinase PKM	KPYM_HUMAN	31	-35.0213	0.649787	GEF	ACR	P26641
GEF / ACR	Q9Y490	1.69792	1.69792	1.1036e-15	8.46092e-14	139	Q9Y490	TLN1	Talin-1	TLN1_HUMAN	19	224.433	3.24433	GEF	ACR	P31930
GEF / ACR	P23396	-1.78007	1.78007	1.06216e-15	8.46092e-14	54	P23396	RPS3	40S ribosomal protein S3	RS3_HUMAN	8	-70.8832	0.291168	GEF	ACR	P14854
RAP / ACR	Q6FI13	6.02887	6.02887	9.19074e-15	9.65028e-14	48	Q6FI13	HIST2H2AA3	Histone H2A type 2-A	H2A2A_HUMAN	6	6429.36	65.2936	RAP	ACR	P46777
RAP / ACR	O75494	2.26978	2.26978	1.11861e-14	1.10545e-13	27	O75494	SRSF10	Serine/arginine-rich splicing factor 10	SRS10_HUMAN	4	382.251	4.82251	RAP	ACR	P50990
RAP / ACR	P13796	-1.94746	1.94746	1.71867e-14	1.60409e-13	177	P13796	LCP1	Plastin-2	PLSL_HUMAN	23	-74.0728	0.259272	RAP	ACR	P07910
INF / GEF	P38646	2.5446	2.5446	1.59634e-14	1.62294e-13	104	P38646	HSPA9	Stress-70 protein, mitochondrial	GRP75_HUMAN	19	483.445	5.83445	INF	GEF	Q71U36
RAP / GEF	P04264	3.65059	3.65059	5.32226e-15	1.66764e-13	34	P04264	KRT1	Keratin, type II cytoskeletal 1	K2C1_HUMAN	8	1155.85	12.5585	RAP	GEF	O75347
ACR / CON	P52272	-1.44742	1.44742	1.21008e-14	1.85545e-13	99	P52272	HNRNPM	Heterogeneous nuclear ribonucleoprotein M	HNRPM_HUMAN	16	-63.3322	0.366678	ACR	CON	P54819
INF / GEF	P17096	1.5075	1.5075	2.42694e-14	2.11491e-13	21	P17096	HMGA1	High mobility group protein HMG-I/HMG-Y	HMGA1_HUMAN	2	184.318	2.84318	INF	GEF	P05387
RAP / ACR	P07195	-2.45358	2.45358	2.79879e-14	2.35098e-13	68	P07195	LDHB	L-lactate dehydrogenase B chain	LDHB_HUMAN	12	-81.7443	0.182557	RAP	ACR	P60842
INF / GEF	P48643	-0.70823	0.70823	3.78378e-14	3.07748e-13	38	P48643	CCT5	T-complex protein 1 subunit epsilon	TCPE_HUMAN	11	-38.7929	0.612071	INF	GEF	P08865
INF / GEF	P13639	-2.05119	2.05119	4.22214e-14	3.21938e-13	117	P13639	EEF2	Elongation factor 2	EF2_HUMAN	26	-75.8715	0.241285	INF	GEF	Q9Y2B0
GEF / ACR	P28838	1.44432	1.44432	5.7102e-15	3.28337e-13	53	P28838	LAP3	Cytosol aminopeptidase	AMPL_HUMAN	9	172.135	2.72135	GEF	ACR	Q96AE4
INF / GEF	P11021	1.86132	1.86132	6.93558e-14	4.70078e-13	216	P11021	HSPA5	78 kDa glucose-regulated protein	GRP78_HUMAN	31	263.34	3.6334	INF	GEF	P14927
INF / GEF	P53999	1.8647	1.8647	6.81645e-14	4.70078e-13	63	P53999	SUB1	Activated RNA polymerase II transcriptional coactivator p15	TCP4_HUMAN	10	264.191	3.64191	INF	GEF	P68032;P68133;P68135
INF / CON	P52815	3.53611	3.53611	3.20253e-14	5.50854e-13	40	P52815	MRPL12	39S ribosomal protein L12, mitochondrial	RM12_HUMAN	6	1060.04	11.6004	INF	CON	P37802
INF / CON	P17096	1.21927	1.21927	3.57035e-14	5.50854e-13	24	P17096	HMGA1	High mobility group protein HMG-I/HMG-Y	HMGA1_HUMAN	2	132.828	2.32828	INF	CON	P17858
RAP / ACR	P02768	1.61898	1.61898	7.19111e-14	5.75288e-13	18	P02768	ALB	Serum albumin	ALBU_HUMAN	2	207.158	3.07158	RAP	ACR	Q04837
INF / ACR	P61604	5.14185	5.14185	8.91351e-14	6.18004e-13	76	P61604	HSPE1	10 kDa heat shock protein, mitochondrial	CH10_HUMAN	15	3430.63	35.3063	INF	ACR	P07737
RAP / ACR	P34932	-1.16137	1.16137	8.76203e-14	6.691e-13	63	P34932	HSPA4	Heat shock 70 kDa protein 4	HSP74_HUMAN	11	-55.2912	0.447088	RAP	ACR	Q8NBS9
INF / GEF	P07237	2.50689	2.50689	1.26612e-13	7.72335e-13	222	P07237	P4HB	Protein disulfide-isomerase	PDIA1_HUMAN	31	468.393	5.68393	INF	GEF	P68871
RAP / GEF	P80723	1.83664	1.83664	3.43095e-14	9.67527e-13	31	P80723	BASP1	Brain acid soluble protein 1	BASP1_HUMAN	4	257.177	3.57177	RAP	GEF	Q9UHV9
RAP / ACR	P63244	-3.58465	3.58465	1.48947e-13	1.08796e-12	43	P63244	RACK1	Receptor of activated protein C kinase 1	RACK1_HUMAN	8	-91.6649	0.0833514	RAP	ACR	P26038
RAP / ACR	P84090	2.97647	2.97647	1.69444e-13	1.18611e-12	23	P84090	ERH	Enhancer of rudimentary homolog	ERH_HUMAN	3	687.057	7.87057	RAP	ACR	P04406
INF / RAP	P38646	1.96071	1.96071	4.12102e-14	1.25279e-12	111	P38646	HSPA9	Stress-70 protein, mitochondrial	GRP75_HUMAN	19	289.252	3.89252	INF	RAP	P61158
INF / ACR	P10809	1.94119	1.94119	2.03026e-13	1.31967e-12	184	P10809	HSPD1	60 kDa heat shock protein, mitochondrial	CH60_HUMAN	37	284.021	3.84021	INF	ACR	P01892
ACR / CON	P14618	0.898887	0.898887	1.03887e-13	1.47041e-12	227	P14618	PKM	Pyruvate kinase PKM	KPYM_HUMAN	31	86.4627	1.86463	ACR	CON	P20674
GEF / ACR	P08238	-1.67934	1.67934	3.29096e-14	1.51384e-12	247	P08238	HSP90AB1	Heat shock protein HSP 90-beta	HS90B_HUMAN	32	-68.7774	0.312226	GEF	ACR	P16104
INF / RAP	P80723	0.926358	0.926358	6.16565e-14	1.56197e-12	42	P80723	BASP1	Brain acid soluble protein 1	BASP1_HUMAN	4	90.0473	1.90047	INF	RAP	P38159
INF / ACR	P50991	-1.42358	1.42358	2.56733e-13	1.5706e-12	49	P50991	CCT4	T-complex protein 1 subunit delta	TCPD_HUMAN	12	-62.7214	0.372786	INF	ACR	P22061
INF / ACR	P52815	4.28075	4.28075	3.42892e-13	1.98115e-12	39	P52815	MRPL12	39S ribosomal protein L12, mitochondrial	RM12_HUMAN	6	1843.72	19.4372	INF	ACR	P16949
RAP / GEF	P29401	-0.973507	0.973507	7.81228e-14	2.00278e-12	122	P29401	TKT	Transketolase	TKT_HUMAN	20	-49.0733	0.509267	RAP	GEF	Q13242
ACR / CON	P17844	1.31253	1.31253	1.70873e-13	2.24576e-12	69	P17844	DDX5	Probable ATP-dependent RNA helicase DDX5	DDX5_HUMAN	11	148.377	2.48377	ACR	CON	P05388
INF / GEF	P52815	3.63683	3.63683	3.91531e-13	2.27461e-12	43	P52815	MRPL12	39S ribosomal protein L12, mitochondrial	RM12_HUMAN	6	1143.93	12.4393	INF	GEF	P12268
INF / CON	P35579	-0.977211	0.977211	1.90017e-13	2.28021e-12	173	P35579	MYH9	Myosin-9	MYH9_HUMAN	52	-49.2039	0.507961	INF	CON	P28799
INF / GEF	P61604	4.72382	4.72382	4.59573e-13	2.54854e-12	120	P61604	HSPE1	10 kDa heat shock protein, mitochondrial	CH10_HUMAN	15	2542.48	26.4248	INF	GEF	P20591;P20592
RAP / GEF	Q02878	-0.956315	0.956315	1.20342e-13	2.82803e-12	42	Q02878	RPL6	60S ribosomal protein L6	RL6_HUMAN	5	-48.4629	0.515371	RAP	GEF	P63173
RAP / GEF	P67936	1.48333	1.48333	1.55465e-13	3.37239e-12	114	P67936	TPM4	Tropomyosin alpha-4 chain	TPM4_HUMAN	14	179.593	2.79593	RAP	GEF	P30040
GEF / ACR	Q16630	1.84385	1.84385	1.16449e-13	4.46388e-12	24	Q16630	CPSF6	Cleavage and polyadenylation specificity factor subunit 6	CPSF6_HUMAN	3	258.966	3.58966	GEF	ACR	P09651
INF / GEF	Q02878	-0.995197	0.995197	8.72292e-13	4.62694e-12	31	Q02878	RPL6	60S ribosomal protein L6	RL6_HUMAN	5	-49.8333	0.501667	INF	GEF	Q14847
RAP / ACR	Q01518	-1.35677	1.35677	7.77084e-13	5.222e-12	219	Q01518	CAP1	Adenylyl cyclase-associated protein 1	CAP1_HUMAN	25	-60.9545	0.390455	RAP	ACR	A9MQ82
RAP / CON	P62805	0.835232	0.835232	1.72582e-13	5.40758e-12	158	P62805	HIST1H4A	Histone H4	H4_HUMAN	14	78.4144	1.78414	RAP	CON	Q00059
ACR / CON	P63244	3.49798	3.49798	4.60069e-13	5.64352e-12	37	P63244	RACK1	Receptor of activated protein C kinase 1	RACK1_HUMAN	8	1029.79	11.2979	ACR	CON	P55072
ACR / CON	P23396	1.45447	1.45447	5.98328e-13	6.88077e-12	45	P23396	RPS3	40S ribosomal protein S3	RS3_HUMAN	8	174.056	2.74056	ACR	CON	P50238
RAP / ACR	P11413	-1.69066	1.69066	1.08805e-12	7.03047e-12	35	P11413	G6PD	Glucose-6-phosphate 1-dehydrogenase	G6PD_HUMAN	6	-69.0215	0.309785	RAP	ACR	P18669
GEF / ACR	O75494	1.37723	1.37723	2.1966e-13	7.21741e-12	28	O75494	SRSF10	Serine/arginine-rich splicing factor 10	SRS10_HUMAN	4	159.769	2.59769	GEF	ACR	Q9P1F3
GEF / CON	P22626	-0.725336	0.725336	1.04837e-13	9.80225e-12	187	P22626	HNRNPA2B1	Heterogeneous nuclear ribonucleoproteins A2/B1	ROA2_HUMAN	21	-39.5144	0.604856	GEF	CON	Q9UKK9
INF / ACR	Q14103	2.25763	2.25763	1.80539e-12	9.88216e-12	49	Q14103	HNRNPD	Heterogeneous nuclear ribonucleoprotein D0	HNRPD_HUMAN	8	378.206	4.78206	INF	ACR	P07108
INF / CON	P60709;P63261	-1.27772	1.27772	9.75818e-13	1.05388e-11	293	P60709;P63261	ACTB;ACTG1	Actin, cytoplasmic 1;Actin, cytoplasmic 2	ACTB_HUMAN;ACTG_HUMAN	28	-58.7553	0.412447	INF	CON	P62851
INF / ACR	P49327	-0.581793	0.581793	2.12986e-12	1.10753e-11	226	P49327	FASN	Fatty acid synthase	FAS_HUMAN	52	-33.1867	0.668133	INF	ACR	P62277
GEF / ACR	P46782	1.5856	1.5856	4.04365e-13	1.11957e-11	33	P46782	RPS5	40S ribosomal protein S5	RS5_HUMAN	4	200.133	3.00133	GEF	ACR	P62753
GEF / ACR	P63244	-2.94438	2.94438	4.38092e-13	1.11957e-11	42	P63244	RACK1	Receptor of activated protein C kinase 1	RACK1_HUMAN	8	-87.0087	0.129913	GEF	ACR	P61204;P84077
INF / CON	Q09666	2.2209	2.2209	1.26823e-12	1.24517e-11	292	Q09666	AHNAK	Neuroblast differentiation-associated protein AHNAK	AHNK_HUMAN	58	366.185	4.66185	INF	CON	P35268
RAP / ACR	P50991	-1.15577	1.15577	2.17283e-12	1.3037e-11	75	P50991	CCT4	T-complex protein 1 subunit delta	TCPD_HUMAN	12	-55.1172	0.448828	RAP	ACR	P14868
RAP / ACR	P13639	-0.936198	0.936198	2.13073e-12	1.3037e-11	172	P13639	EEF2	Elongation factor 2	EF2_HUMAN	26	-47.7392	0.522608	RAP	ACR	P82979
INF / CON	Q16555	-1.65091	1.65091	1.46059e-12	1.31453e-11	32	Q16555	DPYSL2	Dihydropyrimidinase-related protein 2	DPYL2_HUMAN	10	-68.1562	0.318438	INF	CON	P07919
INF / CON	Q02878	-0.883821	0.883821	1.60607e-12	1.33428e-11	31	Q02878	RPL6	60S ribosomal protein L6	RL6_HUMAN	5	-45.807	0.54193	INF	CON	P04179
GEF / ACR	Q6FI13	5.31301	5.31301	6.04213e-13	1.38969e-11	51	Q6FI13	HIST2H2AA3	Histone H2A type 2-A	H2A2A_HUMAN	6	3875.36	39.7536	GEF	ACR	Q9H299
RAP / CON	P13639	-1.15636	1.15636	7.06103e-13	1.65934e-11	147	P13639	EEF2	Elongation factor 2	EF2_HUMAN	26	-55.1357	0.448643	RAP	CON	Q16543
INF / CON	P07919	-0.722959	0.722959	2.23267e-12	1.72235e-11	24	P07919	UQCRH	Cytochrome b-c1 complex subunit 6, mitochondrial	QCR6_HUMAN	3	-39.4146	0.605854	INF	CON	Q14697
RAP / ACR	O00754	2.23333	2.23333	3.43014e-12	1.98711e-11	57	O00754	MAN2B1	Lysosomal alpha-mannosidase	MA2B1_HUMAN	8	370.218	4.70218	RAP	ACR	O15355
ACR / CON	P48643	-0.845291	0.845291	2.01701e-12	2.18312e-11	66	P48643	CCT5	T-complex protein 1 subunit epsilon	TCPE_HUMAN	11	-44.3401	0.556599	ACR	CON	P60660
INF / CON	P06753	1.11363	1.11363	3.69838e-12	2.66283e-11	45	P06753	TPM3	Tropomyosin alpha-3 chain	TPM3_HUMAN	4	116.39	2.1639	INF	CON	Q15233
RAP / GEF	Q07955	1.59988	1.59988	1.5278e-12	2.69275e-11	68	Q07955	SRSF1	Serine/arginine-rich splicing factor 1	SRSF1_HUMAN	10	203.118	3.03118	RAP	GEF	Q9UQ80
RAP / GEF	P10606	1.44927	1.44927	1.64198e-12	2.72376e-11	34	P10606	COX5B	Cytochrome c oxidase subunit 5B, mitochondrial	COX5B_HUMAN	4	173.07	2.7307	RAP	GEF	O75947
INF / ACR	P26641	-1.5696	1.5696	5.54123e-12	2.74423e-11	50	P26641	EEF1G	Elongation factor 1-gamma	EF1G_HUMAN	9	-66.3098	0.336902	INF	ACR	P62714;P67775
INF / GEF	Q14103	2.60473	2.60473	5.48818e-12	2.78982e-11	53	Q14103	HNRNPD	Heterogeneous nuclear ribonucleoprotein D0	HNRPD_HUMAN	8	508.277	6.08277	INF	GEF	P07305
INF / GEF	P67936	3.7337	3.7337	6.63147e-12	3.23616e-11	110	P67936	TPM4	Tropomyosin alpha-4 chain	TPM4_HUMAN	14	1230.32	13.3032	INF	GEF	P49368
RAP / GEF	P19338	1.24369	1.24369	2.08105e-12	3.2603e-11	180	P19338	NCL	Nucleolin	NUCL_HUMAN	24	136.804	2.36804	RAP	GEF	P84103
INF / CON	P19338	1.93141	1.93141	4.97756e-12	3.35985e-11	147	P19338	NCL	Nucleolin	NUCL_HUMAN	24	281.428	3.81428	INF	CON	P00491
INF / GEF	P31930	-1.92918	1.92918	1.09724e-11	5.14857e-11	30	P31930	UQCRC1	Cytochrome b-c1 complex subunit 1, mitochondrial	QCR1_HUMAN	8	-73.7423	0.262577	INF	GEF	P49773
GEF / ACR	P04908;Q7L7L0;Q93077	0.722925	0.722925	2.54498e-12	5.32132e-11	71	P04908;Q7L7L0;Q93077	HIST1H2AB;HIST3H2A;HIST1H2AC	Histone H2A type 1-B/E;Histone H2A type 3;Histone H2A type 1-C	H2A1B_HUMAN;H2A3_HUMAN;H2A1C_HUMAN	8	65.0524	1.65052	GEF	ACR	P50552
INF / RAP	P19338	1.79513	1.79513	2.81391e-12	5.34643e-11	148	P19338	NCL	Nucleolin	NUCL_HUMAN	24	247.046	3.47046	INF	RAP	P02545
INF / RAP	Q06830	1.54683	1.54683	2.61613e-12	5.34643e-11	135	Q06830	PRDX1	Peroxiredoxin-1	PRDX1_HUMAN	18	192.175	2.92175	INF	RAP	Q16629
RAP / ACR	P26641	-1.56806	1.56806	1.32257e-11	7.16746e-11	69	P26641	EEF1G	Elongation factor 1-gamma	EF1G_HUMAN	9	-66.2739	0.337261	RAP	ACR	P62633
RAP / ACR	P14854	3.17525	3.17525	1.31497e-11	7.16746e-11	36	P14854	COX6B1	Cytochrome c oxidase subunit 6B1	CX6B1_HUMAN	4	803.327	9.03327	RAP	ACR	P04844
RAP / GEF	P46777	-1.25841	1.25841	5.36828e-12	7.96766e-11	63	P46777	RPL5	60S ribosomal protein L5	RL5_HUMAN	10	-58.1995	0.418005	RAP	GEF	P00441
RAP / CON	P04264	1.93047	1.93047	4.35051e-12	8.17896e-11	43	P04264	KRT1	Keratin, type II cytoskeletal 1	K2C1_HUMAN	8	281.181	3.81181	RAP	CON	Q8WXF1
INF / ACR	P50990	-0.878162	0.878162	2.13316e-11	9.60234e-11	75	P50990	CCT8	T-complex protein 1 subunit theta	TCPQ_HUMAN	16	-45.594	0.54406	INF	ACR	P00966
INF / ACR	P06748	4.86563	4.86563	2.30826e-11	9.60234e-11	77	P06748	NPM1	Nucleophosmin	NPM_HUMAN	11	2815.42	29.1542	INF	ACR	Q15942
INF / ACR	P07910	3.65385	3.65385	2.26672e-11	9.60234e-11	50	P07910	HNRNPC	Heterogeneous nuclear ribonucleoproteins C1/C2	HNRPC_HUMAN	8	1158.69	12.5869	INF	ACR	Q562R1
RAP / CON	P52272	-1.11746	1.11746	6.59116e-12	1.09336e-10	100	P52272	HNRNPM	Heterogeneous nuclear ribonucleoprotein M	HNRPM_HUMAN	16	-53.9096	0.460904	RAP	CON	Q9UKY7
ACR / CON	Q71U36	-0.756275	0.756275	1.13971e-11	1.16504e-10	179	Q71U36	TUBA1A	Tubulin alpha-1A chain	TBA1A_HUMAN	25	-40.7977	0.592023	ACR	CON	P63241
ACR / CON	O75347	-2.07514	2.07514	1.43835e-11	1.39293e-10	27	O75347	TBCA	Tubulin-specific chaperone A	TBCA_HUMAN	4	-76.2688	0.237312	ACR	CON	O60814;P57053;P58876;P62807;Q5QNW6;Q93079;Q99877;Q99879;Q99880
ACR / CON	P54819	-2.0269	2.0269	1.56151e-11	1.43659e-10	54	P54819	AK2	Adenylate kinase 2, mitochondrial	KAD2_HUMAN	9	-75.4619	0.245381	ACR	CON	P55786
RAP / ACR	P17844	-1.03647	1.03647	2.81854e-11	1.47973e-10	81	P17844	DDX5	Probable ATP-dependent RNA helicase DDX5	DDX5_HUMAN	11	-51.2482	0.487518	RAP	ACR	P32969
INF / GEF	P05387	4.52567	4.52567	4.49714e-11	1.8919e-10	50	P05387	RPLP2	60S acidic ribosomal protein P2	RLA2_HUMAN	6	2203.37	23.0337	INF	GEF	P07602
INF / GEF	P07910	3.42304	3.42304	4.39958e-11	1.8919e-10	55	P07910	HNRNPC	Heterogeneous nuclear ribonucleoproteins C1/C2	HNRPC_HUMAN	8	972.602	10.726	INF	GEF	P05109
RAP / GEF	P84090	1.13979	1.13979	1.35849e-11	1.91546e-10	27	P84090	ERH	Enhancer of rudimentary homolog	ERH_HUMAN	3	120.349	2.20349	RAP	GEF	P51991
ACR / CON	Q9Y490	-1.86026	1.86026	2.19516e-11	1.92338e-10	122	Q9Y490	TLN1	Talin-1	TLN1_HUMAN	19	-72.4573	0.275427	ACR	CON	P10412;P16402;P16403
RAP / ACR	P60842	-1.05323	1.05323	4.13814e-11	2.10669e-10	60	P60842	EIF4A1	Eukaryotic initiation factor 4A-I	IF4A1_HUMAN	10	-51.8112	0.481888	RAP	ACR	P49458
INF / ACR	P08865	-2.20118	2.20118	5.38955e-11	2.15582e-10	46	P08865	RPSA	40S ribosomal protein SA	RSSA_HUMAN	11	-78.254	0.21746	INF	ACR	P16401
RAP / ACR	Q9Y2B0	2.8323	2.8323	4.64799e-11	2.29666e-10	37	Q9Y2B0	CNPY2	Protein canopy homolog 2	CNPY2_HUMAN	5	612.208	7.12208	RAP	ACR	Q03405
GEF / CON	O75494	-1.27049	1.27049	5.69804e-12	2.36785e-10	36	O75494	SRSF10	Serine/arginine-rich splicing factor 10	SRS10_HUMAN	4	-58.5481	0.414519	GEF	CON	P09527;P18067;P51149,P51149;P51150;Q5R9Y4
GEF / CON	Q96AE4	-1.0707	1.0707	5.0906e-12	2.36785e-10	62	Q96AE4	FUBP1	Far upstream element-binding protein 1	FUBP1_HUMAN	10	-52.3912	0.476088	GEF	CON	Q13595
RAP / ACR	P14927	4.22256	4.22256	5.16112e-11	2.47734e-10	14	P14927	UQCRB	Cytochrome b-c1 complex subunit 7	QCR7_HUMAN	3	1766.89	18.6689	RAP	ACR	P62826
INF / CON	P68032;P68133;P68135	0.612078	0.612078	4.16668e-11	2.64707e-10	42	P68032;P68133;P68135	ACTC1;ACTA1;ACTA1	Actin, alpha cardiac muscle 1;Actin, alpha skeletal muscle;Actin, alpha skeletal muscle	ACTC_HUMAN;ACTS_HUMAN;ACTS_RABIT	6	52.8459	1.52846	INF	CON	P68431
ACR / CON	P37802	-0.652994	0.652994	3.40209e-11	2.84539e-10	110	P37802	TAGLN2	Transgelin-2	TAGL2_HUMAN	15	-36.4041	0.635959	ACR	CON	O75844
ACR / CON	Q6FI13	-5.00199	5.00199	3.57641e-11	2.86113e-10	46	Q6FI13	HIST2H2AA3	Histone H2A type 2-A	H2A2A_HUMAN	6	-96.8793	0.0312068	ACR	CON	P63104
RAP / ACR	P17858	-5.17659	5.17659	6.26538e-11	2.87204e-10	19	P17858	PFKL	ATP-dependent 6-phosphofructokinase, liver type	PFKAL_HUMAN	6	-97.235	0.0276497	RAP	ACR	Q13185
INF / ACR	Q04837	6.0352	6.0352	8.62906e-11	3.32378e-10	30	Q04837	SSBP1	Single-stranded DNA-binding protein, mitochondrial	SSBP_HUMAN	5	6458.06	65.5806	INF	ACR	P15586
INF / GEF	P07737	2.35384	2.35384	8.77002e-11	3.46489e-10	91	P07737	PFN1	Profilin-1	PROF1_HUMAN	12	411.182	5.11182	INF	GEF	P18859
INF / GEF	P22626	1.75322	1.75322	8.80422e-11	3.46489e-10	145	P22626	HNRNPA2B1	Heterogeneous nuclear ribonucleoproteins A2/B1	ROA2_HUMAN	21	237.11	3.3711	INF	GEF	Q15365
GEF / ACR	Q8NBS9	2.09299	2.09299	2.24788e-11	3.69295e-10	22	Q8NBS9	TXNDC5	Thioredoxin domain-containing protein 5	TXND5_HUMAN	5	326.63	4.2663	GEF	ACR	P28066
GEF / ACR	P68871	-1.9314	1.9314	2.07373e-11	3.69295e-10	36	P68871	HBB	Hemoglobin subunit beta	HBB_HUMAN	7	-73.7825	0.262175	GEF	ACR	Q92804
INF / ACR	P04075	-3.46607	3.46607	1.00102e-10	3.71807e-10	104	P04075	ALDOA	Fructose-bisphosphate aldolase A	ALDOA_HUMAN	17	-90.9509	0.0904915	INF	ACR	P27797
RAP / ACR	P52815	2.92798	2.92798	9.21099e-11	4.07223e-10	43	P52815	MRPL12	39S ribosomal protein L12, mitochondrial	RM12_HUMAN	6	661.044	7.61044	RAP	ACR	P53007
RAP / ACR	Q9UHV9	1.7119	1.7119	9.46045e-11	4.07527e-10	24	Q9UHV9	PFDN2	Prefoldin subunit 2	PFD2_HUMAN	2	227.592	3.27592	RAP	ACR	P35754
ACR / CON	P46782	-1.84569	1.84569	5.60376e-11	4.29621e-10	33	P46782	RPS5	40S ribosomal protein S5	RS5_HUMAN	4	-72.1778	0.278222	ACR	CON	P00918
ACR / CON	P14854	-3.44381	3.44381	5.89143e-11	4.33609e-10	36	P14854	COX6B1	Cytochrome c oxidase subunit 6B1	CX6B1_HUMAN	4	-90.8101	0.091899	ACR	CON	P11908
RAP / ACR	P26038	-1.51382	1.51382	1.07219e-10	4.50319e-10	140	P26038	MSN	Moesin	MOES_HUMAN	18	-64.9818	0.350182	RAP	ACR	P62241
INF / CON	P05387	4.44307	4.44307	7.91463e-11	4.74878e-10	52	P05387	RPLP2	60S acidic ribosomal protein P2	RLA2_HUMAN	6	2075.19	21.7519	INF	CON	Q13200
INF / ACR	P04406	-1.02705	1.02705	1.42899e-10	5.12464e-10	102	P04406	GAPDH	Glyceraldehyde-3-phosphate dehydrogenase	G3P_HUMAN	16	-50.9287	0.490713	INF	ACR	P22392
INF / ACR	P61158	-2.34148	2.34148	1.51382e-10	5.24791e-10	46	P61158	ACTR3	Actin-related protein 3	ARP3_HUMAN	10	-80.2693	0.197307	INF	ACR	Q15056
RAP / ACR	P68871	-2.36668	2.36668	1.28642e-10	5.27117e-10	40	P68871	HBB	Hemoglobin subunit beta	HBB_HUMAN	7	-80.6109	0.193891	RAP	ACR	P30405
RAP / GEF	P48643	-0.752841	0.752841	4.11617e-11	5.41712e-10	60	P48643	CCT5	T-complex protein 1 subunit epsilon	TCPE_HUMAN	11	-40.6566	0.593434	RAP	GEF	Q15185
RAP / GEF	P01892	-0.779418	0.779418	4.22612e-11	5.41712e-10	46	P01892	HLA-A	HLA class I histocompatibility antigen, A-2 alpha chain	1A02_HUMAN	6	-41.7398	0.582602	RAP	GEF	P62995
RAP / GEF	P53999	1.10562	1.10562	4.55901e-11	5.58975e-10	85	P53999	SUB1	Activated RNA polymerase II transcriptional coactivator p15	TCP4_HUMAN	10	115.191	2.15191	RAP	GEF	P62750
RAP / ACR	P10809	1.28472	1.28472	1.44377e-10	5.67432e-10	255	P10809	HSPD1	60 kDa heat shock protein, mitochondrial	CH60_HUMAN	37	143.635	2.43635	RAP	ACR	P24534
ACR / CON	P53396	1.01872	1.01872	8.61744e-11	5.77279e-10	101	P53396	ACLY	ATP-citrate synthase	ACLY_HUMAN	20	102.612	2.02612	ACR	CON	Q07021
ACR / CON	P20674	-3.7197	3.7197	8.74075e-11	5.77279e-10	36	P20674	COX5A	Cytochrome c oxidase subunit 5A, mitochondrial	COX5A_HUMAN	4	-92.4097	0.0759028	ACR	CON	Q15287
ACR / CON	P16104	-6.67019	6.67019	8.78469e-11	5.77279e-10	12	P16104	H2AFX	Histone H2AX	H2AX_HUMAN	1	-99.0181	0.00981913	ACR	CON	P63313
RAP / ACR	P38159	1.48185	1.48185	1.55711e-10	5.94532e-10	43	P38159	RBMX	RNA-binding motif protein, X chromosome	RBMX_HUMAN	8	179.308	2.79308	RAP	ACR	P26368
ACR / CON	Q96AE4	-2.26691	2.26691	1.06566e-10	6.53605e-10	51	Q96AE4	FUBP1	Far upstream element-binding protein 1	FUBP1_HUMAN	10	-79.2225	0.207775	ACR	CON	P62263
ACR / CON	P22061	-2.08223	2.08223	1.05627e-10	6.53605e-10	18	P22061	PCMT1	Protein-L-isoaspartate(D-aspartate) O-methyltransferase	PIMT_HUMAN	3	-76.3851	0.236149	ACR	CON	P20701
INF / GEF	Q04837	4.19901	4.19901	1.89094e-10	7.20921e-10	30	Q04837	SSBP1	Single-stranded DNA-binding protein, mitochondrial	SSBP_HUMAN	5	1736.66	18.3666	INF	GEF	P68036
RAP / CON	Q02878	-0.844939	0.844939	4.8197e-11	7.55086e-10	42	Q02878	RPL6	60S ribosomal protein L6	RL6_HUMAN	5	-44.3266	0.556734	RAP	CON	Q13310
RAP / ACR	P16949	1.60567	1.60567	2.08586e-10	7.78721e-10	34	P16949	STMN1	Stathmin	STMN1_HUMAN	5	204.337	3.04337	RAP	ACR	Q96PU8
INF / ACR	Q13242	3.77542	3.77542	2.36042e-10	7.91882e-10	15	Q13242	SRSF9	Serine/arginine-rich splicing factor 9	SRSF9_HUMAN	3	1269.35	13.6935	INF	ACR	Q02818
GEF / ACR	P48643	1.09019	1.09019	5.17339e-11	7.93253e-10	74	P48643	CCT5	T-complex protein 1 subunit epsilon	TCPE_HUMAN	11	112.901	2.12901	GEF	ACR	Q16658
RAP / ACR	P05388	-1.22884	1.22884	2.33242e-10	8.51839e-10	40	P05388	RPLP0	60S acidic ribosomal protein P0	RLA0_HUMAN	7	-57.334	0.42666	RAP	ACR	P36578
RAP / ACR	P12268	-0.712453	0.712453	2.57562e-10	9.20647e-10	39	P12268	IMPDH2	Inosine-5'-monophosphate dehydrogenase 2	IMDH2_HUMAN	8	-38.9718	0.610282	RAP	ACR	P61313
RAP / GEF	P28799	1.32794	1.32794	8.21415e-11	9.26556e-10	37	P28799	GRN	Granulins	GRN_HUMAN	5	151.044	2.51044	RAP	GEF	P26639
RAP / GEF	O00754	1.64528	1.64528	7.92154e-11	9.26556e-10	63	O00754	MAN2B1	Lysosomal alpha-mannosidase	MA2B1_HUMAN	8	212.808	3.12808	RAP	GEF	P62899
GEF / ACR	P20591;P20592	1.16442	1.16442	6.70239e-11	9.63468e-10	24	P20591;P20592	MX1;MX2	Interferon-induced GTP-binding protein Mx1;Interferon-induced GTP-binding protein Mx2	MX1_HUMAN;MX2_HUMAN	3	124.142	2.24142	GEF	ACR	P68104
RAP / GEF	P63173	1.18728	1.18728	9.08401e-11	9.85266e-10	28	P63173	RPL38	60S ribosomal protein L38	RL38_HUMAN	3	127.724	2.27724	RAP	GEF	P78371
RAP / GEF	P14854	1.18892	1.18892	9.47579e-11	9.89693e-10	41	P14854	COX6B1	Cytochrome c oxidase subunit 6B1	CX6B1_HUMAN	4	127.982	2.27982	RAP	GEF	Q01105
INF / CON	Q14103	2.49935	2.49935	1.87384e-10	1.06513e-09	54	Q14103	HNRNPD	Heterogeneous nuclear ribonucleoprotein D0	HNRPD_HUMAN	8	465.43	5.6543	INF	CON	P00492
INF / CON	P80723	2.05336	2.05336	2.25503e-10	1.21772e-09	34	P80723	BASP1	Brain acid soluble protein 1	BASP1_HUMAN	4	315.071	4.15071	INF	CON	O15144
RAP / CON	P07919	-0.747849	0.747849	8.53389e-11	1.22079e-09	27	P07919	UQCRH	Cytochrome b-c1 complex subunit 6, mitochondrial	QCR6_HUMAN	3	-40.4509	0.595491	RAP	CON	P13489
RAP / CON	Q9Y490	-1.11604	1.11604	8.65808e-11	1.22079e-09	102	Q9Y490	TLN1	Talin-1	TLN1_HUMAN	19	-53.8643	0.461357	RAP	CON	P62861
INF / CON	Q04837	2.53005	2.53005	2.39548e-10	1.23196e-09	33	Q04837	SSBP1	Single-stranded DNA-binding protein, mitochondrial	SSBP_HUMAN	5	477.593	5.77593	INF	CON	O00217
GEF / ACR	P30040	1.37473	1.37473	9.75718e-11	1.25161e-09	39	P30040	ERP29	Endoplasmic reticulum resident protein 29	ERP29_HUMAN	7	159.319	2.59319	GEF	ACR	P82970
GEF / ACR	P07195	-1.52262	1.52262	9.79518e-11	1.25161e-09	74	P07195	LDHB	L-lactate dehydrogenase B chain	LDHB_HUMAN	12	-65.1946	0.348054	GEF	ACR	P09496
ACR / CON	P05388	1.74267	1.74267	2.28507e-10	1.31392e-09	35	P05388	RPLP0	60S acidic ribosomal protein P0	RLA0_HUMAN	7	234.654	3.34654	ACR	CON	Q14157
GEF / CON	P09651	-0.786375	0.786375	4.57966e-11	1.71279e-09	110	P09651	HNRNPA1	Heterogeneous nuclear ribonucleoprotein A1	ROA1_HUMAN	13	-42.0201	0.579799	GEF	CON	Q15149
INF / ACR	P04908;Q7L7L0;Q93077	3.17989	3.17989	5.368e-10	1.7446e-09	48	P04908;Q7L7L0;Q93077	HIST1H2AB;HIST3H2A;HIST1H2AC	Histone H2A type 1-B/E;Histone H2A type 3;Histone H2A type 1-C	H2A1B_HUMAN;H2A3_HUMAN;H2A1C_HUMAN	8	806.238	9.06238	INF	ACR	P49321
RAP / ACR	O75347	1.14028	1.14028	5.42022e-10	1.89708e-09	27	O75347	TBCA	Tubulin-specific chaperone A	TBCA_HUMAN	4	120.424	2.20424	RAP	ACR	O75083
RAP / ACR	Q14847	1.97186	1.97186	6.26122e-10	2.1467e-09	38	Q14847	LASP1	LIM and SH3 domain protein 1	LASP1_HUMAN	6	292.273	3.92273	RAP	ACR	O00182
INF / ACR	A9MQ82	3.20223	3.20223	7.30602e-10	2.3025e-09	42	A9MQ82	lacZ	Beta-galactosidase	BGAL_SALAR	4	820.383	9.20383	INF	ACR	P35659
INF / ACR	Q00059	5.86823	5.86823	7.805e-10	2.38741e-09	15	Q00059	TFAM	Transcription factor A, mitochondrial	TFAM_HUMAN	4	5741.34	58.4134	INF	ACR	P40121
INF / RAP	P52815	1.35277	1.35277	1.65035e-10	2.78727e-09	44	P52815	MRPL12	39S ribosomal protein L12, mitochondrial	RM12_HUMAN	6	155.401	2.55401	INF	RAP	Q9H444
RAP / ACR	P55072	-1.07709	1.07709	9.25471e-10	3.04861e-09	109	P55072	VCP	Transitional endoplasmic reticulum ATPase	TERA_HUMAN	17	-52.6016	0.473984	RAP	ACR	P33992
ACR / CON	P17096	-2.59846	2.59846	5.83946e-10	3.25594e-09	21	P17096	HMGA1	High mobility group protein HMG-I/HMG-Y	HMGA1_HUMAN	2	-83.4885	0.165115	ACR	CON	P11387
INF / CON	P50238	-1.69254	1.69254	6.97757e-10	3.27642e-09	12	P50238	CRIP1	Cysteine-rich protein 1	CRIP1_HUMAN	2	-69.0619	0.309381	INF	CON	P23284
INF / CON	P18669	-1.47395	1.47395	6.77127e-10	3.27642e-09	28	P18669	PGAM1	Phosphoglycerate mutase 1	PGAM1_HUMAN	9	-64.0005	0.359995	INF	CON	P04080
RAP / ACR	Q9P1F3	3.25708	3.25708	1.11157e-09	3.59121e-09	35	Q9P1F3	ABRACL	Costars family protein ABRACL	ABRAL_HUMAN	4	856.047	9.56047	RAP	ACR	P55265
RAP / GEF	P22626	0.694356	0.694356	3.96987e-10	3.73168e-09	181	P22626	HNRNPA2B1	Heterogeneous nuclear ribonucleoproteins A2/B1	ROA2_HUMAN	21	61.8162	1.61816	RAP	GEF	P15144
INF / ACR	P30101	2.92929	2.92929	1.31253e-09	3.9001e-09	107	P30101	PDIA3	Protein disulfide-isomerase A3	PDIA3_HUMAN	17	661.735	7.61735	INF	ACR	Q04760
INF / CON	P38646	2.16054	2.16054	8.97788e-10	4.04005e-09	103	P38646	HSPA9	Stress-70 protein, mitochondrial	GRP75_HUMAN	19	347.081	4.47081	INF	CON	Q14152
INF / RAP	P07237	2.18806	2.18806	2.67601e-10	4.06753e-09	224	P07237	P4HB	Protein disulfide-isomerase	PDIA1_HUMAN	31	355.693	4.55693	INF	RAP	P49755
INF / GEF	P18669	-1.60954	1.60954	1.18788e-09	4.39154e-09	36	P18669	PGAM1	Phosphoglycerate mutase 1	PGAM1_HUMAN	9	-67.2298	0.327702	INF	GEF	P14678;P63162
GEF / ACR	P17844	-1.23224	1.23224	3.74535e-10	4.53384e-09	81	P17844	DDX5	Probable ATP-dependent RNA helicase DDX5	DDX5_HUMAN	11	-57.4345	0.425655	GEF	ACR	P10153
ACR / CON	Q16555	-1.20023	1.20023	8.50161e-10	4.60087e-09	58	Q16555	DPYSL2	Dihydropyrimidinase-related protein 2	DPYL2_HUMAN	10	-56.4794	0.435206	ACR	CON	E9PAV3;Q13765
INF / GEF	Q00059	2.71773	2.71773	1.31934e-09	4.73412e-09	23	Q00059	TFAM	Transcription factor A, mitochondrial	TFAM_HUMAN	4	557.838	6.57838	INF	GEF	P08621
INF / ACR	Q9UKK9	2.28577	2.28577	1.64961e-09	4.76031e-09	11	Q9UKK9	NUDT5	ADP-sugar pyrophosphatase	NUDT5_HUMAN	2	387.625	4.87625	INF	ACR	P62834
INF / ACR	P07108	1.68068	1.68068	1.69357e-09	4.76031e-09	21	P07108	DBI	Acyl-CoA-binding protein	ACBP_HUMAN	3	220.58	3.2058	INF	ACR	P35998
INF / ACR	P62851	2.3727	2.3727	1.78513e-09	4.88562e-09	18	P62851	RPS25	40S ribosomal protein S25	RS25_HUMAN	3	417.909	5.17909	INF	ACR	P05023
RAP / ACR	P62277	-1.87031	1.87031	1.55025e-09	4.914e-09	31	P62277	RPS13	40S ribosomal protein S13	RS13_HUMAN	5	-72.6485	0.273515	RAP	ACR	P55209
INF / CON	Q00059	2.1632	2.1632	1.18216e-09	5.10693e-09	24	Q00059	TFAM	Transcription factor A, mitochondrial	TFAM_HUMAN	4	347.906	4.47906	INF	CON	P30044
RAP / CON	P62753	-1.29951	1.29951	4.25665e-10	5.21902e-09	22	P62753	RPS6	40S ribosomal protein S6	RS6_HUMAN	4	-59.3735	0.406265	RAP	CON	P14317
INF / GEF	A9MQ82	2.7074	2.7074	1.55391e-09	5.41649e-09	42	A9MQ82	lacZ	Beta-galactosidase	BGAL_SALAR	4	553.146	6.53146	INF	GEF	P62701
RAP / ACR	P61158	-1.93613	1.93613	1.81839e-09	5.65721e-09	72	P61158	ACTR3	Actin-related protein 3	ARP3_HUMAN	10	-73.8684	0.261316	RAP	ACR	Q15293
RAP / ACR	P61204;P84077	-2.85312	2.85312	1.90912e-09	5.83148e-09	21	P61204;P84077	ARF3;ARF1	ADP-ribosylation factor 3;ADP-ribosylation factor 1	ARF3_HUMAN;ARF1_HUMAN	6	-86.1604	0.138396	RAP	ACR	P07900
INF / GEF	P35268	2.38957	2.38957	1.73406e-09	5.87654e-09	24	P35268	RPL22	60S ribosomal protein L22	RL22_HUMAN	4	424.003	5.24003	INF	GEF	P05141
ACR / CON	Q01518	0.788618	0.788618	1.23723e-09	6.50431e-09	214	Q01518	CAP1	Adenylyl cyclase-associated protein 1	CAP1_HUMAN	25	72.7419	1.72742	ACR	CON	Q14444
ACR / CON	P62277	2.84551	2.84551	1.3387e-09	6.84225e-09	23	P62277	RPS13	40S ribosomal protein S13	RS13_HUMAN	5	618.76	7.1876	ACR	CON	Q4VC31
RAP / ACR	P14868	-2.52563	2.52563	2.31063e-09	6.9319e-09	17	P14868	DARS	Aspartate--tRNA ligase, cytoplasmic	SYDC_HUMAN	4	-82.6336	0.173664	RAP	ACR	O94826
GEF / ACR	P05388	-1.42189	1.42189	6.3162e-10	7.26363e-09	40	P05388	RPLP0	60S acidic ribosomal protein P0	RLA0_HUMAN	7	-62.6778	0.373222	GEF	ACR	P0DMV8;P0DMV9
INF / GEF	P82979	1.49802	1.49802	2.21816e-09	7.31392e-09	16	P82979	SARNP	SAP domain-containing ribonucleoprotein	SARNP_HUMAN	3	182.454	2.82454	INF	GEF	P31948
GEF / ACR	P07919	2.69549	2.69549	6.68429e-10	7.32089e-09	12	P07919	UQCRH	Cytochrome b-c1 complex subunit 6, mitochondrial	QCR6_HUMAN	1	547.773	6.47773	GEF	ACR	P26447
INF / ACR	P84090	4.0364	4.0364	2.98922e-09	7.97126e-09	23	P84090	ERH	Enhancer of rudimentary homolog	ERH_HUMAN	3	1540.88	16.4088	INF	ACR	P31040
INF / ACR	O75347	1.49552	1.49552	3.14769e-09	8.184e-09	27	O75347	TBCA	Tubulin-specific chaperone A	TBCA_HUMAN	4	181.965	2.81965	INF	ACR	Q9UK76
GEF / ACR	Q9UQ35	1.55077	1.55077	8.21683e-10	8.27526e-09	34	Q9UQ35	SRRM2	Serine/arginine repetitive matrix protein 2	SRRM2_HUMAN	5	192.974	2.92974	GEF	ACR	O60888
GEF / ACR	P62277	-1.88824	1.88824	8.27526e-10	8.27526e-09	32	P62277	RPS13	40S ribosomal protein S13	RS13_HUMAN	5	-72.9864	0.270136	GEF	ACR	P61981
ACR / CON	P26641	0.796638	0.796638	1.84758e-09	9.18797e-09	65	P26641	EEF1G	Elongation factor 1-gamma	EF1G_HUMAN	9	73.7049	1.73705	ACR	CON	P55145
INF / ACR	P04179	3.32407	3.32407	3.7125e-09	9.41708e-09	35	P04179	SOD2	Superoxide dismutase [Mn], mitochondrial	SODM_HUMAN	6	901.485	10.0149	INF	ACR	P84095
RAP / ACR	P06748	3.39264	3.39264	3.38741e-09	9.78641e-09	107	P06748	NPM1	Nucleophosmin	NPM_HUMAN	11	950.232	10.5023	RAP	ACR	P09234
INF / RAP	P07910	2.28298	2.28298	7.18176e-10	9.92389e-09	56	P07910	HNRNPC	Heterogeneous nuclear ribonucleoproteins C1/C2	HNRPC_HUMAN	8	386.684	4.86684	INF	RAP	P09972
INF / GEF	Q9UKK9	3.34603	3.34603	3.15314e-09	1.01232e-08	12	Q9UKK9	NUDT5	ADP-sugar pyrophosphatase	NUDT5_HUMAN	2	916.846	10.1685	INF	GEF	P12236
RAP / GEF	P02768	1.11956	1.11956	1.14727e-09	1.04365e-08	18	P02768	ALB	Serum albumin	ALBU_HUMAN	2	117.28	2.1728	RAP	GEF	P07355
INF / RAP	P62805	1.21866	1.21866	8.45587e-10	1.07108e-08	152	P62805	HIST1H4A	Histone H4	H4_HUMAN	14	132.73	2.3273	INF	RAP	P26583
ACR / CON	Q9H299	-3.41759	3.41759	2.22887e-09	1.07924e-08	31	Q9H299	SH3BGRL3	SH3 domain-binding glutamic acid-rich-like protein 3	SH3L3_HUMAN	3	-90.6416	0.0935841	ACR	CON	Q99536
ACR / CON	Q16543	-1.74031	1.74031	2.36422e-09	1.11543e-08	20	Q16543	CDC37	Hsp90 co-chaperone Cdc37	CDC37_HUMAN	4	-70.0694	0.299306	ACR	CON	P20933
RAP / ACR	Q14697	1.21609	1.21609	4.09094e-09	1.14546e-08	107	Q14697	GANAB	Neutral alpha-glucosidase AB	GANAB_HUMAN	17	132.315	2.32315	RAP	ACR	Q01130
INF / RAP	Q14103	1.57455	1.57455	9.80112e-10	1.14598e-08	57	Q14103	HNRNPD	Heterogeneous nuclear ribonucleoprotein D0	HNRPD_HUMAN	8	197.842	2.97842	INF	RAP	P46781
GEF / ACR	O15355	1.97768	1.97768	1.31818e-09	1.24797e-08	18	O15355	PPM1G	Protein phosphatase 1G	PPM1G_HUMAN	2	293.858	3.93858	GEF	ACR	Q99623
GEF / CON	Q9UQ35	-0.673714	0.673714	3.7103e-10	1.2615e-08	36	Q9UQ35	SRRM2	Serine/arginine repetitive matrix protein 2	SRRM2_HUMAN	5	-37.3109	0.626891	GEF	CON	P07711
ACR / CON	Q9Y2B0	-2.68305	2.68305	2.94134e-09	1.35302e-08	37	Q9Y2B0	CNPY2	Protein canopy homolog 2	CNPY2_HUMAN	5	-84.4289	0.155711	ACR	CON	P15311
ACR / CON	P60660	-0.645962	0.645962	3.04806e-09	1.36791e-08	45	P60660	MYL6	Myosin light polypeptide 6	MYL6_HUMAN	7	-36.0933	0.639067	ACR	CON	Q99873
RAP / CON	Q16555	-0.986309	0.986309	1.17852e-09	1.38477e-08	47	Q16555	DPYSL2	Dihydropyrimidinase-related protein 2	DPYL2_HUMAN	10	-49.5232	0.504768	RAP	CON	Q92598
INF / CON	P62851	2.29554	2.29554	3.40145e-09	1.41291e-08	17	P62851	RPS25	40S ribosomal protein S25	RS25_HUMAN	3	390.937	4.90937	INF	CON	P00387
INF / GEF	P07108	2.23755	2.23755	4.59118e-09	1.43622e-08	18	P07108	DBI	Acyl-CoA-binding protein	ACBP_HUMAN	3	371.597	4.71597	INF	GEF	P29692
INF / ACR	P53396	-3.10753	3.10753	5.9619e-09	1.47628e-08	80	P53396	ACLY	ATP-citrate synthase	ACLY_HUMAN	20	-88.3978	0.116022	INF	ACR	Q5T1J5;Q9Y6H1
INF / ACR	Q15233	2.3629	2.3629	6.51322e-09	1.57529e-08	21	Q15233	NONO	Non-POU domain-containing octamer-binding protein	NONO_HUMAN	2	414.404	5.14404	INF	ACR	O43707
INF / CON	Q13242	2.47571	2.47571	3.96501e-09	1.586e-08	18	Q13242	SRSF9	Serine/arginine-rich splicing factor 9	SRSF9_HUMAN	3	456.242	5.56242	INF	CON	Q9Y5L4
INF / CON	P07237	2.69661	2.69661	4.20109e-09	1.62042e-08	209	P07237	P4HB	Protein disulfide-isomerase	PDIA1_HUMAN	31	548.277	6.48277	INF	CON	P11940
GEF / ACR	Q9UQ80	-2.9245	2.9245	1.92096e-09	1.69931e-08	27	Q9UQ80	PA2G4	Proliferation-associated protein 2G4	PA2G4_HUMAN	5	-86.8285	0.131715	GEF	ACR	P26885
RAP / ACR	O75947	2.86246	2.86246	6.38086e-09	1.70156e-08	33	O75947	ATP5H	ATP synthase subunit d, mitochondrial	ATP5H_HUMAN	4	627.255	7.27255	RAP	ACR	P25787
RAP / ACR	P62714;P67775	-1.36452	1.36452	6.29704e-09	1.70156e-08	12	P62714;P67775	PPP2CB;PPP2CA	Serine/threonine-protein phosphatase 2A catalytic subunit beta isoform;Serine/threonine-protein phosphatase 2A catalytic subunit alpha isoform	PP2AB_HUMAN;PP2AA_HUMAN	2	-61.1637	0.388363	RAP	ACR	P06396
RAP / ACR	P20674	3.55285	3.55285	6.74132e-09	1.7696e-08	36	P20674	COX5A	Cytochrome c oxidase subunit 5A, mitochondrial	COX5A_HUMAN	4	1073.59	11.7359	RAP	ACR	O14737
INF / GEF	P06748	2.18079	2.18079	5.93941e-09	1.81152e-08	101	P06748	NPM1	Nucleophosmin	NPM_HUMAN	11	353.401	4.53401	INF	GEF	Q9Y617
ACR / CON	O15355	-2.18185	2.18185	4.15977e-09	1.82238e-08	18	O15355	PPM1G	Protein phosphatase 1G	PPM1G_HUMAN	2	-77.9607	0.220393	ACR	CON	O14979
RAP / ACR	P04264	2.66278	2.66278	7.35671e-09	1.87262e-08	50	P04264	KRT1	Keratin, type II cytoskeletal 1	K2C1_HUMAN	8	533.25	6.3325	RAP	ACR	P04899
RAP / ACR	P07305	2.14265	2.14265	7.55005e-09	1.89315e-08	11	P07305	H1F0	Histone H1.0	H10_HUMAN	1	341.572	4.41572	RAP	ACR	P19971
INF / GEF	P04179	3.5381	3.5381	6.41834e-09	1.90985e-08	43	P04179	SOD2	Superoxide dismutase [Mn], mitochondrial	SODM_HUMAN	6	1061.65	11.6165	INF	GEF	Q14566
ACR / CON	P61158	2.70623	2.70623	4.68443e-09	2.0045e-08	62	P61158	ACTR3	Actin-related protein 3	ARP3_HUMAN	10	552.612	6.52612	ACR	CON	Q92597
INF / RAP	P53999	0.759078	0.759078	1.86642e-09	2.0264e-08	76	P53999	SUB1	Activated RNA polymerase II transcriptional coactivator p15	TCP4_HUMAN	10	69.2409	1.69241	INF	RAP	P45973
INF / CON	P04179	3.60519	3.60519	5.49135e-09	2.04505e-08	36	P04179	SOD2	Superoxide dismutase [Mn], mitochondrial	SODM_HUMAN	6	1116.94	12.1694	INF	CON	Q9H3K6
GEF / CON	P30101	-0.591302	0.591302	6.59233e-10	2.05461e-08	149	P30101	PDIA3	Protein disulfide-isomerase A3	PDIA3_HUMAN	17	-33.6256	0.663744	GEF	CON	P51970
GEF / ACR	Q71U36	0.835086	0.835086	2.46561e-09	2.10033e-08	189	Q71U36	TUBA1A	Tubulin alpha-1A chain	TBA1A_HUMAN	25	78.3963	1.78396	GEF	ACR	Q99460
RAP / GEF	P52815	2.28407	2.28407	2.57413e-09	2.21921e-08	47	P52815	MRPL12	39S ribosomal protein L12, mitochondrial	RM12_HUMAN	6	387.048	4.87048	RAP	GEF	P62424
INF / CON	P07108	1.88177	1.88177	6.1726e-09	2.22214e-08	18	P07108	DBI	Acyl-CoA-binding protein	ACBP_HUMAN	3	268.526	3.68526	INF	CON	Q13509
GEF / ACR	P00338	-3.2605	3.2605	2.94568e-09	2.33623e-08	89	P00338	LDHA	L-lactate dehydrogenase A chain	LDHA_HUMAN	17	-89.565	0.10435	GEF	ACR	P37108
GEF / ACR	Q15233	1.54285	1.54285	2.91141e-09	2.33623e-08	24	Q15233	NONO	Non-POU domain-containing octamer-binding protein	NONO_HUMAN	2	191.369	2.91369	GEF	ACR	P31949
INF / RAP	P61604	3.04551	3.04551	2.3489e-09	2.38022e-08	119	P61604	HSPE1	10 kDa heat shock protein, mitochondrial	CH10_HUMAN	15	725.64	8.2564	INF	RAP	P04350
INF / GEF	Q16555	-1.1187	1.1187	8.24853e-09	2.396e-08	33	Q16555	DPYSL2	Dihydropyrimidinase-related protein 2	DPYL2_HUMAN	10	-53.9491	0.460509	INF	GEF	Q9Y3U8
RAP / GEF	P49368	-0.670107	0.670107	2.96003e-09	2.45508e-08	96	P49368	CCT3	T-complex protein 1 subunit gamma	TCPG_HUMAN	14	-37.154	0.62846	RAP	GEF	Q9Y5V0
INF / GEF	P49327	-0.624936	0.624936	9.35427e-09	2.654e-08	154	P49327	FASN	Fatty acid synthase	FAS_HUMAN	52	-35.1551	0.648449	INF	GEF	Q9NZZ3
ACR / CON	P10606	-2.85536	2.85536	6.37422e-09	2.66558e-08	26	P10606	COX5B	Cytochrome c oxidase subunit 5B, mitochondrial	COX5B_HUMAN	4	-86.1818	0.138182	ACR	CON	Q71DI3
RAP / ACR	P84103	1.90749	1.90749	1.13064e-08	2.79334e-08	28	P84103	SRSF3	Serine/arginine-rich splicing factor 3	SRSF3_HUMAN	4	275.156	3.75156	RAP	ACR	P0DP23;P0DP24;P0DP25
RAP / GEF	P07305	2.48994	2.48994	3.50118e-09	2.82095e-08	11	P07305	H1F0	Histone H1.0	H10_HUMAN	1	461.756	5.61756	RAP	GEF	O00148
RAP / ACR	Q9UQ35	1.46488	1.46488	1.22236e-08	2.93367e-08	33	Q9UQ35	SRRM2	Serine/arginine repetitive matrix protein 2	SRRM2_HUMAN	5	176.041	2.76041	RAP	ACR	Q13526
RAP / ACR	P00491	-1.11624	1.11624	1.22145e-08	2.93367e-08	46	P00491	PNP	Purine nucleoside phosphorylase	PNPH_HUMAN	10	-53.8707	0.461293	RAP	ACR	Q9ULZ3
ACR / CON	P04792	-0.929646	0.929646	7.39346e-09	2.97406e-08	87	P04792	HSPB1	Heat shock protein beta-1	HSPB1_HUMAN	10	-47.5013	0.524987	ACR	CON	Q9NPA8
ACR / CON	Q14847	-2.0417	2.0417	7.75843e-09	2.97406e-08	38	Q14847	LASP1	LIM and SH3 domain protein 1	LASP1_HUMAN	6	-75.7123	0.242877	ACR	CON	Q7RTV0
ACR / CON	P49773	-1.80483	1.80483	7.72632e-09	2.97406e-08	15	P49773	HINT1	Histidine triad nucleotide-binding protein 1	HINT1_HUMAN	2	-71.3785	0.286215	ACR	CON	Q13148
ACR / CON	P50552	-2.3938	2.3938	7.43578e-09	2.97406e-08	35	P50552	VASP	Vasodilator-stimulated phosphoprotein	VASP_HUMAN	5	-80.972	0.19028	ACR	CON	P21281
INF / CON	Q01518	-0.674753	0.674753	8.70427e-09	2.989e-08	146	Q01518	CAP1	Adenylyl cyclase-associated protein 1	CAP1_HUMAN	25	-37.356	0.62644	INF	CON	P22307
INF / CON	P31930	-1.90622	1.90622	8.85631e-09	2.989e-08	26	P31930	UQCRC1	Cytochrome b-c1 complex subunit 1, mitochondrial	QCR1_HUMAN	8	-73.3209	0.266791	INF	CON	Q9BX68
INF / GEF	P02545	1.4095	1.4095	1.14399e-08	3.17198e-08	150	P02545	LMNA	Prelamin-A/C	LMNA_HUMAN	26	165.645	2.65645	INF	GEF	P14406
RAP / ACR	Q16629	2.34505	2.34505	1.37278e-08	3.24826e-08	24	Q16629	SRSF7	Serine/arginine-rich splicing factor 7	SRSF7_HUMAN	4	408.079	5.08079	RAP	ACR	P16070
INF / ACR	Q14847	4.45235	4.45235	1.38206e-08	3.26669e-08	37	Q14847	LASP1	LIM and SH3 domain protein 1	LASP1_HUMAN	6	2089.23	21.8923	INF	ACR	Q13151
RAP / ACR	P63173	1.19319	1.19319	1.4103e-08	3.27342e-08	27	P63173	RPL38	60S ribosomal protein L38	RL38_HUMAN	3	128.658	2.28658	RAP	ACR	Q13428
RAP / ACR	P62633	2.74866	2.74866	1.42238e-08	3.27342e-08	11	P62633	CNBP	Cellular nucleic acid-binding protein	CNBP_HUMAN	1	572.093	6.72093	RAP	ACR	P23526
INF / GEF	Q13242	3.02607	3.02607	1.23733e-08	3.35454e-08	18	Q13242	SRSF9	Serine/arginine-rich splicing factor 9	SRSF9_HUMAN	3	714.586	8.14586	INF	GEF	Q9BUK0
RAP / ACR	P04844	-0.812909	0.812909	1.54906e-08	3.51678e-08	46	P04844	RPN2	Dolichyl-diphosphooligosaccharide--protein glycosyltransferase subunit 2	RPN2_HUMAN	8	-43.0767	0.569233	RAP	ACR	P62258
INF / ACR	P82979	3.06193	3.06193	1.5344e-08	3.54616e-08	16	P82979	SARNP	SAP domain-containing ribonucleoprotein	SARNP_HUMAN	3	735.09	8.3509	INF	ACR	P10599
RAP / GEF	P14927	1.40568	1.40568	4.64778e-09	3.64076e-08	24	P14927	UQCRB	Cytochrome b-c1 complex subunit 7	QCR7_HUMAN	3	164.942	2.64942	RAP	GEF	P08571
ACR / CON	P04908;Q7L7L0;Q93077	-1.20707	1.20707	1.02599e-08	3.85269e-08	64	P04908;Q7L7L0;Q93077	HIST1H2AB;HIST3H2A;HIST1H2AC	Histone H2A type 1-B/E;Histone H2A type 3;Histone H2A type 1-C	H2A1B_HUMAN;H2A3_HUMAN;H2A1C_HUMAN	8	-56.6854	0.433146	ACR	CON	P12814
INF / CON	Q06830	1.32153	1.32153	1.18193e-08	3.86813e-08	129	Q06830	PRDX1	Peroxiredoxin-1	PRDX1_HUMAN	18	149.932	2.49932	INF	CON	O75533
RAP / CON	P04179	2.5603	2.5603	3.46557e-09	3.90916e-08	44	P04179	SOD2	Superoxide dismutase [Mn], mitochondrial	SODM_HUMAN	6	489.832	5.89832	RAP	CON	O14950;P19105
RAP / ACR	Q15233	1.35754	1.35754	1.80208e-08	4.03666e-08	24	Q15233	NONO	Non-POU domain-containing octamer-binding protein	NONO_HUMAN	2	156.248	2.56248	RAP	ACR	P25788
GEF / CON	P14854	-1.45748	1.45748	1.40695e-09	4.04769e-08	41	P14854	COX6B1	Cytochrome c oxidase subunit 6B1	CX6B1_HUMAN	4	-63.5871	0.364129	GEF	CON	O95881
RAP / GEF	P04179	2.49322	2.49322	5.3472e-09	4.07543e-08	51	P04179	SOD2	Superoxide dismutase [Mn], mitochondrial	SODM_HUMAN	6	463.033	5.63033	RAP	GEF	Q86V81
RAP / GEF	P00441	1.16204	1.16204	5.52958e-09	4.10353e-08	60	P00441	SOD1	Superoxide dismutase [Cu-Zn]	SODC_HUMAN	5	123.774	2.23774	RAP	GEF	O14818
RAP / ACR	Q8WXF1	1.49818	1.49818	1.86403e-08	4.12049e-08	18	Q8WXF1	PSPC1	Paraspeckle component 1	PSPC1_HUMAN	3	182.487	2.82487	RAP	ACR	P60174
INF / GEF	P84090	2.19972	2.19972	1.63778e-08	4.34367e-08	27	P84090	ERH	Enhancer of rudimentary homolog	ERH_HUMAN	3	359.389	4.59389	INF	GEF	Q9BR76
ACR / CON	P00966	1.7245	1.7245	1.18384e-08	4.35653e-08	25	P00966	ASS1	Argininosuccinate synthase	ASSY_HUMAN	6	230.465	3.30465	ACR	CON	P06733
INF / ACR	Q15942	3.22847	3.22847	1.99954e-08	4.52071e-08	36	Q15942	ZYX	Zyxin	ZYX_HUMAN	5	837.274	9.37274	INF	ACR	Q92522
ACR / CON	O00754	-1.59836	1.59836	1.26069e-08	4.54836e-08	49	O00754	MAN2B1	Lysosomal alpha-mannosidase	MA2B1_HUMAN	8	-66.9749	0.330251	ACR	CON	P22087
INF / GEF	P62851	2.83127	2.83127	1.76415e-08	4.57928e-08	17	P62851	RPS25	40S ribosomal protein S25	RS25_HUMAN	3	611.702	7.11702	INF	GEF	P62993
RAP / ACR	P49368	-0.619156	0.619156	2.16547e-08	4.60505e-08	101	P49368	CCT3	T-complex protein 1 subunit gamma	TCPG_HUMAN	14	-34.8948	0.651052	RAP	ACR	P50502
INF / GEF	Q562R1	-0.752905	0.752905	1.81999e-08	4.6258e-08	12	Q562R1	ACTBL2	Beta-actin-like protein 2	ACTBL_HUMAN	2	-40.6593	0.593407	INF	GEF	P12270
INF / RAP	P82979	1.54227	1.54227	5.14452e-09	4.8873e-08	18	P82979	SARNP	SAP domain-containing ribonucleoprotein	SARNP_HUMAN	3	191.253	2.91253	INF	RAP	P07858
RAP / GEF	P61604	1.67831	1.67831	7.26366e-09	5.25218e-08	131	P61604	HSPE1	10 kDa heat shock protein, mitochondrial	CH10_HUMAN	15	220.053	3.20053	RAP	GEF	P69905
GEF / CON	Q9UKY7	-1.36286	1.36286	1.98898e-09	5.31342e-08	27	Q9UKY7	CDV3	Protein CDV3 homolog	CDV3_HUMAN	3	-61.1188	0.388812	GEF	CON	Q9BT09
ACR / CON	P84090	-3.0308	3.0308	1.50649e-08	5.33064e-08	21	P84090	ERH	Enhancer of rudimentary homolog	ERH_HUMAN	3	-87.7641	0.122359	ACR	CON	P36543
INF / RAP	Q9UKK9	1.82705	1.82705	6.32224e-09	5.65283e-08	12	Q9UKK9	NUDT5	ADP-sugar pyrophosphatase	NUDT5_HUMAN	2	254.81	3.5481	INF	RAP	Q86U42
RAP / GEF	P63241	0.961156	0.961156	8.03459e-09	5.66439e-08	67	P63241	EIF5A	Eukaryotic translation initiation factor 5A-1	IF5A1_HUMAN	8	94.6869	1.94687	RAP	GEF	Q92945
INF / ACR	P53999	1.18278	1.18278	2.67454e-08	5.91813e-08	64	P53999	SUB1	Activated RNA polymerase II transcriptional coactivator p15	TCP4_HUMAN	10	127.014	2.27014	INF	ACR	P38919
INF / ACR	O00754	3.51317	3.51317	2.80894e-08	6.08604e-08	43	O00754	MAN2B1	Lysosomal alpha-mannosidase	MA2B1_HUMAN	8	1041.75	11.4175	INF	ACR	Q92974
INF / CON	Q9UKK9	1.89426	1.89426	2.04538e-08	6.13615e-08	12	Q9UKK9	NUDT5	ADP-sugar pyrophosphatase	NUDT5_HUMAN	2	271.731	3.71731	INF	CON	O60869
INF / GEF	O60814;P57053;P58876;P62807;Q5QNW6;Q93079;Q99877;Q99879;Q99880	2.44887	2.44887	2.48455e-08	6.18601e-08	78	O60814;P57053;P58876;P62807;Q5QNW6;Q93079;Q99877;Q99879;Q99880	HIST1H2BK;H2BFS;HIST1H2BD;HIST1H2BC;HIST2H2BF;HIST1H2BH;HIST1H2BN;HIST1H2BM;HIST1H2BL	Histone H2B type 1-K;Histone H2B type F-S;Histone H2B type 1-D;Histone H2B type 1-C/E/F/G/I;Histone H2B type 2-F;Histone H2B type 1-H;Histone H2B type 1-N;Histone H2B type 1-M;Histone H2B type 1-L	H2B1K_HUMAN;H2BFS_HUMAN;H2B1D_HUMAN;H2B1C_HUMAN;H2B2F_HUMAN;H2B1H_HUMAN;H2B1N_HUMAN;H2B1M_HUMAN;H2B1L_HUMAN	6	445.989	5.45989	INF	GEF	Q01469
GEF / ACR	P55786	-1.79468	1.79468	8.21413e-09	6.2975e-08	23	P55786	NPEPPS	Puromycin-sensitive aminopeptidase	PSA_HUMAN	6	-71.1764	0.288236	GEF	ACR	P06899;P23527;P33778;Q16778
INF / RAP	P05387	2.5223	2.5223	7.68015e-09	6.48546e-08	52	P05387	RPLP2	60S acidic ribosomal protein P2	RLA2_HUMAN	6	474.496	5.74496	INF	RAP	P42167
GEF / ACR	Q9Y2B0	1.5045	1.5045	9.65693e-09	6.94092e-08	36	Q9Y2B0	CNPY2	Protein canopy homolog 2	CNPY2_HUMAN	5	183.727	2.83727	GEF	ACR	P09211
INF / RAP	P62937	0.871012	0.871012	8.77017e-09	7.01613e-08	151	P62937	PPIA	Peptidyl-prolyl cis-trans isomerase A	PPIA_HUMAN	15	82.8946	1.82895	INF	RAP	P46459
GEF / CON	P54819	-0.766066	0.766066	2.85813e-09	7.12627e-08	62	P54819	AK2	Adenylate kinase 2, mitochondrial	KAD2_HUMAN	9	-41.1981	0.588019	GEF	CON	O75400
RAP / GEF	P13639	-1.37093	1.37093	1.11015e-08	7.4539e-08	173	P13639	EEF2	Elongation factor 2	EF2_HUMAN	26	-61.3357	0.386643	RAP	GEF	P15531
RAP / ACR	P32969	-0.892538	0.892538	3.57525e-08	7.50802e-08	21	P32969	RPL9	60S ribosomal protein L9	RL9_HUMAN	3	-46.1334	0.538666	RAP	ACR	O95466
INF / ACR	P16949	3.48617	3.48617	3.54779e-08	7.53001e-08	28	P16949	STMN1	Stathmin	STMN1_HUMAN	5	1020.57	11.2057	INF	ACR	P35908
INF / GEF	P28799	2.16663	2.16663	3.09253e-08	7.54578e-08	38	P28799	GRN	Granulins	GRN_HUMAN	5	348.973	4.48973	INF	GEF	Q14974
INF / GEF	P46940	-2.18004	2.18004	3.2253e-08	7.71543e-08	20	P46940	IQGAP1	Ras GTPase-activating-like protein IQGAP1	IQGA1_HUMAN	15	-77.933	0.22067	INF	GEF	P42224
RAP / ACR	P04179	2.27918	2.27918	3.74226e-08	7.76172e-08	43	P04179	SOD2	Superoxide dismutase [Mn], mitochondrial	SODM_HUMAN	6	385.403	4.85403	RAP	ACR	P23588
INF / GEF	P50991	-1.36737	1.36737	3.36881e-08	7.90376e-08	48	P50991	CCT4	T-complex protein 1 subunit delta	TCPD_HUMAN	12	-61.2403	0.387597	INF	GEF	P30153
INF / ACR	P07602	5.5183	5.5183	4.03176e-08	8.38607e-08	47	P07602	PSAP	Prosaposin	SAP_HUMAN	8	4483.26	45.8326	INF	ACR	P09429
RAP / ACR	P00966	-1.46061	1.46061	4.29432e-08	8.79812e-08	28	P00966	ASS1	Argininosuccinate synthase	ASSY_HUMAN	6	-63.6661	0.363339	RAP	ACR	O43895
RAP / GEF	P14314	0.890658	0.890658	1.41329e-08	9.25558e-08	54	P14314	PRKCSH	Glucosidase 2 subunit beta	GLU2B_HUMAN	9	85.4022	1.85402	RAP	GEF	Q9P278
RAP / GEF	Q9Y2B0	1.32779	1.32779	1.54585e-08	9.64154e-08	39	Q9Y2B0	CNPY2	Protein canopy homolog 2	CNPY2_HUMAN	5	151.018	2.51018	RAP	GEF	Q6UN15
RAP / GEF	P05109	1.94373	1.94373	1.57273e-08	9.64154e-08	15	P05109	S100A8	Protein S100-A8	S10A8_HUMAN	2	284.698	3.84698	RAP	GEF	P42766
INF / GEF	P51991	1.11099	1.11099	4.21862e-08	9.71079e-08	102	P51991	HNRNPA3	Heterogeneous nuclear ribonucleoprotein A3	ROA3_HUMAN	16	115.994	2.15994	INF	GEF	O95433
RAP / GEF	P14618	-0.645592	0.645592	1.66507e-08	9.78227e-08	245	P14618	PKM	Pyruvate kinase PKM	KPYM_HUMAN	31	-36.0769	0.639231	RAP	GEF	P23141
RAP / GEF	Q9P1F3	1.46013	1.46013	1.63687e-08	9.78227e-08	39	Q9P1F3	ABRACL	Costars family protein ABRACL	ABRAL_HUMAN	4	175.133	2.75133	RAP	GEF	P09382
RAP / ACR	P08865	-0.728732	0.728732	4.90358e-08	9.92532e-08	73	P08865	RPSA	40S ribosomal protein SA	RSSA_HUMAN	11	-39.6566	0.603434	RAP	ACR	Q9NZL9
INF / GEF	P10412;P16402;P16403	3.62918	3.62918	4.63342e-08	1.04681e-07	37	P10412;P16402;P16403	HIST1H1E;HIST1H1D;HIST1H1C	Histone H1.4;Histone H1.3;Histone H1.2	H14_HUMAN;H13_HUMAN;H12_HUMAN	7	1137.35	12.3735	INF	GEF	P12277
GEF / ACR	P01892	0.960494	0.960494	1.51918e-08	1.05882e-07	44	P01892	HLA-A	HLA class I histocompatibility antigen, A-2 alpha chain	1A02_HUMAN	6	94.5976	1.94598	GEF	ACR	P25786
RAP / GEF	Q9UKY7	1.16679	1.16679	1.83983e-08	1.05884e-07	27	Q9UKY7	CDV3	Protein CDV3 homolog	CDV3_HUMAN	3	124.512	2.24512	RAP	GEF	Q7L014
INF / GEF	P49458	2.03688	2.03688	4.78984e-08	1.06247e-07	16	P49458	SRP9	Signal recognition particle 9 kDa protein	SRP09_HUMAN	3	310.357	4.10357	INF	GEF	Q13247
INF / CON	P07910	3.06129	3.06129	3.8774e-08	1.102e-07	60	P07910	HNRNPC	Heterogeneous nuclear ribonucleoproteins C1/C2	HNRPC_HUMAN	8	734.719	8.34719	INF	CON	P17812
INF / RAP	Q13242	1.84691	1.84691	1.45848e-08	1.10845e-07	18	Q13242	SRSF9	Serine/arginine-rich splicing factor 9	SRSF9_HUMAN	3	259.73	3.5973	INF	RAP	P62847
INF / GEF	P16401	3.36454	3.36454	5.22342e-08	1.13796e-07	27	P16401	HIST1H1B	Histone H1.5	H15_HUMAN	4	929.974	10.2997	INF	GEF	P30048
INF / GEF	Q03405	1.71462	1.71462	5.35396e-08	1.14593e-07	16	Q03405	PLAUR	Urokinase plasminogen activator surface receptor	UPAR_HUMAN	2	228.209	3.28209	INF	GEF	Q14978
ACR / CON	P50238	-1.50303	1.50303	3.38113e-08	1.15209e-07	9	P50238	CRIP1	Cysteine-rich protein 1	CRIP1_HUMAN	2	-64.7188	0.352812	ACR	CON	O43670
ACR / CON	P09527;P18067;P51149,P51149;P51150;Q5R9Y4	1.49397	1.49397	3.32799e-08	1.15209e-07	37	P09527;P18067;P51149,P51149;P51150;Q5R9Y4	Rab7a;RAB7A;RAB7A,RAB7A;Rab7a;RAB7A	Ras-related protein Rab-7a	RAB7A_RAT;RAB7A_CANLF;RAB7A_HUMAN,RAB7A_HUMAN;RAB7A_MOUSE;RAB7A_PONAB	7	181.663	2.81663	ACR	CON	P51858
RAP / GEF	P50395	-0.754788	0.754788	2.12291e-08	1.19732e-07	55	P50395	GDI2	Rab GDP dissociation inhibitor beta	GDIB_HUMAN	13	-40.7366	0.592634	RAP	GEF	P04843
INF / GEF	O00754	2.92512	2.92512	5.94846e-08	1.25123e-07	49	O00754	MAN2B1	Lysosomal alpha-mannosidase	MA2B1_HUMAN	8	659.537	7.59537	INF	GEF	P62917
RAP / ACR	Q13595	3.0869	3.0869	6.60431e-08	1.28526e-07	11	Q13595	TRA2A	Transformer-2 protein homolog alpha	TRA2A_HUMAN	2	749.667	8.49667	RAP	ACR	O43175
RAP / ACR	P62826	-1.55556	1.55556	6.6558e-08	1.28526e-07	43	P62826	RAN	GTP-binding nuclear protein Ran	RAN_HUMAN	6	-65.9803	0.340197	RAP	ACR	Q9UMX0
ACR / CON	O75947	-3.47139	3.47139	3.89973e-08	1.30464e-07	31	O75947	ATP5H	ATP synthase subunit d, mitochondrial	ATP5H_HUMAN	4	-90.9841	0.0901587	ACR	CON	Q15424
GEF / ACR	P61158	-1.49185	1.49185	2.05333e-08	1.34933e-07	70	P61158	ACTR3	Actin-related protein 3	ARP3_HUMAN	10	-64.4443	0.355557	GEF	ACR	P62249
ACR / CON	A9MQ82	-1.58104	1.58104	4.13539e-08	1.35877e-07	48	A9MQ82	lacZ	Beta-galactosidase	BGAL_SALAR	4	-66.5758	0.334242	ACR	CON	P14324
INF / ACR	P00441	3.34981	3.34981	6.7533e-08	1.37714e-07	43	P00441	SOD1	Superoxide dismutase [Cu-Zn]	SODC_HUMAN	5	919.515	10.1951	INF	ACR	P27348
RAP / CON	P06748	-0.640799	0.640799	1.28554e-08	1.39431e-07	138	P06748	NPM1	Nucleophosmin	NPM_HUMAN	11	-35.8642	0.641358	RAP	CON	P62857
INF / CON	P07737	2.40202	2.40202	5.0739e-08	1.40508e-07	88	P07737	PFN1	Profilin-1	PROF1_HUMAN	12	428.542	5.28542	INF	CON	P26373
RAP / ACR	P68431	0.738901	0.738901	7.36589e-08	1.40622e-07	33	P68431	HIST1H3A	Histone H3.1	H31_HUMAN	2	66.8904	1.6689	RAP	ACR	P62913
ACR / CON	O75844	2.26161	2.26161	4.39918e-08	1.42009e-07	33	O75844	ZMPSTE24	CAAX prenyl protease 1 homolog	FACE1_HUMAN	6	379.525	4.79525	ACR	CON	A9MFS0;B4TF79;B4TSC5;B5BKF3;B5F2K9;B5FRK1;B5R004;B5R990;P0A1D5;P0A1D6;Q5PL63
RAP / ACR	P63104	-1.92389	1.92389	7.68833e-08	1.45128e-07	60	P63104	YWHAZ	14-3-3 protein zeta/delta	1433Z_HUMAN	9	-73.6456	0.263544	RAP	ACR	P31689
ACR / CON	Q16630	-2.55519	2.55519	4.63551e-08	1.47058e-07	24	Q16630	CPSF6	Cleavage and polyadenylation specificity factor subunit 6	CPSF6_HUMAN	3	-82.9858	0.170142	ACR	CON	Q9Y277
INF / GEF	P07602	5.18881	5.18881	7.29436e-08	1.48319e-07	52	P07602	PSAP	Prosaposin	SAP_HUMAN	8	3547.43	36.4743	INF	GEF	Q86VP6
RAP / ACR	A9MQ82	1.26388	1.26388	7.97038e-08	1.4878e-07	48	A9MQ82	lacZ	Beta-galactosidase	BGAL_SALAR	4	140.14	2.4014	RAP	ACR	Q9Y2W1
RAP / ACR	P05109	0.884628	0.884628	8.14588e-08	1.50385e-07	18	P05109	S100A8	Protein S100-A8	S10A8_HUMAN	2	84.6289	1.84629	RAP	ACR	Q13177
INF / RAP	P62851	1.48689	1.48689	2.07832e-08	1.50431e-07	18	P62851	RPS25	40S ribosomal protein S25	RS25_HUMAN	3	180.284	2.80284	INF	RAP	P62269
RAP / ACR	P14314	1.73741	1.73741	8.37058e-08	1.52854e-07	49	P14314	PRKCSH	Glucosidase 2 subunit beta	GLU2B_HUMAN	9	233.435	3.33435	RAP	ACR	P33991
RAP / GEF	Q00059	1.49505	1.49505	2.88409e-08	1.59473e-07	23	Q00059	TFAM	Transcription factor A, mitochondrial	TFAM_HUMAN	4	181.874	2.81874	RAP	GEF	P12956
INF / ACR	Q13185	4.03135	4.03135	8.70793e-08	1.70873e-07	39	Q13185	CBX3	Chromobox protein homolog 3	CBX3_HUMAN	7	1535.15	16.3515	INF	ACR	P60900
GEF / ACR	P26641	-0.61006	0.61006	2.69348e-08	1.72083e-07	74	P26641	EEF1G	Elongation factor 1-gamma	EF1G_HUMAN	9	-34.4831	0.655169	GEF	ACR	P00403
INF / GEF	P08865	-2.7609	2.7609	8.72243e-08	1.74449e-07	50	P08865	RPSA	40S ribosomal protein SA	RSSA_HUMAN	11	-85.2468	0.147532	INF	GEF	O43242
INF / ACR	P15586	4.77031	4.77031	9.09681e-08	1.75198e-07	22	P15586	GNS	N-acetylglucosamine-6-sulfatase	GNS_HUMAN	5	2629.02	27.2902	INF	ACR	P08648
RAP / ACR	P15586	3.15974	3.15974	9.96647e-08	1.8004e-07	24	P15586	GNS	N-acetylglucosamine-6-sulfatase	GNS_HUMAN	5	793.668	8.93668	RAP	ACR	P34897
ACR / CON	P61604	-1.41889	1.41889	5.78671e-08	1.80467e-07	88	P61604	HSPE1	10 kDa heat shock protein, mitochondrial	CH10_HUMAN	15	-62.5999	0.374001	ACR	CON	Q99439
RAP / ACR	P18859	2.62149	2.62149	1.04758e-07	1.87228e-07	36	P18859	ATP5J	ATP synthase-coupling factor 6, mitochondrial	ATP5J_HUMAN	8	515.385	6.15385	RAP	ACR	P55769
RAP / CON	O15355	-1.47346	1.47346	1.84225e-08	1.89567e-07	18	O15355	PPM1G	Protein phosphatase 1G	PPM1G_HUMAN	2	-63.9882	0.360118	RAP	CON	P31153
RAP / CON	P22061	-1.22686	1.22686	1.88223e-08	1.89567e-07	18	P22061	PCMT1	Protein-L-isoaspartate(D-aspartate) O-methyltransferase	PIMT_HUMAN	3	-57.2753	0.427247	RAP	CON	O15145
GEF / ACR	P22061	1.57433	1.57433	3.06294e-08	1.90399e-07	18	P22061	PCMT1	Protein-L-isoaspartate(D-aspartate) O-methyltransferase	PIMT_HUMAN	3	197.797	2.97797	GEF	ACR	Q7KZF4
ACR / CON	Q15365	-0.894612	0.894612	6.43084e-08	1.97212e-07	57	Q15365	PCBP1	Poly(rC)-binding protein 1	PCBP1_HUMAN	8	-46.2108	0.537892	ACR	CON	P35527
INF / ACR	P28066	-2.67789	2.67789	1.07308e-07	2.02909e-07	18	P28066	PSMA5	Proteasome subunit alpha type-5	PSA5_HUMAN	5	-84.3731	0.156269	INF	ACR	Q9NX18
RAP / ACR	Q92804	3.46747	3.46747	1.14799e-07	2.03013e-07	16	Q92804	TAF15	TATA-binding protein-associated factor 2N	RBP56_HUMAN	2	1006.15	11.0615	RAP	ACR	P62136
RAP / ACR	P19338	0.959572	0.959572	1.16655e-07	2.04146e-07	147	P19338	NCL	Nucleolin	NUCL_HUMAN	24	94.4733	1.94473	RAP	ACR	O60664
RAP / GEF	P27797	1.28736	1.28736	3.78166e-08	2.05083e-07	105	P27797	CALR	Calreticulin	CALR_HUMAN	13	144.081	2.44081	RAP	GEF	O15173
INF / GEF	P09651	1.38207	1.38207	1.04523e-07	2.05673e-07	93	P09651	HNRNPA1	Heterogeneous nuclear ribonucleoprotein A1	ROA1_HUMAN	13	160.643	2.60643	INF	GEF	Q13442
ACR / CON	P53007	2.25732	2.25732	6.90621e-08	2.08319e-07	10	P53007	SLC25A1	Tricarboxylate transport protein, mitochondrial	TXTP_HUMAN	2	378.102	4.78102	ACR	CON	P23528
INF / RAP	P35754	2.08225	2.08225	3.03161e-08	2.09457e-07	12	P35754	GLRX	Glutaredoxin-1	GLRX1_HUMAN	3	323.467	4.23467	INF	RAP	P61160
INF / CON	P05109	3.56891	3.56891	7.85184e-08	2.12e-07	12	P05109	S100A8	Protein S100-A8	S10A8_HUMAN	2	1086.72	11.8672	INF	CON	O14929
RAP / ACR	P00918	-1.50708	1.50708	1.24533e-07	2.15687e-07	61	P00918	CA2	Carbonic anhydrase 2	CAH2_HUMAN	8	-64.8177	0.351823	RAP	ACR	Q09028;Q16576
RAP / ACR	P11908	-1.96764	1.96764	1.26362e-07	2.1662e-07	21	P11908	PRPS2	Ribose-phosphate pyrophosphokinase 2	PRPS2_HUMAN	3	-74.4329	0.255671	RAP	ACR	P11233;P11234
INF / RAP	P06753	1.22016	1.22016	3.29618e-08	2.17834e-07	46	P06753	TPM3	Tropomyosin alpha-3 chain	TPM3_HUMAN	4	132.973	2.32973	INF	RAP	P37837
INF / GEF	Q14697	-1.35125	1.35125	1.14615e-07	2.21953e-07	53	Q14697	GANAB	Neutral alpha-glucosidase AB	GANAB_HUMAN	17	-60.8047	0.391953	INF	GEF	Q9UKV3
INF / ACR	P62241	-0.62398	0.62398	1.22117e-07	2.22811e-07	45	P62241	RPS8	40S ribosomal protein S8	RS8_HUMAN	8	-35.1122	0.648878	INF	ACR	P13645
INF / ACR	Q13200	-1.28311	1.28311	1.20508e-07	2.22811e-07	17	Q13200	PSMD2	26S proteasome non-ATPase regulatory subunit 2	PSMD2_HUMAN	3	-58.909	0.41091	INF	ACR	Q9Y4E6
INF / ACR	P22392	-2.13402	2.13402	1.3137e-07	2.31568e-07	47	P22392	NME2	Nucleoside diphosphate kinase B	NDKB_HUMAN	7	-77.2178	0.227822	INF	ACR	P51148
INF / ACR	P84103	4.39134	4.39134	1.30197e-07	2.31568e-07	23	P84103	SRSF3	Serine/arginine-rich splicing factor 3	SRSF3_HUMAN	4	1998.58	20.9858	INF	ACR	P50281
RAP / GEF	O15355	-1.26928	1.26928	4.45692e-08	2.37142e-07	18	O15355	PPM1G	Protein phosphatase 1G	PPM1G_HUMAN	2	-58.5134	0.414866	RAP	GEF	Q9UBR2
INF / ACR	P18669	-0.612601	0.612601	1.3822e-07	2.39582e-07	37	P18669	PGAM1	Phosphoglycerate mutase 1	PGAM1_HUMAN	9	-34.5984	0.654016	INF	ACR	P15880
RAP / GEF	P05387	2.00338	2.00338	4.83067e-08	2.52268e-07	52	P05387	RPLP2	60S acidic ribosomal protein P2	RLA2_HUMAN	6	300.937	4.00937	RAP	GEF	P04083
ACR / CON	P60709;P63261	-0.787006	0.787006	8.6448e-08	2.56555e-07	317	P60709;P63261	ACTB;ACTG1	Actin, cytoplasmic 1;Actin, cytoplasmic 2	ACTB_HUMAN;ACTG_HUMAN	28	-42.0454	0.579546	ACR	CON	Q9Y383
RAP / ACR	P04075	-2.74458	2.74458	1.51227e-07	2.56628e-07	150	P04075	ALDOA	Fructose-bisphosphate aldolase A	ALDOA_HUMAN	17	-85.0789	0.149211	RAP	ACR	P0DN76;Q01081
INF / GEF	Q15056	2.39401	2.39401	1.35179e-07	2.57685e-07	18	Q15056	EIF4H	Eukaryotic translation initiation factor 4H	IF4H_HUMAN	5	425.617	5.25617	INF	GEF	O75531
GEF / CON	P67936	-0.589641	0.589641	1.24182e-08	2.58023e-07	114	P67936	TPM4	Tropomyosin alpha-4 chain	TPM4_HUMAN	14	-33.5492	0.664508	GEF	CON	P63220
GEF / CON	O75347	-0.858889	0.858889	1.21283e-08	2.58023e-07	30	O75347	TBCA	Tubulin-specific chaperone A	TBCA_HUMAN	4	-44.8623	0.551377	GEF	CON	O15511
INF / GEF	P15586	3.71787	3.71787	1.39682e-07	2.62172e-07	22	P15586	GNS	N-acetylglucosamine-6-sulfatase	GNS_HUMAN	5	1215.8	13.158	INF	GEF	Q99729
GEF / CON	P30405	-0.603873	0.603873	1.33938e-08	2.63647e-07	44	P30405	PPIF	Peptidyl-prolyl cis-trans isomerase F, mitochondrial	PPIF_HUMAN	6	-34.2015	0.657985	GEF	CON	Q1KMD3
ACR / CON	Q15185	1.47846	1.47846	9.33886e-08	2.72754e-07	17	Q15185	PTGES3	Prostaglandin E synthase 3	TEBP_HUMAN	3	178.652	2.78652	ACR	CON	Q8NC51
RAP / ACR	P61604	2.09634	2.09634	1.64791e-07	2.74108e-07	87	P61604	HSPE1	10 kDa heat shock protein, mitochondrial	CH10_HUMAN	15	327.623	4.27623	RAP	ACR	P46778
INF / GEF	P62995	3.98825	3.98825	1.5066e-07	2.78492e-07	31	P62995	TRA2B	Transformer-2 protein homolog beta	TRA2B_HUMAN	6	1487.02	15.8702	INF	GEF	P04040
ACR / CON	Q8NBS9	-2.47443	2.47443	9.72085e-08	2.79475e-07	22	Q8NBS9	TXNDC5	Thioredoxin domain-containing protein 5	TXND5_HUMAN	5	-82.0062	0.179938	ACR	CON	P35637
GEF / ACR	P09527;P18067;P51149,P51149;P51150;Q5R9Y4	-1.30451	1.30451	4.74006e-08	2.79542e-07	43	P09527;P18067;P51149,P51149;P51150;Q5R9Y4	Rab7a;RAB7A;RAB7A,RAB7A;Rab7a;RAB7A	Ras-related protein Rab-7a	RAB7A_RAT;RAB7A_CANLF;RAB7A_HUMAN,RAB7A_HUMAN;RAB7A_MOUSE;RAB7A_PONAB	7	-59.5142	0.404858	GEF	ACR	O00193
INF / RAP	P07108	1.20967	1.20967	4.46129e-08	2.82548e-07	19	P07108	DBI	Acyl-CoA-binding protein	ACBP_HUMAN	3	131.284	2.31284	INF	RAP	P08567
RAP / ACR	P07919	4.43928	4.43928	1.74286e-07	2.87059e-07	12	P07919	UQCRH	Cytochrome b-c1 complex subunit 6, mitochondrial	QCR6_HUMAN	1	2069.48	21.6948	RAP	ACR	Q13243
ACR / CON	Q15942	-2.78521	2.78521	1.07184e-07	3.03413e-07	36	Q15942	ZYX	Zyxin	ZYX_HUMAN	5	-85.4933	0.145067	ACR	CON	Q01844
RAP / GEF	P62750	1.28268	1.28268	6.13647e-08	3.14633e-07	24	P62750	RPL23A	60S ribosomal protein L23a	RL23A_HUMAN	2	143.291	2.43291	RAP	GEF	P08574
INF / GEF	P24534	1.65441	1.65441	1.75232e-07	3.19079e-07	37	P24534	EEF1B2	Elongation factor 1-beta	EF1B_HUMAN	6	214.794	3.14794	INF	GEF	P48634
INF / ACR	P30040	4.99654	4.99654	1.88028e-07	3.20572e-07	30	P30040	ERP29	Endoplasmic reticulum resident protein 29	ERP29_HUMAN	7	3092.34	31.9234	INF	ACR	Q8IYB3
RAP / GEF	Q07021	1.71972	1.71972	6.56577e-08	3.30633e-07	30	Q07021	C1QBP	Complement component 1 Q subcomponent-binding protein, mitochondrial	C1QBP_HUMAN	5	229.372	3.29372	RAP	GEF	P07954
RAP / ACR	Q15287	3.97557	3.97557	2.04381e-07	3.3336e-07	8	Q15287	RNPS1	RNA-binding protein with serine-rich domain 1	RNPS1_HUMAN	1	1473.14	15.7314	RAP	ACR	Q14258
INF / ACR	P10606	4.62673	4.62673	2.00106e-07	3.35662e-07	23	P10606	COX5B	Cytochrome c oxidase subunit 5B, mitochondrial	COX5B_HUMAN	4	2370.49	24.7049	INF	ACR	Q9NVJ2
INF / RAP	A9MQ82	1.93836	1.93836	5.66154e-08	3.36865e-07	42	A9MQ82	lacZ	Beta-galactosidase	BGAL_SALAR	4	283.269	3.83269	INF	RAP	Q9NWU2
INF / RAP	P63313	1.11693	1.11693	5.76217e-08	3.36865e-07	23	P63313	TMSB10	Thymosin beta-10	TYB10_HUMAN	3	116.885	2.16885	INF	RAP	P31939
GEF / ACR	O75947	2.20054	2.20054	5.91259e-08	3.39974e-07	33	O75947	ATP5H	ATP synthase subunit d, mitochondrial	ATP5H_HUMAN	4	359.651	4.59651	GEF	ACR	P26640
RAP / ACR	P53007	-1.98938	1.98938	2.1511e-07	3.47485e-07	10	P53007	SLC25A1	Tricarboxylate transport protein, mitochondrial	TXTP_HUMAN	2	-74.8153	0.251847	RAP	ACR	A8MWD9;P62308
INF / ACR	P26368	3.74232	3.74232	2.14019e-07	3.53301e-07	23	P26368	U2AF2	Splicing factor U2AF 65 kDa subunit	U2AF2_HUMAN	6	1238.29	13.3829	INF	ACR	P23381
ACR / CON	Q13185	-1.83216	1.83216	1.27949e-07	3.56708e-07	50	Q13185	CBX3	Chromobox protein homolog 3	CBX3_HUMAN	7	-71.9157	0.280843	ACR	CON	Q15121
RAP / GEF	P38159	1.94051	1.94051	7.33479e-08	3.62879e-07	57	P38159	RBMX	RNA-binding motif protein, X chromosome	RBMX_HUMAN	8	283.841	3.83841	RAP	GEF	P31942
ACR / CON	P30405	-2.3391	2.3391	1.3348e-07	3.66571e-07	26	P30405	PPIF	Peptidyl-prolyl cis-trans isomerase F, mitochondrial	PPIF_HUMAN	6	-80.2366	0.197634	ACR	CON	O00264
INF / ACR	P49458	2.41942	2.41942	2.26704e-07	3.68395e-07	15	P49458	SRP9	Signal recognition particle 9 kDa protein	SRP09_HUMAN	3	434.957	5.34957	INF	ACR	P04004
RAP / GEF	O75494	0.892553	0.892553	7.58011e-08	3.6855e-07	35	O75494	SRSF10	Serine/arginine-rich splicing factor 10	SRS10_HUMAN	4	85.6459	1.85646	RAP	GEF	P56134
INF / CON	P62263	-1.82957	1.82957	1.47259e-07	3.78665e-07	28	P62263	RPS14	40S ribosomal protein S14	RS14_HUMAN	5	-71.8651	0.281349	INF	CON	P20700
ACR / CON	P20701	-1.03659	1.03659	1.41483e-07	3.82837e-07	12	P20701	ITGAL	Integrin alpha-L	ITAL_HUMAN	1	-51.2521	0.487479	ACR	CON	Q96PK6
INF / CON	P15586	2.95186	2.95186	1.52855e-07	3.83915e-07	24	P15586	GNS	N-acetylglucosamine-6-sulfatase	GNS_HUMAN	5	673.748	7.73748	INF	CON	P62942
INF / GEF	P84103	3.67566	3.67566	2.17168e-07	3.89625e-07	31	P84103	SRSF3	Serine/arginine-rich splicing factor 3	SRSF3_HUMAN	4	1177.86	12.7786	INF	GEF	O75348
INF / GEF	P27797	2.87026	2.87026	2.24083e-07	3.96204e-07	75	P27797	CALR	Calreticulin	CALR_HUMAN	13	631.196	7.31196	INF	GEF	Q9NS69
INF / ACR	P37802	2.88325	2.88325	2.50787e-07	4.01259e-07	69	P37802	TAGLN2	Transgelin-2	TAGL2_HUMAN	15	637.813	7.37813	INF	ACR	P12004
INF / GEF	P16949	2.71961	2.71961	2.31617e-07	4.03676e-07	36	P16949	STMN1	Stathmin	STMN1_HUMAN	5	558.694	6.58694	INF	GEF	Q9UNP9
INF / RAP	P07737	2.05246	2.05246	7.94705e-08	4.47389e-07	98	P07737	PFN1	Profilin-1	PROF1_HUMAN	12	314.813	4.14813	INF	RAP	P0C0S5;Q71UI9
GEF / ACR	P68036	-1.36351	1.36351	8.01104e-08	4.494e-07	16	P68036	UBE2L3	Ubiquitin-conjugating enzyme E2 L3	UB2L3_HUMAN	3	-61.1364	0.388636	GEF	ACR	P43487
ACR / CON	Q13310	1.8598	1.8598	1.72544e-07	4.60119e-07	25	Q13310	PABPC4	Polyadenylate-binding protein 4	PABP4_HUMAN	6	262.956	3.62956	ACR	CON	P61353
ACR / CON	P30040	-2.18788	2.18788	1.75411e-07	4.6108e-07	39	P30040	ERP29	Endoplasmic reticulum resident protein 29	ERP29_HUMAN	7	-78.0527	0.219473	ACR	CON	Q9BVC6
RAP / ACR	Q96PU8	2.47482	2.47482	2.90529e-07	4.61442e-07	6	Q96PU8	QKI	Protein quaking	QKI_HUMAN	1	455.9	5.559	RAP	ACR	O95218
INF / ACR	P38159	4.40714	4.40714	2.97772e-07	4.69217e-07	38	P38159	RBMX	RNA-binding motif protein, X chromosome	RBMX_HUMAN	8	2021.69	21.2169	INF	ACR	P53621
RAP / ACR	Q02818	3.74507	3.74507	2.99979e-07	4.70995e-07	11	Q02818	NUCB1	Nucleobindin-1	NUCB1_HUMAN	3	1240.84	13.4084	RAP	ACR	P09622
INF / RAP	P02545	1.16305	1.16305	9.05238e-08	4.91415e-07	153	P02545	LMNA	Prelamin-A/C	LMNA_HUMAN	26	123.931	2.23931	INF	RAP	P08758
RAP / GEF	Q13595	3.01503	3.01503	1.05169e-07	4.94293e-07	10	Q13595	TRA2A	Transformer-2 protein homolog alpha	TRA2A_HUMAN	2	708.379	8.08379	RAP	GEF	P62273
GEF / ACR	Q15185	-1.90486	1.90486	9.31401e-08	5.10053e-07	20	Q15185	PTGES3	Prostaglandin E synthase 3	TEBP_HUMAN	3	-73.2958	0.267042	GEF	ACR	P18621
ACR / CON	P00338	3.71735	3.71735	2.0127e-07	5.21601e-07	77	P00338	LDHA	L-lactate dehydrogenase A chain	LDHA_HUMAN	17	1215.33	13.1533	ACR	CON	O43399
INF / ACR	Q16658	-1.16639	1.16639	3.38641e-07	5.25651e-07	27	Q16658	FSCN1	Fascin	FSCN1_HUMAN	8	-55.4464	0.445536	INF	ACR	P0CG39
RAP / ACR	P36578	-1.89088	1.89088	3.42492e-07	5.32765e-07	49	P36578	RPL4	60S ribosomal protein L4	RL4_HUMAN	8	-73.0357	0.269643	RAP	ACR	P30086
INF / ACR	P14618	-0.677472	0.677472	3.5271e-07	5.39438e-07	167	P14618	PKM	Pyruvate kinase PKM	KPYM_HUMAN	31	-37.474	0.62526	INF	ACR	P62310
INF / GEF	P00441	1.93509	1.93509	3.22181e-07	5.53606e-07	43	P00441	SOD1	Superoxide dismutase [Cu-Zn]	SODC_HUMAN	5	282.403	3.82403	INF	GEF	P00367
RAP / ACR	P61313	-2.91335	2.91335	3.62166e-07	5.58201e-07	19	P61313	RPL15	60S ribosomal protein L15	RL15_HUMAN	3	-86.7262	0.132738	RAP	ACR	P62328
RAP / ACR	P26639	-0.981677	0.981677	3.68291e-07	5.6248e-07	53	P26639	TARS	Threonine--tRNA ligase, cytoplasmic	SYTC_HUMAN	12	-49.3609	0.506391	RAP	ACR	Q9Y371
GEF / ACR	P62899	-2.50844	2.50844	1.05467e-07	5.64128e-07	11	P62899	RPL31	60S ribosomal protein L31	RL31_HUMAN	1	-82.4254	0.175746	GEF	ACR	Q5JTJ3
RAP / ACR	P68104	-1.41603	1.41603	3.74217e-07	5.66383e-07	161	P68104	EEF1A1	Elongation factor 1-alpha 1	EF1A1_HUMAN	17	-62.5259	0.374741	RAP	ACR	P21291
ACR / CON	P62899	2.51934	2.51934	2.21638e-07	5.66408e-07	10	P62899	RPL31	60S ribosomal protein L31	RL31_HUMAN	1	473.318	5.73318	ACR	CON	P49721
INF / ACR	P78371	-1.8946	1.8946	3.84565e-07	5.79635e-07	60	P78371	CCT2	T-complex protein 1 subunit beta	TCPB_HUMAN	17	-73.1052	0.268948	INF	ACR	P59998
RAP / CON	P07305	2.55878	2.55878	6.57742e-08	5.79635e-07	9	P07305	H1F0	Histone H1.0	H10_HUMAN	1	489.211	5.89211	RAP	CON	O75475
INF / ACR	P05109	2.1138	2.1138	4.1737e-07	6.20092e-07	17	P05109	S100A8	Protein S100-A8	S10A8_HUMAN	2	332.829	4.32829	INF	ACR	O43920
INF / GEF	Q13185	2.98411	2.98411	3.71498e-07	6.20859e-07	47	Q13185	CBX3	Chromobox protein homolog 3	CBX3_HUMAN	7	691.239	7.91239	INF	GEF	P43304
ACR / CON	Q02818	-3.51752	3.51752	2.50559e-07	6.31545e-07	12	Q02818	NUCB1	Nucleobindin-1	NUCB1_HUMAN	3	-91.2678	0.0873216	ACR	CON	Q9C037
RAP / ACR	Q01105	2.47065	2.47065	4.26048e-07	6.37505e-07	33	Q01105	SET	Protein SET	SET_HUMAN	5	454.293	5.54293	RAP	ACR	Q6NZY4
ACR / CON	P00492	3.03386	3.03386	2.64249e-07	6.57053e-07	17	P00492	HPRT1	Hypoxanthine-guanine phosphoribosyltransferase	HPRT_HUMAN	4	718.999	8.18999	ACR	CON	P38117
INF / GEF	P29401	-0.609181	0.609181	4.26679e-07	7.02077e-07	79	P29401	TKT	Transketolase	TKT_HUMAN	20	-34.4431	0.655569	INF	GEF	Q14165
INF / GEF	Q14847	3.15427	3.15427	4.31605e-07	7.02077e-07	43	Q14847	LASP1	LIM and SH3 domain protein 1	LASP1_HUMAN	6	790.285	8.90285	INF	GEF	P23246
INF / ACR	P07919	6.72176	6.72176	4.91112e-07	7.19376e-07	12	P07919	UQCRH	Cytochrome b-c1 complex subunit 6, mitochondrial	QCR6_HUMAN	1	10454.8	105.548	INF	ACR	Q01082
INF / ACR	P63104	-1.11795	1.11795	5.01604e-07	7.24539e-07	46	P63104	YWHAZ	14-3-3 protein zeta/delta	1433Z_HUMAN	9	-53.9253	0.460747	INF	ACR	Q06323
RAP / ACR	Q00059	4.64555	4.64555	4.9244e-07	7.25701e-07	15	Q00059	TFAM	Transcription factor A, mitochondrial	TFAM_HUMAN	4	2402.93	25.0293	RAP	ACR	Q04637
RAP / CON	Q9UQ35	-0.759603	0.759603	8.67173e-08	7.41039e-07	35	Q9UQ35	SRRM2	Serine/arginine repetitive matrix protein 2	SRRM2_HUMAN	5	-40.9341	0.590659	RAP	CON	P61970
RAP / CON	O75347	-0.934864	0.934864	9.33944e-08	7.74624e-07	30	O75347	TBCA	Tubulin-specific chaperone A	TBCA_HUMAN	4	-47.6908	0.523092	RAP	CON	P42677;Q71UM5
RAP / ACR	Q9UQ80	-1.73364	1.73364	5.39187e-07	7.87682e-07	23	Q9UQ80	PA2G4	Proliferation-associated protein 2G4	PA2G4_HUMAN	5	-69.9307	0.300693	RAP	ACR	Q9HB71
GEF / ACR	O75844	-1.79489	1.79489	1.52027e-07	7.94688e-07	37	O75844	ZMPSTE24	CAAX prenyl protease 1 homolog	FACE1_HUMAN	6	-71.1806	0.288194	GEF	ACR	P00505
RAP / ACR	O15144	-3.41714	3.41714	5.50406e-07	7.9714e-07	19	O15144	ARPC2	Actin-related protein 2/3 complex subunit 2	ARPC2_HUMAN	4	-90.6387	0.0936135	RAP	ACR	P30041
GEF / ACR	P61313	-6.21553	6.21553	1.634e-07	8.35153e-07	14	P61313	RPL15	60S ribosomal protein L15	RL15_HUMAN	3	-98.6543	0.0134567	GEF	ACR	Q14240
RAP / ACR	P04406	-1.01055	1.01055	5.82605e-07	8.36562e-07	132	P04406	GAPDH	Glyceraldehyde-3-phosphate dehydrogenase	G3P_HUMAN	16	-50.3644	0.496356	RAP	ACR	P31146
RAP / ACR	P07602	2.71156	2.71156	5.94934e-07	8.47025e-07	57	P07602	PSAP	Prosaposin	SAP_HUMAN	8	555.029	6.55029	RAP	ACR	P11177
GEF / CON	Q9H299	-0.969801	0.969801	5.06273e-08	8.48738e-07	29	Q9H299	SH3BGRL3	SH3 domain-binding glutamic acid-rich-like protein 3	SH3L3_HUMAN	3	-48.9423	0.510577	GEF	CON	P22102
INF / ACR	P62937	2.11517	2.11517	6.3499e-07	8.9896e-07	139	P62937	PPIA	Peptidyl-prolyl cis-trans isomerase A	PPIA_HUMAN	15	333.24	4.3324	INF	ACR	Q15029
INF / ACR	Q9UKY7	4.57289	4.57289	6.39644e-07	8.9896e-07	26	Q9UKY7	CDV3	Protein CDV3 homolog	CDV3_HUMAN	3	2280.01	23.8001	INF	ACR	P56385
RAP / CON	P13489	-0.58918	0.58918	1.14977e-07	9.26388e-07	71	P13489	RNH1	Ribonuclease inhibitor	RINI_HUMAN	13	-33.5279	0.664721	RAP	CON	Q8NBJ5
INF / GEF	Q15942	1.73735	1.73735	5.83024e-07	9.35907e-07	36	Q15942	ZYX	Zyxin	ZYX_HUMAN	5	233.421	3.33421	INF	GEF	P13667
ACR / CON	P62861	-1.07046	1.07046	3.84661e-07	9.43701e-07	15	P62861	FAU	40S ribosomal protein S30	RS30_HUMAN	3	-52.3834	0.476166	ACR	CON	P17931
RAP / GEF	P08238	-0.688315	0.688315	2.04609e-07	9.45897e-07	223	P08238	HSP90AB1	Heat shock protein HSP 90-beta	HS90B_HUMAN	32	-37.9422	0.620578	RAP	GEF	P07814
RAP / ACR	O00217	2.49428	2.49428	6.78409e-07	9.49772e-07	11	O00217	NDUFS8	NADH dehydrogenase [ubiquinone] iron-sulfur protein 8, mitochondrial	NDUS8_HUMAN	2	463.448	5.63448	RAP	ACR	Q9H9B4
ACR / CON	P26038	1.77008	1.77008	3.92347e-07	9.49893e-07	128	P26038	MSN	Moesin	MOES_HUMAN	18	241.073	3.41073	ACR	CON	P40227
GEF / CON	P19338	-1.10741	1.10741	6.41734e-08	9.60034e-07	179	P19338	NCL	Nucleolin	NUCL_HUMAN	24	-53.5873	0.464127	GEF	CON	P61254;Q9UNX3
INF / GEF	P05109	3.1729	3.1729	6.06075e-07	9.60274e-07	14	P05109	S100A8	Protein S100-A8	S10A8_HUMAN	2	801.855	9.01855	INF	GEF	P27635
INF / GEF	P07919	4.02627	4.02627	6.31007e-07	9.8696e-07	12	P07919	UQCRH	Cytochrome b-c1 complex subunit 6, mitochondrial	QCR6_HUMAN	1	1529.4	16.294	INF	GEF	Q9H307
RAP / GEF	P62805	1.05235	1.05235	2.1835e-07	9.93139e-07	161	P62805	HIST1H4A	Histone H4	H4_HUMAN	14	107.39	2.0739	RAP	GEF	O15347
INF / ACR	P62995	3.34783	3.34783	7.22098e-07	1.00131e-06	33	P62995	TRA2B	Transformer-2 protein homolog beta	TRA2B_HUMAN	6	918.115	10.1812	INF	ACR	O43768;P56211
RAP / ACR	P46940	-0.810955	0.810955	7.53298e-07	1.0459e-06	64	P46940	IQGAP1	Ras GTPase-activating-like protein IQGAP1	IQGA1_HUMAN	15	-42.9996	0.570004	RAP	ACR	Q05655
INF / RAP	Q15056	1.6074	1.6074	2.00805e-07	1.0525e-06	23	Q15056	EIF4H	Eukaryotic translation initiation factor 4H	IF4H_HUMAN	5	204.702	3.04702	INF	RAP	Q16718
ACR / CON	P82970	-3.08976	3.08976	4.43884e-07	1.06071e-06	6	P82970	HMGN5	High mobility group nucleosome-binding domain-containing protein 5	HMGN5_HUMAN	1	-88.254	0.11746	ACR	CON	Q16891
RAP / GEF	Q9UKK9	1.51898	1.51898	2.38589e-07	1.06797e-06	12	Q9UKK9	NUDT5	ADP-sugar pyrophosphatase	NUDT5_HUMAN	2	186.589	2.86589	RAP	GEF	Q13435
INF / GEF	P10606	3.23952	3.23952	7.00979e-07	1.08253e-06	31	P10606	COX5B	Cytochrome c oxidase subunit 5B, mitochondrial	COX5B_HUMAN	4	844.481	9.44481	INF	GEF	P08670
RAP / CON	Q9H299	-1.09002	1.09002	1.43424e-07	1.09312e-06	30	Q9H299	SH3BGRL3	SH3 domain-binding glutamic acid-rich-like protein 3	SH3L3_HUMAN	3	-53.0244	0.469756	RAP	CON	Q9NQR4
RAP / ACR	P28066	-1.84784	1.84784	8.10286e-07	1.10673e-06	25	P28066	PSMA5	Proteasome subunit alpha type-5	PSA5_HUMAN	5	-72.2193	0.277807	RAP	ACR	O43504
RAP / GEF	P68431	1.24985	1.24985	2.51244e-07	1.10705e-06	36	P68431	HIST1H3A	Histone H3.1	H31_HUMAN	2	137.816	2.37816	RAP	GEF	P25774
RAP / ACR	P09496	2.98746	2.98746	8.80287e-07	1.17372e-06	12	P09496	CLTA	Clathrin light chain A	CLCA_HUMAN	2	693.076	7.93076	RAP	ACR	P55854;P61956;Q6EEV6
RAP / ACR	Q14157	1.60451	1.60451	8.73764e-07	1.17372e-06	18	Q14157	UBAP2L	Ubiquitin-associated protein 2-like	UBP2L_HUMAN	3	204.092	3.04092	RAP	ACR	Q07020
RAP / ACR	P17096	3.31209	3.31209	8.87594e-07	1.17414e-06	21	P17096	HMGA1	High mobility group protein HMG-I/HMG-Y	HMGA1_HUMAN	2	893.203	9.93203	RAP	ACR	Q8WUM4
ACR / CON	Q15149	-2.17966	2.17966	5.10348e-07	1.18866e-06	18	Q15149	PLEC	Plectin	PLEC_HUMAN	3	-77.9273	0.220727	ACR	CON	P61978
GEF / CON	Q06830	-0.591755	0.591755	8.35742e-08	1.20218e-06	147	Q06830	PRDX1	Peroxiredoxin-1	PRDX1_HUMAN	18	-33.6465	0.663535	GEF	CON	P62266
ACR / CON	P49321	-1.79226	1.79226	5.39728e-07	1.24137e-06	26	P49321	NASP	Nuclear autoantigenic sperm protein	NASP_HUMAN	4	-71.1281	0.288719	ACR	CON	O60493
RAP / ACR	O75083	-0.988	0.988	9.62285e-07	1.25321e-06	29	O75083	WDR1	WD repeat-containing protein 1	WDR1_HUMAN	6	-49.5824	0.504176	RAP	ACR	O43447
RAP / ACR	O00182	-2.30935	2.30935	9.6021e-07	1.25321e-06	12	O00182	LGALS9	Galectin-9	LEG9_HUMAN	2	-79.8248	0.201752	RAP	ACR	O43143
RAP / ACR	Q16543	1.19467	1.19467	9.71073e-07	1.25493e-06	17	Q16543	CDC37	Hsp90 co-chaperone Cdc37	CDC37_HUMAN	4	128.892	2.28892	RAP	ACR	Q86UE4
INF / GEF	P35659	3.40574	3.40574	8.30957e-07	1.26721e-06	27	P35659	DEK	Protein DEK	DEK_HUMAN	5	959.818	10.5982	INF	GEF	A9MZG8;B4T0S7;B4TCL7;B4TPU2;B5BJJ8;B5F0R2;B5FPS9;B5QX14;B5RF90;Q57HD6;Q5PJE0;Q8Z2Y2;Q8ZKP7
ACR / CON	P40121	-2.14464	2.14464	5.61028e-07	1.27443e-06	49	P40121	CAPG	Macrophage-capping protein	CAPG_HUMAN	6	-77.3848	0.226152	ACR	CON	Q03518
INF / GEF	P50990	-1.32318	1.32318	8.61993e-07	1.28248e-06	59	P50990	CCT8	T-complex protein 1 subunit theta	TCPQ_HUMAN	16	-60.0346	0.399654	INF	GEF	P61803
INF / GEF	P30040	3.62181	3.62181	8.59599e-07	1.28248e-06	39	P30040	ERP29	Endoplasmic reticulum resident protein 29	ERP29_HUMAN	7	1131.05	12.3105	INF	GEF	P30084
INF / CON	P35268	2.45379	2.45379	5.26881e-07	1.29325e-06	23	P35268	RPL22	60S ribosomal protein L22	RL22_HUMAN	4	447.855	5.47855	INF	CON	P18206
INF / CON	A9MQ82	1.6212	1.6212	5.42245e-07	1.30139e-06	42	A9MQ82	lacZ	Beta-galactosidase	BGAL_SALAR	4	207.63	3.0763	INF	CON	P24666
ACR / CON	P14174	-3.9905	3.9905	5.82249e-07	1.30651e-06	12	P14174	MIF	Macrophage migration inhibitory factor	MIF_HUMAN	1	-93.7087	0.0629131	ACR	CON	P13473
RAP / CON	P49773	-1.22012	1.22012	1.76198e-07	1.30757e-06	18	P49773	HINT1	Histidine triad nucleotide-binding protein 1	HINT1_HUMAN	2	-57.0753	0.429247	RAP	CON	Q13838
GEF / ACR	P60709;P63261	0.747712	0.747712	2.74888e-07	1.31717e-06	320	P60709;P63261	ACTB;ACTG1	Actin, cytoplasmic 1;Actin, cytoplasmic 2	ACTB_HUMAN;ACTG_HUMAN	28	67.9128	1.67913	GEF	ACR	P61923
GEF / ACR	O75347	1.21626	1.21626	2.73517e-07	1.31717e-06	27	O75347	TBCA	Tubulin-specific chaperone A	TBCA_HUMAN	4	132.343	2.32343	GEF	ACR	O60506
GEF / ACR	Q9H444	3.07788	3.07788	2.67485e-07	1.31717e-06	11	Q9H444	CHMP4B	Charged multivesicular body protein 4b	CHM4B_HUMAN	1	744.37	8.4437	GEF	ACR	P58546
RAP / ACR	P33992	-1.42328	1.42328	1.06026e-06	1.35973e-06	23	P33992	MCM5	DNA replication licensing factor MCM5	MCM5_HUMAN	5	-62.7135	0.372865	RAP	ACR	O15479
RAP / GEF	P11387	-1.5449	1.5449	3.17557e-07	1.37771e-06	15	P11387	TOP1	DNA topoisomerase 1	TOP1_HUMAN	4	-65.7281	0.342719	RAP	GEF	Q9NR30
INF / ACR	P13796	-2.35664	2.35664	1.01557e-06	1.38973e-06	132	P13796	LCP1	Plastin-2	PLSL_HUMAN	23	-80.4755	0.195245	INF	ACR	O75874
INF / ACR	Q9UHV9	3.03542	3.03542	1.03482e-06	1.39768e-06	23	Q9UHV9	PFDN2	Prefoldin subunit 2	PFD2_HUMAN	2	719.884	8.19884	INF	ACR	O43852
INF / GEF	P23284	5.05069	5.05069	9.54816e-07	1.40346e-06	53	P23284	PPIB	Peptidyl-prolyl cis-trans isomerase B	PPIB_HUMAN	9	3214.44	33.1444	INF	GEF	Q9BS26
INF / GEF	P04080	2.52109	2.52109	1.01031e-06	1.45648e-06	31	P04080	CSTB	Cystatin-B	CYTB_HUMAN	4	474.016	5.74016	INF	GEF	P31943
INF / GEF	P35754	2.00914	2.00914	1.01476e-06	1.45648e-06	12	P35754	GLRX	Glutaredoxin-1	GLRX1_HUMAN	3	302.543	4.02543	INF	GEF	Q8IUE6
ACR / CON	P55265	-2.1027	2.1027	6.57453e-07	1.45749e-06	22	P55265	ADAR	Double-stranded RNA-specific adenosine deaminase	DSRAD_HUMAN	4	-76.7177	0.232823	ACR	CON	P49411
RAP / ACR	P15144	-0.834366	0.834366	1.14627e-06	1.45889e-06	58	P15144	ANPEP	Aminopeptidase N	AMPN_HUMAN	11	-43.9171	0.560829	RAP	ACR	O43488;Q8NHP1
INF / GEF	Q04760	2.53515	2.53515	1.04922e-06	1.48843e-06	41	Q04760	GLO1	Lactoylglutathione lyase	LGUL_HUMAN	7	479.639	5.79639	INF	GEF	P10253
INF / GEF	P63241	3.03104	3.03104	1.06475e-06	1.4931e-06	57	P63241	EIF5A	Eukaryotic translation initiation factor 5A-1	IF5A1_HUMAN	8	717.399	8.17399	INF	GEF	Q00325
RAP / CON	Q14152	-2.03938	2.03938	2.07573e-07	1.50091e-06	16	Q14152	EIF3A	Eukaryotic translation initiation factor 3 subunit A	EIF3A_HUMAN	7	-75.6731	0.243269	RAP	CON	Q02543
ACR / CON	P49755	-1.8645	1.8645	6.8762e-07	1.50621e-06	6	P49755	TMED10	Transmembrane emp24 domain-containing protein 10	TMEDA_HUMAN	1	-72.5382	0.274618	ACR	CON	P62979
INF / CON	P53999	0.865954	0.865954	6.43205e-07	1.51013e-06	67	P53999	SUB1	Activated RNA polymerase II transcriptional coactivator p15	TCP4_HUMAN	10	82.2544	1.82254	INF	CON	Q9NX24
RAP / ACR	P00441	2.57676	2.57676	1.23954e-06	1.56573e-06	60	P00441	SOD1	Superoxide dismutase [Cu-Zn]	SODC_HUMAN	5	496.599	5.96599	RAP	ACR	O75937
INF / CON	P14174	2.73126	2.73126	6.85416e-07	1.575e-06	12	P14174	MIF	Macrophage migration inhibitory factor	MIF_HUMAN	1	564.037	6.64037	INF	CON	P99999
INF / GEF	P62899	2.52511	2.52511	1.13921e-06	1.57935e-06	7	P62899	RPL31	60S ribosomal protein L31	RL31_HUMAN	1	475.619	5.75619	INF	GEF	P16284
RAP / CON	P14678;P63162	2.64487	2.64487	2.24024e-07	1.57937e-06	6	P14678;P63162	SNRPB;SNRPN	Small nuclear ribonucleoprotein-associated proteins B and B';Small nuclear ribonucleoprotein-associated protein N	RSMB_HUMAN;RSMN_HUMAN	1	525.44	6.2544	RAP	CON	P39687
INF / GEF	P10153	2.33465	2.33465	1.15359e-06	1.58133e-06	9	P10153	RNASE2	Non-secretory ribonuclease	RNAS2_HUMAN	2	404.428	5.04428	INF	GEF	P27695
RAP / CON	P20701	-0.971017	0.971017	2.3016e-07	1.58305e-06	12	P20701	ITGAL	Integrin alpha-L	ITAL_HUMAN	1	-48.9854	0.510146	RAP	CON	P10768
GEF / ACR	E9PAV3;Q13765	-1.765	1.765	3.40006e-07	1.59595e-06	26	E9PAV3;Q13765	NACA	Nascent polypeptide-associated complex subunit alpha, muscle-specific form;Nascent polypeptide-associated complex subunit alpha	NACAM_HUMAN;NACA_HUMAN	4	-70.5774	0.294226	GEF	ACR	P08708
ACR / CON	P16949	-1.54632	1.54632	7.5164e-07	1.60816e-06	33	P16949	STMN1	Stathmin	STMN1_HUMAN	5	-65.7619	0.342381	ACR	CON	P61006
ACR / CON	P28838	-1.05435	1.05435	7.44005e-07	1.60816e-06	48	P28838	LAP3	Cytosol aminopeptidase	AMPL_HUMAN	9	-51.8486	0.481514	ACR	CON	P13073
INF / RAP	P50238	-1.5942	1.5942	3.20687e-07	1.62482e-06	12	P50238	CRIP1	Cysteine-rich protein 1	CRIP1_HUMAN	2	-66.8795	0.331205	INF	RAP	O75964
ACR / CON	P62633	-2.72752	2.72752	7.77093e-07	1.62483e-06	11	P62633	CNBP	Cellular nucleic acid-binding protein	CNBP_HUMAN	1	-84.9015	0.150985	ACR	CON	Q9HC38
INF / CON	P16401	1.5188	1.5188	7.26958e-07	1.63566e-06	25	P16401	HIST1H1B	Histone H1.5	H15_HUMAN	4	186.552	2.86552	INF	CON	Q9NX63
INF / RAP	P31930	-1.61991	1.61991	3.39444e-07	1.66437e-06	27	P31930	UQCRC1	Cytochrome b-c1 complex subunit 1, mitochondrial	QCR1_HUMAN	8	-67.4643	0.325357	INF	RAP	P51665
RAP / GEF	P08621	1.52981	1.52981	3.9072e-07	1.66944e-06	6	P08621	SNRNP70	U1 small nuclear ribonucleoprotein 70 kDa	RU17_HUMAN	1	188.747	2.88747	RAP	GEF	Q15181
INF / CON	P84103	2.8635	2.8635	7.65222e-07	1.68661e-06	31	P84103	SRSF3	Serine/arginine-rich splicing factor 3	SRSF3_HUMAN	4	627.781	7.27781	INF	CON	Q9Y333
GEF / ACR	P13796	-1.2781	1.2781	3.672e-07	1.68912e-06	182	P13796	LCP1	Plastin-2	PLSL_HUMAN	23	-58.7663	0.412337	GEF	ACR	Q00688
INF / RAP	P04075	-0.721498	0.721498	3.62443e-07	1.69186e-06	110	P04075	ALDOA	Fructose-bisphosphate aldolase A	ALDOA_HUMAN	17	-39.3533	0.606467	INF	RAP	A6NI72;A8MVU1;P14598
INF / RAP	P49458	1.82742	1.82742	3.67312e-07	1.69186e-06	18	P49458	SRP9	Signal recognition particle 9 kDa protein	SRP09_HUMAN	3	254.902	3.54902	INF	RAP	Q9H845
GEF / ACR	P32969	-0.654377	0.654377	3.82328e-07	1.72422e-06	21	P32969	RPL9	60S ribosomal protein L9	RL9_HUMAN	3	-36.465	0.63535	GEF	ACR	Q8N163
RAP / CON	P62834	-0.68352	0.68352	2.59546e-07	1.74266e-06	32	P62834	RAP1A	Ras-related protein Rap-1A	RAP1A_HUMAN	4	-37.7356	0.622644	RAP	CON	P41091;Q2VIR3
RAP / ACR	Q15942	2.06311	2.06311	1.40371e-06	1.74684e-06	39	Q15942	ZYX	Zyxin	ZYX_HUMAN	5	317.888	4.17888	RAP	ACR	Q15691
RAP / ACR	Q16630	1.97379	1.97379	1.41785e-06	1.75146e-06	24	Q16630	CPSF6	Cleavage and polyadenylation specificity factor subunit 6	CPSF6_HUMAN	3	292.8	3.928	RAP	ACR	O15143
INF / ACR	Q04760	2.08155	2.08155	1.34214e-06	1.78952e-06	38	Q04760	GLO1	Lactoylglutathione lyase	LGUL_HUMAN	7	323.261	4.23261	INF	ACR	O00299
INF / GEF	P37802	2.40818	2.40818	1.34063e-06	1.8173e-06	95	P37802	TAGLN2	Transgelin-2	TAGL2_HUMAN	15	430.805	5.30805	INF	GEF	Q13405
ACR / CON	P35998	-2.44453	2.44453	8.90606e-07	1.82079e-06	16	P35998	PSMC2	26S proteasome regulatory subunit 7	PRS7_HUMAN	3	-81.6294	0.183706	ACR	CON	Q92688
RAP / GEF	P07919	1.74379	1.74379	4.40655e-07	1.82742e-06	12	P07919	UQCRH	Cytochrome b-c1 complex subunit 6, mitochondrial	QCR6_HUMAN	1	234.914	3.34914	RAP	GEF	Q08211
GEF / ACR	P11021	1.87549	1.87549	4.24989e-07	1.84429e-06	223	P11021	HSPA5	78 kDa glucose-regulated protein	GRP78_HUMAN	31	266.926	3.66926	GEF	ACR	Q96AG4
INF / ACR	P05023	-0.672674	0.672674	1.4385e-06	1.89372e-06	25	P05023	ATP1A1	Sodium/potassium-transporting ATPase subunit alpha-1	AT1A1_HUMAN	7	-37.2657	0.627343	INF	ACR	P50914
INF / ACR	P22626	0.677393	0.677393	1.48885e-06	1.9116e-06	121	P22626	HNRNPA2B1	Heterogeneous nuclear ribonucleoproteins A2/B1	ROA2_HUMAN	21	59.9247	1.59925	INF	ACR	P39656
INF / ACR	P55209	2.10063	2.10063	1.50797e-06	1.91255e-06	39	P55209	NAP1L1	Nucleosome assembly protein 1-like 1	NP1L1_HUMAN	7	328.898	4.28898	INF	ACR	P43243
RAP / GEF	O60814;P57053;P58876;P62807;Q5QNW6;Q93079;Q99877;Q99879;Q99880	0.94566	0.94566	4.7614e-07	1.94596e-06	78	O60814;P57053;P58876;P62807;Q5QNW6;Q93079;Q99877;Q99879;Q99880	HIST1H2BK;H2BFS;HIST1H2BD;HIST1H2BC;HIST2H2BF;HIST1H2BH;HIST1H2BN;HIST1H2BM;HIST1H2BL	Histone H2B type 1-K;Histone H2B type F-S;Histone H2B type 1-D;Histone H2B type 1-C/E/F/G/I;Histone H2B type 2-F;Histone H2B type 1-H;Histone H2B type 1-N;Histone H2B type 1-M;Histone H2B type 1-L	H2B1K_HUMAN;H2BFS_HUMAN;H2B1D_HUMAN;H2B1C_HUMAN;H2B2F_HUMAN;H2B1H_HUMAN;H2B1N_HUMAN;H2B1M_HUMAN;H2B1L_HUMAN	6	92.607	1.92607	RAP	GEF	Q9Y3I0
GEF / ACR	P55072	-0.924862	0.924862	4.57392e-07	1.94815e-06	115	P55072	VCP	Transitional endoplasmic reticulum ATPase	TERA_HUMAN	17	-47.3269	0.526731	GEF	ACR	Q99798
RAP / CON	P30044	-1.27284	1.27284	3.07206e-07	1.96891e-06	17	P30044	PRDX5	Peroxiredoxin-5, mitochondrial	PRDX5_HUMAN	4	-58.6157	0.413843	RAP	CON	Q9Y536
INF / GEF	P14317	1.94393	1.94393	1.47563e-06	1.97832e-06	47	P14317	HCLS1	Hematopoietic lineage cell-specific protein	HCLS1_HUMAN	8	284.752	3.84752	INF	GEF	P48960
INF / ACR	Q96AE4	2.87962	2.87962	1.58714e-06	1.98871e-06	33	Q96AE4	FUBP1	Far upstream element-binding protein 1	FUBP1_HUMAN	10	635.959	7.35959	INF	ACR	P61586
INF / ACR	Q03405	3.23834	3.23834	1.62067e-06	2.00655e-06	14	Q03405	PLAUR	Urokinase plasminogen activator surface receptor	UPAR_HUMAN	2	843.71	9.4371	INF	ACR	Q13011
INF / RAP	P10412;P16402;P16403	1.71005	1.71005	4.49533e-07	2.00968e-06	36	P10412;P16402;P16403	HIST1H1E;HIST1H1D;HIST1H1C	Histone H1.4;Histone H1.3;Histone H1.2	H14_HUMAN;H13_HUMAN;H12_HUMAN	7	227.172	3.27172	INF	RAP	P68402
RAP / ACR	P30040	2.21793	2.21793	1.64703e-06	2.01972e-06	39	P30040	ERP29	Endoplasmic reticulum resident protein 29	ERP29_HUMAN	7	365.226	4.65226	RAP	ACR	Q93009
RAP / ACR	P62701	-0.812041	0.812041	1.66908e-06	2.03192e-06	43	P62701	RPS4X	40S ribosomal protein S4, X isoform	RS4X_HUMAN	7	-43.0424	0.569576	RAP	ACR	P67809
INF / CON	Q15056	2.24622	2.24622	9.46619e-07	2.0447e-06	21	Q15056	EIF4H	Eukaryotic translation initiation factor 4H	IF4H_HUMAN	5	374.438	4.74438	INF	CON	P25205
RAP / ACR	P50238	1.40469	1.40469	1.73367e-06	2.09132e-06	9	P50238	CRIP1	Cysteine-rich protein 1	CRIP1_HUMAN	2	164.761	2.64761	RAP	ACR	P62495
RAP / ACR	Q15293	1.57885	1.57885	1.74277e-06	2.09132e-06	17	Q15293	RCN1	Reticulocalbin-1	RCN1_HUMAN	2	198.731	2.98731	RAP	ACR	Q9BTT0
RAP / GEF	Q14103	1.03018	1.03018	5.20245e-07	2.09584e-06	62	Q14103	HNRNPD	Heterogeneous nuclear ribonucleoprotein D0	HNRPD_HUMAN	8	104.228	2.04228	RAP	GEF	P61026
INF / CON	P07602	4.74322	4.74322	9.98866e-07	2.11524e-06	50	P07602	PSAP	Prosaposin	SAP_HUMAN	8	2578.25	26.7825	INF	CON	P83916
RAP / ACR	P07900	-0.627856	0.627856	1.79614e-06	2.13589e-06	124	P07900	HSP90AA1	Heat shock protein HSP 90-alpha	HS90A_HUMAN	18	-35.2862	0.647138	RAP	ACR	Q9UHD1
RAP / ACR	P05141	-0.842656	0.842656	1.80534e-06	2.13589e-06	27	P05141	SLC25A5	ADP/ATP translocase 2	ADT2_HUMAN	3	-44.2384	0.557616	RAP	ACR	P61758
INF / ACR	Q14444	3.19494	3.19494	1.75063e-06	2.14195e-06	6	Q14444	CAPRIN1	Caprin-1	CAPR1_HUMAN	1	815.744	9.15744	INF	ACR	P61619
ACR / CON	P14927	-3.65828	3.65828	1.08012e-06	2.18398e-06	11	P14927	UQCRB	Cytochrome b-c1 complex subunit 7	QCR7_HUMAN	3	-92.0796	0.0792041	ACR	CON	Q9Y4Z0
INF / ACR	Q4VC31	3.83332	3.83332	1.83222e-06	2.2157e-06	17	Q4VC31	CCDC58	Coiled-coil domain-containing protein 58	CCD58_HUMAN	4	1325.43	14.2543	INF	ACR	Q14019
ACR / CON	O94826	-1.53673	1.53673	1.10858e-06	2.21715e-06	12	O94826	TOMM70	Mitochondrial import receptor subunit TOM70	TOM70_HUMAN	2	-65.5335	0.344665	ACR	CON	P06702
INF / ACR	P60842	-0.822646	0.822646	1.91797e-06	2.29275e-06	50	P60842	EIF4A1	Eukaryotic initiation factor 4A-I	IF4A1_HUMAN	10	-43.4596	0.565404	INF	ACR	Q15008
GEF / CON	P10606	-1.46816	1.46816	1.68035e-07	2.3276e-06	34	P10606	COX5B	Cytochrome c oxidase subunit 5B, mitochondrial	COX5B_HUMAN	4	-63.8557	0.361443	GEF	CON	P30049
GEF / ACR	P84090	1.83668	1.83668	5.60644e-07	2.34451e-06	20	P84090	ERH	Enhancer of rudimentary homolog	ERH_HUMAN	3	257.187	3.57187	GEF	ACR	Q15843
RAP / GEF	P0DMV8;P0DMV9	-0.765558	0.765558	5.92114e-07	2.35178e-06	75	P0DMV8;P0DMV9	HSPA1A;HSPA1B	Heat shock 70 kDa protein 1A;Heat shock 70 kDa protein 1B	HS71A_HUMAN;HS71B_HUMAN	11	-41.1774	0.588226	RAP	GEF	Q9NY12
INF / GEF	P26368	2.57208	2.57208	1.78086e-06	2.36158e-06	15	P26368	U2AF2	Splicing factor U2AF 65 kDa subunit	U2AF2_HUMAN	6	494.664	5.94664	INF	GEF	P52565
INF / ACR	Q00610	-2.5282	2.5282	2.04631e-06	2.41836e-06	109	Q00610	CLTC	Clathrin heavy chain 1	CLH1_HUMAN	27	-82.6645	0.173355	INF	ACR	O60925
INF / GEF	P31948	3.28918	3.28918	1.85769e-06	2.43697e-06	59	P31948	STIP1	Stress-induced-phosphoprotein 1	STIP1_HUMAN	11	877.557	9.77557	INF	GEF	Q99417
INF / RAP	P84103	2.48385	2.48385	5.61541e-07	2.43869e-06	31	P84103	SRSF3	Serine/arginine-rich splicing factor 3	SRSF3_HUMAN	4	459.388	5.59388	INF	RAP	P51114
INF / GEF	P26447	2.54729	2.54729	1.8984e-06	2.46387e-06	23	P26447	S100A4	Protein S100-A4	S10A4_HUMAN	3	484.536	5.84536	INF	GEF	Q00839
INF / GEF	P38159	4.8658	4.8658	1.94689e-06	2.47833e-06	52	P38159	RBMX	RNA-binding motif protein, X chromosome	RBMX_HUMAN	8	2815.75	29.1575	INF	GEF	Q7Z2W4
INF / GEF	Q9UKY7	2.57529	2.57529	1.95016e-06	2.47833e-06	25	Q9UKY7	CDV3	Protein CDV3 homolog	CDV3_HUMAN	3	495.989	5.95989	INF	GEF	P22695
RAP / GEF	P50991	-1.09956	1.09956	6.51134e-07	2.51534e-06	74	P50991	CCT4	T-complex protein 1 subunit delta	TCPD_HUMAN	12	-53.334	0.46666	RAP	GEF	Q13813
RAP / CON	Q9P1F3	1.19992	1.19992	4.03708e-07	2.52991e-06	40	Q9P1F3	ABRACL	Costars family protein ABRACL	ABRAL_HUMAN	4	129.727	2.29727	RAP	CON	Q92499
RAP / GEF	Q13242	1.17915	1.17915	6.642e-07	2.53114e-06	18	Q13242	SRSF9	Serine/arginine-rich splicing factor 9	SRSF9_HUMAN	3	126.444	2.26444	RAP	GEF	Q96E11
ACR / CON	P31040	-2.60714	2.60714	1.29465e-06	2.56147e-06	18	P31040	SDHA	Succinate dehydrogenase [ubiquinone] flavoprotein subunit, mitochondrial	SDHA_HUMAN	2	-83.5876	0.164124	ACR	CON	Q9NQ29
GEF / CON	P04264	-1.72011	1.72011	1.93131e-07	2.57968e-06	25	P04264	KRT1	Keratin, type II cytoskeletal 1	K2C1_HUMAN	8	-69.6475	0.303525	GEF	CON	P49756
RAP / ACR	Q9UK76	3.41218	3.41218	2.23197e-06	2.60608e-06	6	Q9UK76	JPT1	Jupiter microtubule associated homolog 1	JUPI1_HUMAN	1	964.558	10.6456	RAP	ACR	P61916
RAP / ACR	O60888	2.05976	2.05976	2.26073e-06	2.61932e-06	24	O60888	CUTA	Protein CutA	CUTA_HUMAN	3	316.917	4.16917	RAP	ACR	O75915
RAP / ACR	P61981	-2.07904	2.07904	2.3051e-06	2.6344e-06	39	P61981	YWHAG	14-3-3 protein gamma	1433G_HUMAN	6	-76.3328	0.236672	RAP	ACR	P60903
INF / ACR	P55145	2.53827	2.53827	2.31425e-06	2.67424e-06	28	P55145	MANF	Mesencephalic astrocyte-derived neurotrophic factor	MANF_HUMAN	6	480.892	5.80892	INF	ACR	Q9BRA2
INF / ACR	Q9Y2B0	4.35775	4.35775	2.29607e-06	2.67424e-06	31	Q9Y2B0	CNPY2	Protein canopy homolog 2	CNPY2_HUMAN	5	1950.28	20.5028	INF	ACR	Q9UBF2;Q9Y678
ACR / CON	P22392	1.31344	1.31344	1.37856e-06	2.69845e-06	52	P22392	NME2	Nucleoside diphosphate kinase B	NDKB_HUMAN	7	148.534	2.48534	ACR	CON	Q9NQC3
INF / CON	P04080	2.19894	2.19894	1.30495e-06	2.71028e-06	30	P04080	CSTB	Cystatin-B	CYTB_HUMAN	4	359.142	4.59142	INF	CON	O00764
INF / CON	P04908;Q7L7L0;Q93077	1.97282	1.97282	1.42552e-06	2.90484e-06	66	P04908;Q7L7L0;Q93077	HIST1H2AB;HIST3H2A;HIST1H2AC	Histone H2A type 1-B/E;Histone H2A type 3;Histone H2A type 1-C	H2A1B_HUMAN;H2A3_HUMAN;H2A1C_HUMAN	8	292.534	3.92534	INF	CON	O75608
GEF / CON	P61604	-1.00086	1.00086	2.30349e-07	2.97071e-06	132	P61604	HSPE1	10 kDa heat shock protein, mitochondrial	CH10_HUMAN	15	-50.0296	0.499704	GEF	CON	O00154
GEF / CON	Q9Y2B0	-1.17855	1.17855	2.38458e-07	2.97278e-06	39	Q9Y2B0	CNPY2	Protein canopy homolog 2	CNPY2_HUMAN	5	-55.8205	0.441795	GEF	CON	P00558
ACR / CON	Q92804	-3.72831	3.72831	1.53644e-06	2.97585e-06	16	Q92804	TAF15	TATA-binding protein-associated factor 2N	RBP56_HUMAN	2	-92.4549	0.0754513	ACR	CON	Q9BWD1
RAP / ACR	P62861	1.05878	1.05878	2.62215e-06	2.97649e-06	15	P62861	FAU	40S ribosomal protein S30	RS30_HUMAN	3	108.317	2.08317	RAP	ACR	Q12904
ACR / CON	P84095	-4.12684	4.12684	1.5577e-06	2.9856e-06	8	P84095	RHOG	Rho-related GTP-binding protein RhoG	RHOG_HUMAN	2	-94.276	0.0572398	ACR	CON	P04632
INF / ACR	Q9UQ35	2.92189	2.92189	2.64979e-06	3.02834e-06	29	Q9UQ35	SRRM2	Serine/arginine repetitive matrix protein 2	SRRM2_HUMAN	5	657.837	7.57837	INF	ACR	P25398
GEF / CON	P16104	-1.13081	1.13081	2.51463e-07	3.03378e-06	18	P16104	H2AFX	Histone H2AX	H2AX_HUMAN	1	-54.3339	0.456661	GEF	CON	P26599
INF / ACR	P09651	1.95689	1.95689	2.72027e-06	3.06598e-06	96	P09651	HNRNPA1	Heterogeneous nuclear ribonucleoprotein A1	ROA1_HUMAN	13	288.223	3.88223	INF	ACR	O00567
INF / ACR	P35659	3.01481	3.01481	2.74169e-06	3.06598e-06	27	P35659	DEK	Protein DEK	DEK_HUMAN	5	708.256	8.08256	INF	ACR	Q8N1F7
RAP / GEF	P09234	0.86445	0.86445	8.2223e-07	3.09159e-06	28	P09234	SNRPC	U1 small nuclear ribonucleoprotein C	RU1C_HUMAN	4	82.0646	1.82065	RAP	GEF	O14773
INF / RAP	P04792	0.808177	0.808177	7.36512e-07	3.10972e-06	58	P04792	HSPB1	Heat shock protein beta-1	HSPB1_HUMAN	10	75.0998	1.751	INF	RAP	P42704
INF / ACR	P14317	3.22864	3.22864	2.83162e-06	3.13285e-06	38	P14317	HCLS1	Hematopoietic lineage cell-specific protein	HCLS1_HUMAN	8	837.381	9.37381	INF	ACR	Q9Y230
INF / ACR	Q16629	4.6445	4.6445	2.87133e-06	3.13623e-06	24	Q16629	SRSF7	Serine/arginine-rich splicing factor 7	SRSF7_HUMAN	4	2401.12	25.0112	INF	ACR	P61165
INF / ACR	P20674	5.32502	5.32502	2.89498e-06	3.13623e-06	33	P20674	COX5A	Cytochrome c oxidase subunit 5A, mitochondrial	COX5A_HUMAN	4	3908.57	40.0857	INF	ACR	P10319;P18465
ACR / CON	P50395	0.942324	0.942324	1.67536e-06	3.178e-06	62	P50395	GDI2	Rab GDP dissociation inhibitor beta	GDIB_HUMAN	13	92.1621	1.92162	ACR	CON	P52597
GEF / ACR	P20674	2.575	2.575	7.88204e-07	3.23727e-06	36	P20674	COX5A	Cytochrome c oxidase subunit 5A, mitochondrial	COX5A_HUMAN	4	495.872	5.95872	GEF	ACR	P36542
INF / ACR	P09972	-1.26864	1.26864	3.01962e-06	3.23753e-06	29	P09972	ALDOC	Fructose-bisphosphate aldolase C	ALDOC_HUMAN	5	-58.495	0.41505	INF	ACR	O60220
RAP / CON	P68431	1.02477	1.02477	5.32865e-07	3.26669e-06	36	P68431	HIST1H3A	Histone H3.1	H31_HUMAN	2	103.463	2.03463	RAP	CON	P13284
INF / RAP	P16949	1.8805	1.8805	8.00733e-07	3.2895e-06	36	P16949	STMN1	Stathmin	STMN1_HUMAN	5	268.201	3.68201	INF	RAP	Q9ULV4
RAP / ACR	P12236	-2.03746	2.03746	2.93013e-06	3.30377e-06	32	P12236	SLC25A6	ADP/ATP translocase 3	ADT3_HUMAN	5	-75.6407	0.243593	RAP	ACR	P13674
RAP / ACR	P07355	-0.774992	0.774992	2.95343e-06	3.30785e-06	104	P07355	ANXA2	Annexin A2	ANXA2_HUMAN	13	-41.5608	0.584392	RAP	ACR	Q01813
INF / RAP	Q00059	1.22268	1.22268	8.55487e-07	3.3342e-06	24	Q00059	TFAM	Transcription factor A, mitochondrial	TFAM_HUMAN	4	133.38	2.3338	INF	RAP	P22234
INF / RAP	P67936	2.25038	2.25038	8.52565e-07	3.3342e-06	112	P67936	TPM4	Tropomyosin alpha-4 chain	TPM4_HUMAN	14	375.807	4.75807	INF	RAP	P17980
GEF / CON	O00754	-1.01031	1.01031	2.9089e-07	3.39978e-06	55	O00754	MAN2B1	Lysosomal alpha-mannosidase	MA2B1_HUMAN	8	-50.3561	0.496439	GEF	CON	O75380
GEF / ACR	P53007	-2.35696	2.35696	8.49733e-07	3.42875e-06	12	P53007	SLC25A1	Tricarboxylate transport protein, mitochondrial	TXTP_HUMAN	2	-80.4798	0.195202	GEF	ACR	Q5JTV8
INF / RAP	P07919	2.28248	2.28248	9.03076e-07	3.43169e-06	12	P07919	UQCRH	Cytochrome b-c1 complex subunit 6, mitochondrial	QCR6_HUMAN	1	386.514	4.86514	INF	RAP	P62314
RAP / ACR	P26583	0.700055	0.700055	3.11292e-06	3.46338e-06	27	P26583	HMGB2	High mobility group protein B2	HMGB2_HUMAN	3	62.4567	1.62457	RAP	ACR	Q63HN8
INF / GEF	Q4VC31	4.12369	4.12369	2.85033e-06	3.51252e-06	23	Q4VC31	CCDC58	Coiled-coil domain-containing protein 58	CCD58_HUMAN	4	1643.23	17.4323	INF	GEF	O15371
INF / ACR	P62805	1.22588	1.22588	3.33025e-06	3.53414e-06	136	P62805	HIST1H4A	Histone H4	H4_HUMAN	14	133.898	2.33898	INF	ACR	P63167;Q96FJ2
INF / ACR	O00182	-2.68166	2.68166	3.37219e-06	3.5425e-06	9	O00182	LGALS9	Galectin-9	LEG9_HUMAN	2	-84.4138	0.155862	INF	ACR	P83731
INF / ACR	Q99536	-0.797571	0.797571	3.40628e-06	3.54253e-06	21	Q99536	VAT1	Synaptic vesicle membrane protein VAT-1 homolog	VAT1_HUMAN	5	-42.4683	0.575317	INF	ACR	Q9H3N1
RAP / GEF	Q9UHV9	0.754228	0.754228	9.79904e-07	3.58874e-06	23	Q9UHV9	PFDN2	Prefoldin subunit 2	PFD2_HUMAN	2	68.6729	1.68673	RAP	GEF	Q15459
RAP / GEF	P20933	1.43447	1.43447	9.68519e-07	3.58874e-06	6	P20933	AGA	N(4)-(beta-N-acetylglucosaminyl)-L-asparaginase	ASPG_HUMAN	1	170.284	2.70284	RAP	GEF	Q96EP5
RAP / ACR	Q01130	1.14945	1.14945	3.26831e-06	3.61234e-06	27	Q01130	SRSF2	Serine/arginine-rich splicing factor 2	SRSF2_HUMAN	3	121.829	2.21829	RAP	ACR	P46783
RAP / ACR	P46781	-2.95005	2.95005	3.37368e-06	3.70443e-06	21	P46781	RPS9	40S ribosomal protein S9	RS9_HUMAN	4	-87.0597	0.129403	RAP	ACR	O15162
RAP / ACR	Q99623	-1.00454	1.00454	3.40747e-06	3.71724e-06	28	Q99623	PHB2	Prohibitin-2	PHB2_HUMAN	5	-50.1572	0.498428	RAP	ACR	Q9UM00
INF / ACR	P07711	5.84768	5.84768	3.64166e-06	3.74983e-06	19	P07711	CTSL	Cathepsin L1	CATL1_HUMAN	4	5658.75	57.5875	INF	ACR	Q13885;Q9BVA1
INF / GEF	Q9UHV9	2.07775	2.07775	3.08785e-06	3.76717e-06	22	Q9UHV9	PFDN2	Prefoldin subunit 2	PFD2_HUMAN	2	322.149	4.22149	INF	GEF	P52292
RAP / ACR	P37802	0.720193	0.720193	3.51402e-06	3.79979e-06	101	P37802	TAGLN2	Transgelin-2	TAGL2_HUMAN	15	64.7402	1.6474	RAP	ACR	P20618
RAP / ACR	P15311	-1.10355	1.10355	3.52838e-06	3.79979e-06	36	P15311	EZR	Ezrin	EZRI_HUMAN	5	-53.4631	0.465369	RAP	ACR	P30085
RAP / ACR	Q99873	-4.54258	4.54258	3.68862e-06	3.94706e-06	17	Q99873	PRMT1	Protein arginine N-methyltransferase 1	ANM1_HUMAN	5	-95.7091	0.042909	RAP	ACR	Q13263
RAP / CON	Q92598	-0.657864	0.657864	6.81298e-07	4.08779e-06	44	Q92598	HSPH1	Heat shock protein 105 kDa	HS105_HUMAN	12	-36.6184	0.633816	RAP	CON	Q14728
GEF / ACR	P00387	-1.40036	1.40036	1.05132e-06	4.09838e-06	19	P00387	CYB5R3	NADH-cytochrome b5 reductase 3	NB5R3_HUMAN	3	-62.1166	0.378834	GEF	ACR	P13010
RAP / CON	P29692	-0.940826	0.940826	7.08199e-07	4.16067e-06	66	P29692	EEF1D	Elongation factor 1-delta	EF1D_HUMAN	8	-47.9065	0.520935	RAP	CON	P62854
INF / ACR	P62861	2.89199	2.89199	4.13384e-06	4.2149e-06	15	P62861	FAU	40S ribosomal protein S30	RS30_HUMAN	3	642.293	7.42293	INF	ACR	P40429;Q6NVV1
RAP / ACR	P22392	-1.92417	1.92417	4.01037e-06	4.26419e-06	54	P22392	NME2	Nucleoside diphosphate kinase B	NDKB_HUMAN	7	-73.6509	0.263491	RAP	ACR	P09543
RAP / ACR	Q5T1J5;Q9Y6H1	3.17687	3.17687	4.05024e-06	4.2795e-06	9	Q5T1J5;Q9Y6H1	CHCHD2P9;CHCHD2	Putative coiled-coil-helix-coiled-coil-helix domain-containing protein CHCHD2P9, mitochondrial;Coiled-coil-helix-coiled-coil-helix domain-containing protein 2	CHCH9_HUMAN;CHCH2_HUMAN	1	804.344	9.04344	RAP	ACR	O75828;P16152
INF / CON	P62995	3.49729	3.49729	2.15383e-06	4.30766e-06	26	P62995	TRA2B	Transformer-2 protein homolog beta	TRA2B_HUMAN	6	1029.25	11.2925	INF	CON	Q99757
RAP / CON	O43707	-1.47711	1.47711	7.65857e-07	4.31943e-06	94	O43707	ACTN4	Alpha-actinin-4	ACTN4_HUMAN	17	-64.0792	0.359208	RAP	CON	P46976
INF / GEF	Q07021	4.49295	4.49295	3.66011e-06	4.37777e-06	25	Q07021	C1QBP	Complement component 1 Q subcomponent-binding protein, mitochondrial	C1QBP_HUMAN	5	2151.71	22.5171	INF	GEF	Q9BRP8
INF / ACR	P26447	2.17447	2.17447	4.446e-06	4.45699e-06	23	P26447	S100A4	Protein S100-A4	S10A4_HUMAN	3	351.421	4.51421	INF	ACR	P54920;Q9H115
INF / ACR	Q9Y5L4	3.99761	3.99761	4.45699e-06	4.45699e-06	13	Q9Y5L4	TIMM13	Mitochondrial import inner membrane translocase subunit Tim13	TIM13_HUMAN	2	1497.35	15.9735	INF	ACR	Q13867
RAP / CON	P05387	1.92077	1.92077	8.4896e-07	4.69425e-06	54	P05387	RPLP2	60S acidic ribosomal protein P2	RLA2_HUMAN	6	278.626	3.78626	RAP	CON	P16615
INF / GEF	P07711	3.64507	3.64507	3.98398e-06	4.71889e-06	21	P07711	CTSL	Cathepsin L1	CATL1_HUMAN	4	1151.05	12.5105	INF	GEF	P62333
ACR / CON	P11940	0.790816	0.790816	2.59487e-06	4.77455e-06	36	P11940	PABPC1	Polyadenylate-binding protein 1	PABP1_HUMAN	6	73.0053	1.73005	ACR	CON	Q15388
INF / GEF	P35579	-0.786552	0.786552	4.07522e-06	4.78055e-06	205	P35579	MYH9	Myosin-9	MYH9_HUMAN	52	-42.0272	0.579728	INF	GEF	Q6P2E9
INF / RAP	P30101	1.53489	1.53489	1.33289e-06	4.82381e-06	123	P30101	PDIA3	Protein disulfide-isomerase A3	PDIA3_HUMAN	17	189.765	2.89765	INF	RAP	P08195
INF / RAP	P46940	-1.32116	1.32116	1.32561e-06	4.82381e-06	21	P46940	IQGAP1	Ras GTPase-activating-like protein IQGAP1	IQGA1_HUMAN	15	-59.9787	0.400213	INF	RAP	P61020
RAP / CON	P18669	-0.622751	0.622751	8.96626e-07	4.86247e-06	47	P18669	PGAM1	Phosphoglycerate mutase 1	PGAM1_HUMAN	9	-35.0569	0.649431	RAP	CON	Q9NRP0
RAP / ACR	P26885	3.41274	3.41274	4.71186e-06	4.92512e-06	6	P26885	FKBP2	Peptidyl-prolyl cis-trans isomerase FKBP2	FKBP2_HUMAN	1	964.971	10.6497	RAP	ACR	Q15717
RAP / ACR	P25787	-0.831022	0.831022	4.71991e-06	4.92512e-06	38	P25787	PSMA2	Proteasome subunit alpha type-2	PSA2_HUMAN	7	-43.7869	0.562131	RAP	ACR	P36957
INF / CON	Q03405	0.642003	0.642003	2.52583e-06	4.95202e-06	16	Q03405	PLAUR	Urokinase plasminogen activator surface receptor	UPAR_HUMAN	2	56.0495	1.56049	INF	CON	P54578
INF / CON	Q15185	1.98024	1.98024	2.56772e-06	4.95202e-06	10	Q15185	PTGES3	Prostaglandin E synthase 3	TEBP_HUMAN	3	294.56	3.9456	INF	CON	P60059
RAP / CON	P52815	2.18334	2.18334	9.34361e-07	4.97151e-06	44	P52815	MRPL12	39S ribosomal protein L12, mitochondrial	RM12_HUMAN	6	354.204	4.54204	RAP	CON	P61289
INF / ACR	P06396	0.888332	0.888332	5.18919e-06	5.09128e-06	89	P06396	GSN	Gelsolin	GELS_HUMAN	17	85.1035	1.85103	INF	ACR	Q9C005
INF / GEF	O14737	3.31257	3.31257	4.42414e-06	5.14043e-06	9	O14737	PDCD5	Programmed cell death protein 5	PDCD5_HUMAN	2	893.534	9.93534	INF	GEF	Q96FW1
INF / GEF	P55145	2.31582	2.31582	4.57068e-06	5.2606e-06	35	P55145	MANF	Mesencephalic astrocyte-derived neurotrophic factor	MANF_HUMAN	6	397.886	4.97886	INF	GEF	O00233
RAP / ACR	Q9Y617	-1.71387	1.71387	5.09882e-06	5.28766e-06	14	Q9Y617	PSAT1	Phosphoserine aminotransferase	SERC_HUMAN	4	-69.5159	0.304841	RAP	ACR	P55084
GEF / CON	A9MQ82	-1.08621	1.08621	4.67009e-07	5.29277e-06	48	A9MQ82	lacZ	Beta-galactosidase	BGAL_SALAR	4	-52.9002	0.470998	GEF	CON	O00584
GEF / CON	P84090	-1.19412	1.19412	4.97722e-07	5.31851e-06	25	P84090	ERH	Enhancer of rudimentary homolog	ERH_HUMAN	3	-56.2948	0.437052	GEF	CON	P80303
ACR / CON	P19338	-0.823287	0.823287	2.99382e-06	5.45409e-06	146	P19338	NCL	Nucleolin	NUCL_HUMAN	24	-43.4847	0.565153	ACR	CON	Q9UL25
RAP / ACR	P82979	1.51966	1.51966	5.30385e-06	5.46655e-06	16	P82979	SARNP	SAP domain-containing ribonucleoprotein	SARNP_HUMAN	3	186.723	2.86723	RAP	ACR	Q9BQE3
ACR / CON	P12236	2.30587	2.30587	3.03379e-06	5.47273e-06	32	P12236	SLC25A6	ADP/ATP translocase 3	ADT3_HUMAN	5	394.466	4.94466	ACR	CON	P08397
INF / ACR	O14979	2.88799	2.88799	5.79331e-06	5.63061e-06	50	O14979	HNRNPDL	Heterogeneous nuclear ribonucleoprotein D-like	HNRDL_HUMAN	10	640.238	7.40238	INF	ACR	Q9NUQ9
INF / ACR	Q15056	1.66986	1.66986	5.84717e-06	5.63061e-06	19	Q15056	EIF4H	Eukaryotic translation initiation factor 4H	IF4H_HUMAN	5	218.184	3.18184	INF	ACR	O00483
RAP / GEF	Q01105	2.02915	2.02915	1.5811e-06	5.64394e-06	35	Q01105	SET	Protein SET	SET_HUMAN	5	308.164	4.08164	RAP	GEF	Q9P258
INF / CON	Q15149	-3.28709	3.28709	2.97917e-06	5.64474e-06	13	Q15149	PLEC	Plectin	PLEC_HUMAN	3	-89.7556	0.102444	INF	CON	Q04446
INF / ACR	P05387	2.80064	2.80064	5.98547e-06	5.65899e-06	46	P05387	RPLP2	60S acidic ribosomal protein P2	RLA2_HUMAN	6	596.751	6.96751	INF	ACR	O43390
INF / ACR	P05386	3.80722	3.80722	5.93254e-06	5.65899e-06	18	P05386	RPLP1	60S acidic ribosomal protein P1	RLA1_HUMAN	2	1299.87	13.9987	INF	ACR	P23193
ACR / CON	P13796	1.58386	1.58386	3.20149e-06	5.71918e-06	169	P13796	LCP1	Plastin-2	PLSL_HUMAN	23	199.771	2.99771	ACR	CON	P27816
RAP / GEF	P15586	2.10729	2.10729	1.62423e-06	5.72541e-06	24	P15586	GNS	N-acetylglucosamine-6-sulfatase	GNS_HUMAN	5	330.883	4.30883	RAP	GEF	P40926
INF / RAP	P22626	1.05886	1.05886	1.64078e-06	5.79995e-06	148	P22626	HNRNPA2B1	Heterogeneous nuclear ribonucleoproteins A2/B1	ROA2_HUMAN	21	108.329	2.08329	INF	RAP	Q13547
INF / ACR	P07237	2.93045	2.93045	6.22397e-06	5.83147e-06	185	P07237	P4HB	Protein disulfide-isomerase	PDIA1_HUMAN	31	662.35	7.6235	INF	ACR	P52907
GEF / CON	P00441	-1.15392	1.15392	5.77453e-07	5.83696e-06	58	P00441	SOD1	Superoxide dismutase [Cu-Zn]	SODC_HUMAN	5	-55.0599	0.449401	GEF	CON	Q12907
RAP / ACR	P04899	-0.847989	0.847989	5.72422e-06	5.86383e-06	35	P04899	GNAI2	Guanine nucleotide-binding protein G(i) subunit alpha-2	GNAI2_HUMAN	7	-44.4441	0.555559	RAP	ACR	Q7Z6Z7
RAP / ACR	P20933	3.16115	3.16115	5.80021e-06	5.90567e-06	6	P20933	AGA	N(4)-(beta-N-acetylglucosaminyl)-L-asparaginase	ASPG_HUMAN	1	794.542	8.94542	RAP	ACR	O15533
INF / GEF	Q15185	2.40664	2.40664	5.23862e-06	5.973e-06	13	Q15185	PTGES3	Prostaglandin E synthase 3	TEBP_HUMAN	3	430.239	5.30239	INF	GEF	Q12905
INF / CON	P26447	1.98726	1.98726	3.21542e-06	5.98734e-06	24	P26447	S100A4	Protein S100-A4	S10A4_HUMAN	3	296.483	3.96483	INF	CON	Q9H2U2
INF / ACR	P18859	3.12007	3.12007	6.51425e-06	6.02292e-06	25	P18859	ATP5J	ATP synthase-coupling factor 6, mitochondrial	ATP5J_HUMAN	8	769.428	8.69428	INF	ACR	P09661
INF / ACR	P31948	2.77377	2.77377	6.54413e-06	6.02292e-06	52	P31948	STIP1	Stress-induced-phosphoprotein 1	STIP1_HUMAN	11	583.893	6.83893	INF	ACR	Q12906
RAP / ACR	P00492	-1.93896	1.93896	5.96929e-06	6.04121e-06	18	P00492	HPRT1	Hypoxanthine-guanine phosphoribosyltransferase	HPRT_HUMAN	4	-73.9196	0.260804	RAP	ACR	P17987
RAP / GEF	P04080	0.803168	0.803168	1.76429e-06	6.12112e-06	33	P04080	CSTB	Cystatin-B	CYTB_HUMAN	4	74.4928	1.74493	RAP	GEF	Q92882
INF / GEF	Q96AE4	1.68342	1.68342	5.53159e-06	6.24865e-06	44	Q96AE4	FUBP1	Far upstream element-binding protein 1	FUBP1_HUMAN	10	221.188	3.21188	INF	GEF	Q9Y3C8
RAP / CON	Q6FI13	1.02688	1.02688	1.22353e-06	6.27338e-06	64	Q6FI13	HIST2H2AA3	Histone H2A type 2-A	H2A2A_HUMAN	6	103.761	2.03761	RAP	CON	P20290
RAP / GEF	A9MQ82	0.769046	0.769046	1.92354e-06	6.5354e-06	48	A9MQ82	lacZ	Beta-galactosidase	BGAL_SALAR	4	70.4143	1.70414	RAP	GEF	P61077;P62837
GEF / ACR	P00492	-1.87772	1.87772	1.73662e-06	6.5479e-06	19	P00492	HPRT1	Hypoxanthine-guanine phosphoribosyltransferase	HPRT_HUMAN	4	-72.7886	0.272114	GEF	ACR	Q99436
GEF / ACR	P49321	1.17816	1.17816	1.72411e-06	6.5479e-06	25	P49321	NASP	Nuclear autoantigenic sperm protein	NASP_HUMAN	4	126.288	2.26288	GEF	ACR	Q16881
INF / CON	P08865	-2.16665	2.16665	3.60227e-06	6.59398e-06	40	P08865	RPSA	40S ribosomal protein SA	RSSA_HUMAN	11	-77.7272	0.222728	INF	CON	P46776
INF / GEF	O14979	2.33283	2.33283	5.90294e-06	6.60696e-06	59	O14979	HNRNPDL	Heterogeneous nuclear ribonucleoprotein D-like	HNRDL_HUMAN	10	403.794	5.03794	INF	GEF	P08133
INF / GEF	P62861	2.70435	2.70435	6.01808e-06	6.6746e-06	18	P62861	FAU	40S ribosomal protein S30	RS30_HUMAN	3	551.763	6.51763	INF	GEF	Q99497
INF / GEF	Q99536	-1.88723	1.88723	6.17935e-06	6.79172e-06	10	Q99536	VAT1	Synaptic vesicle membrane protein VAT-1 homolog	VAT1_HUMAN	5	-72.9674	0.270326	INF	GEF	Q9Y5S9
RAP / CON	P05109	2.33974	2.33974	1.35137e-06	6.80514e-06	13	P05109	S100A8	Protein S100-A8	S10A8_HUMAN	2	406.211	5.06211	RAP	CON	P32119
GEF / ACR	P00966	-1.20843	1.20843	1.85806e-06	6.89281e-06	30	P00966	ASS1	Argininosuccinate synthase	ASSY_HUMAN	6	-56.7261	0.432739	GEF	ACR	Q9HAV7
INF / CON	Q14697	-1.56185	1.56185	3.83771e-06	6.90788e-06	43	Q14697	GANAB	Neutral alpha-glucosidase AB	GANAB_HUMAN	17	-66.1284	0.338716	INF	CON	P40925
INF / CON	Q04760	2.42494	2.42494	3.92581e-06	6.9258e-06	42	Q04760	GLO1	Lactoylglutathione lyase	LGUL_HUMAN	7	437.005	5.37005	INF	CON	P47914
INF / CON	P46940	-1.6606	1.6606	3.97592e-06	6.9258e-06	16	P46940	IQGAP1	Ras GTPase-activating-like protein IQGAP1	IQGA1_HUMAN	15	-68.3692	0.316308	INF	CON	P49821
ACR / CON	P19971	-1.83898	1.83898	3.92442e-06	6.9432e-06	11	P19971	TYMP	Thymidine phosphorylase	TYPH_HUMAN	2	-72.048	0.27952	ACR	CON	P30050
RAP / ACR	P62899	-1.42028	1.42028	6.98211e-06	7.02392e-06	9	P62899	RPL31	60S ribosomal protein L31	RL31_HUMAN	1	-62.6361	0.373639	RAP	ACR	Q92616
INF / CON	P10412;P16402;P16403	2.12244	2.12244	4.13668e-06	7.09146e-06	39	P10412;P16402;P16403	HIST1H1E;HIST1H1D;HIST1H1C	Histone H1.4;Histone H1.3;Histone H1.2	H14_HUMAN;H13_HUMAN;H12_HUMAN	7	335.431	4.35431	INF	CON	P18124
INF / ACR	Q14566	-3.30613	3.30613	7.87839e-06	7.18731e-06	17	Q14566	MCM6	DNA replication licensing factor MCM6	MCM6_HUMAN	5	-89.8899	0.101101	INF	ACR	P52209
INF / CON	P11021	1.41771	1.41771	4.26151e-06	7.19129e-06	217	P11021	HSPA5	78 kDa glucose-regulated protein	GRP78_HUMAN	31	167.162	2.67162	INF	CON	P11586
INF / RAP	P15586	1.61057	1.61057	2.126e-06	7.34436e-06	28	P15586	GNS	N-acetylglucosamine-6-sulfatase	GNS_HUMAN	5	205.373	3.05373	INF	RAP	O00487
RAP / ACR	Q92597	-1.06505	1.06505	7.37027e-06	7.37027e-06	14	Q92597	NDRG1	Protein NDRG1	NDRG1_HUMAN	2	-52.2042	0.477958	RAP	ACR	Q92734
INF / ACR	Q01105	3.63209	3.63209	8.24522e-06	7.45655e-06	25	Q01105	SET	Protein SET	SET_HUMAN	5	1139.85	12.3985	INF	ACR	P52566
INF / ACR	P45973	4.00118	4.00118	8.33866e-06	7.47604e-06	12	P45973	CBX5	Chromobox protein homolog 5	CBX5_HUMAN	4	1501.31	16.0131	INF	ACR	Q9UBG0
INF / GEF	P55209	1.27438	1.27438	7.01836e-06	7.645e-06	40	P55209	NAP1L1	Nucleosome assembly protein 1-like 1	NP1L1_HUMAN	7	141.894	2.41894	INF	GEF	Q5SSJ5
INF / CON	O00754	1.91481	1.91481	4.66988e-06	7.75919e-06	44	O00754	MAN2B1	Lysosomal alpha-mannosidase	MA2B1_HUMAN	8	277.064	3.77064	INF	CON	P51659
INF / GEF	Q9Y5L4	2.70119	2.70119	7.29351e-06	7.8744e-06	16	Q9Y5L4	TIMM13	Mitochondrial import inner membrane translocase subunit Tim13	TIM13_HUMAN	2	550.339	6.50339	INF	GEF	Q9P0J0
RAP / ACR	Q07955	2.9112	2.9112	8.16096e-06	8.01778e-06	55	Q07955	SRSF1	Serine/arginine-rich splicing factor 1	SRSF1_HUMAN	10	652.244	7.52244	RAP	ACR	P39019
RAP / ACR	Q9H3K6	1.97594	1.97594	8.12109e-06	8.01778e-06	11	Q9H3K6	BOLA2	BolA-like protein 2	BOLA2_HUMAN	2	293.384	3.93384	RAP	ACR	P19404
RAP / ACR	P51970	3.84365	3.84365	8.24547e-06	8.05371e-06	17	P51970	NDUFA8	NADH dehydrogenase [ubiquinone] 1 alpha subcomplex subunit 8	NDUA8_HUMAN	4	1335.67	14.3567	RAP	ACR	P54577
RAP / ACR	Q99460	-1.64908	1.64908	8.35822e-06	8.11665e-06	15	Q99460	PSMD1	26S proteasome non-ATPase regulatory subunit 1	PSMD1_HUMAN	3	-68.1157	0.318843	RAP	ACR	P49915
ACR / CON	P62424	1.80566	1.80566	4.6419e-06	8.13438e-06	17	P62424	RPL7A	60S ribosomal protein L7a	RL7A_HUMAN	3	249.589	3.49589	ACR	CON	P35244
ACR / CON	Q13509	-1.70738	1.70738	4.76082e-06	8.18683e-06	18	Q13509	TUBB3	Tubulin beta-3 chain	TBB3_HUMAN	3	-69.3785	0.306215	ACR	CON	Q9Y285
ACR / CON	Q9UK76	-4.09003	4.09003	4.72213e-06	8.18683e-06	6	Q9UK76	JPT1	Jupiter microtubule associated homolog 1	JUPI1_HUMAN	1	-94.1281	0.0587191	ACR	CON	O00232
INF / CON	Q9UHV9	1.77693	1.77693	5.02608e-06	8.2245e-06	20	Q9UHV9	PFDN2	Prefoldin subunit 2	PFD2_HUMAN	2	242.696	3.42696	INF	CON	P35613
INF / ACR	P37108	3.15292	3.15292	9.30298e-06	8.26932e-06	38	P37108	SRP14	Signal recognition particle 14 kDa protein	SRP14_HUMAN	6	789.451	8.89451	INF	ACR	P46013
INF / CON	P23284	4.80421	4.80421	5.19704e-06	8.37732e-06	48	P23284	PPIB	Peptidyl-prolyl cis-trans isomerase B	PPIB_HUMAN	9	2693.9	27.939	INF	CON	P22314
RAP / GEF	P62851	1.34439	1.34439	2.54964e-06	8.5595e-06	17	P62851	RPS25	40S ribosomal protein S25	RS25_HUMAN	3	153.922	2.53922	RAP	GEF	P62318
RAP / GEF	P07602	2.38206	2.38206	2.60303e-06	8.63595e-06	62	P07602	PSAP	Prosaposin	SAP_HUMAN	8	421.282	5.21282	RAP	GEF	Q9Y5Z4
INF / GEF	P62263	-1.59356	1.59356	8.11973e-06	8.68954e-06	29	P62263	RPS14	40S ribosomal protein S14	RS14_HUMAN	5	-66.8647	0.331353	INF	GEF	O00571
RAP / ACR	P09527;P18067;P51149,P51149;P51150;Q5R9Y4	-0.859399	0.859399	9.04321e-06	8.73138e-06	41	P09527;P18067;P51149,P51149;P51150;Q5R9Y4	Rab7a;RAB7A;RAB7A,RAB7A;Rab7a;RAB7A	Ras-related protein Rab-7a	RAB7A_RAT;RAB7A_CANLF;RAB7A_HUMAN,RAB7A_HUMAN;RAB7A_MOUSE;RAB7A_PONAB	7	-44.8818	0.551182	RAP	ACR	P62280
ACR / CON	Q99460	3.49704	3.49704	5.15199e-06	8.77747e-06	11	Q99460	PSMD1	26S proteasome non-ATPase regulatory subunit 1	PSMD1_HUMAN	3	1029.05	11.2905	ACR	CON	P11279
GEF / ACR	P31949	1.7463	1.7463	2.48805e-06	8.80388e-06	38	P31949	S100A11	Protein S100-A11	S10AB_HUMAN	6	235.498	3.35498	GEF	ACR	P16150
GEF / ACR	Q92804	2.59136	2.59136	2.48486e-06	8.80388e-06	16	Q92804	TAF15	TATA-binding protein-associated factor 2N	RBP56_HUMAN	2	502.667	6.02667	GEF	ACR	O43684
GEF / ACR	P19971	1.82457	1.82457	2.47104e-06	8.80388e-06	11	P19971	TYMP	Thymidine phosphorylase	TYPH_HUMAN	2	254.201	3.54201	GEF	ACR	Q99848
INF / CON	P28799	0.809446	0.809446	5.55342e-06	8.82014e-06	40	P28799	GRN	Granulins	GRN_HUMAN	5	75.2538	1.75254	INF	CON	P47756
RAP / CON	P54819	-0.936214	0.936214	1.78588e-06	8.83543e-06	62	P54819	AK2	Adenylate kinase 2, mitochondrial	KAD2_HUMAN	9	-47.7397	0.522603	RAP	CON	P49720
RAP / CON	P04350	-1.54097	1.54097	1.85011e-06	8.84291e-06	12	P04350	TUBB4A	Tubulin beta-4A chain	TBB4A_HUMAN	2	-65.6346	0.343654	RAP	CON	O43776
INF / GEF	Q5T1J5;Q9Y6H1	1.4339	1.4339	8.81508e-06	9.35165e-06	12	Q5T1J5;Q9Y6H1	CHCHD2P9;CHCHD2	Putative coiled-coil-helix-coiled-coil-helix domain-containing protein CHCHD2P9, mitochondrial;Coiled-coil-helix-coiled-coil-helix domain-containing protein 2	CHCH9_HUMAN;CHCH2_HUMAN	1	170.177	2.70177	INF	GEF	O95319
GEF / ACR	P50552	1.76669	1.76669	2.7274e-06	9.37225e-06	34	P50552	VASP	Vasodilator-stimulated phosphoprotein	VASP_HUMAN	5	240.273	3.40273	GEF	ACR	Q9UHX1
GEF / ACR	P12236	-2.44762	2.44762	2.73018e-06	9.37225e-06	33	P12236	SLC25A6	ADP/ATP translocase 3	ADT3_HUMAN	5	-81.6687	0.183313	GEF	ACR	O43395
GEF / ACR	P62633	2.02215	2.02215	2.86004e-06	9.67365e-06	11	P62633	CNBP	Cellular nucleic acid-binding protein	CNBP_HUMAN	1	306.19	4.0619	GEF	ACR	P53618
GEF / CON	Q9Y3U8	0.94507	0.94507	1.00338e-06	9.75802e-06	23	Q9Y3U8	RPL36	60S ribosomal protein L36	RL36_HUMAN	3	92.5282	1.92528	GEF	CON	P62316
RAP / ACR	Q04837	4.51852	4.51852	1.01942e-05	9.78639e-06	34	Q04837	SSBP1	Single-stranded DNA-binding protein, mitochondrial	SSBP_HUMAN	5	2191.98	22.9198	RAP	ACR	Q9BV40
ACR / CON	P11413	1.31373	1.31373	5.8458e-06	9.81473e-06	27	P11413	G6PD	Glucose-6-phosphate 1-dehydrogenase	G6PD_HUMAN	6	148.583	2.48583	ACR	CON	P13693
ACR / CON	Q9Y5V0	-2.68481	2.68481	5.8675e-06	9.81473e-06	6	Q9Y5V0	ZNF706	Zinc finger protein 706	ZN706_HUMAN	1	-84.4478	0.155522	ACR	CON	P05107
GEF / ACR	P16949	0.766557	0.766557	2.97998e-06	9.93328e-06	34	P16949	STMN1	Stathmin	STMN1_HUMAN	5	70.1206	1.70121	GEF	ACR	P62304
RAP / ACR	Q9NZZ3	2.56941	2.56941	1.08799e-05	1.03853e-05	14	Q9NZZ3	CHMP5	Charged multivesicular body protein 5	CHMP5_HUMAN	2	493.567	5.93567	RAP	ACR	O94973;O95782
RAP / ACR	Q71DI3	1.09126	1.09126	1.09844e-05	1.04259e-05	25	Q71DI3	HIST2H3A	Histone H3.2	H32_HUMAN	2	113.06	2.1306	RAP	ACR	P61088
RAP / ACR	P0DP23;P0DP24;P0DP25	-1.89109	1.89109	1.10504e-05	1.04296e-05	26	P0DP23;P0DP24;P0DP25	CALM1;CALM2;CALM3	Calmodulin-1;Calmodulin-2;Calmodulin-3	CALM1_HUMAN;CALM2_HUMAN;CALM3_HUMAN	4	-73.0396	0.269604	RAP	ACR	P62888
RAP / ACR	O00148	-1.194	1.194	1.11781e-05	1.04912e-05	56	O00148	DDX39A	ATP-dependent RNA helicase DDX39A	DX39A_HUMAN	10	-56.291	0.43709	RAP	ACR	P07741
INF / RAP	Q04837	1.51667	1.51667	3.1108e-06	1.05076e-05	38	Q04837	SSBP1	Single-stranded DNA-binding protein, mitochondrial	SSBP_HUMAN	5	186.13	2.8613	INF	RAP	P11166
INF / ACR	Q5T1J5;Q9Y6H1	3.60251	3.60251	1.21094e-05	1.0583e-05	9	Q5T1J5;Q9Y6H1	CHCHD2P9;CHCHD2	Putative coiled-coil-helix-coiled-coil-helix domain-containing protein CHCHD2P9, mitochondrial;Coiled-coil-helix-coiled-coil-helix domain-containing protein 2	CHCH9_HUMAN;CHCH2_HUMAN	1	1114.69	12.1469	INF	ACR	P56192
INF / GEF	P05386	2.03185	2.03185	1.02198e-05	1.07484e-05	18	P05386	RPLP1	60S acidic ribosomal protein P1	RLA1_HUMAN	2	308.929	4.08929	INF	GEF	P84243
INF / CON	Q07021	4.23449	4.23449	6.88382e-06	1.07747e-05	29	Q07021	C1QBP	Complement component 1 Q subcomponent-binding protein, mitochondrial	C1QBP_HUMAN	5	1782.38	18.8238	INF	CON	Q86UX7
INF / CON	P55209	1.54753	1.54753	7.06138e-06	1.08947e-05	38	P55209	NAP1L1	Nucleosome assembly protein 1-like 1	NP1L1_HUMAN	7	192.317	2.92317	INF	CON	Q08J23
GEF / ACR	Q14847	1.29808	1.29808	3.32966e-06	1.09403e-05	36	Q14847	LASP1	LIM and SH3 domain protein 1	LASP1_HUMAN	6	145.902	2.45902	GEF	ACR	P49748
ACR / CON	Q13526	-3.27255	3.27255	6.73768e-06	1.11688e-05	5	Q13526	PIN1	Peptidyl-prolyl cis-trans isomerase NIMA-interacting 1	PIN1_HUMAN	1	-89.6518	0.103482	ACR	CON	O00231
GEF / ACR	P10606	1.3872	1.3872	3.45985e-06	1.1208e-05	24	P10606	COX5B	Cytochrome c oxidase subunit 5B, mitochondrial	COX5B_HUMAN	4	161.571	2.61571	GEF	ACR	P55036
RAP / ACR	Q9ULZ3	1.97952	1.97952	1.22157e-05	1.13384e-05	14	Q9ULZ3	PYCARD	Apoptosis-associated speck-like protein containing a CARD	ASC_HUMAN	2	294.362	3.94362	RAP	ACR	P25705
RAP / ACR	Q9NPA8	3.77356	3.77356	1.22123e-05	1.13384e-05	6	Q9NPA8	ENY2	Transcription and mRNA export factor ENY2	ENY2_HUMAN	1	1267.59	13.6759	RAP	ACR	Q32P28
GEF / ACR	P51970	2.71569	2.71569	3.55877e-06	1.13683e-05	17	P51970	NDUFA8	NADH dehydrogenase [ubiquinone] 1 alpha subcomplex subunit 8	NDUA8_HUMAN	4	556.908	6.56908	GEF	ACR	P49736
GEF / ACR	P26639	-0.730411	0.730411	3.63241e-06	1.14446e-05	55	P26639	TARS	Threonine--tRNA ligase, cytoplasmic	SYTC_HUMAN	12	-39.7268	0.602732	GEF	ACR	O75369
GEF / CON	Q7RTV0	-1.93067	1.93067	1.22499e-06	1.14536e-05	6	Q7RTV0	PHF5A	PHD finger-like domain-containing protein 5A	PHF5A_HUMAN	1	-73.7693	0.262307	GEF	CON	P49591
INF / ACR	P29401	0.715081	0.715081	1.3237e-05	1.14721e-05	78	P29401	TKT	Transketolase	TKT_HUMAN	20	64.1575	1.64157	INF	ACR	O15523
INF / GEF	P04908;Q7L7L0;Q93077	2.45697	2.45697	1.1048e-05	1.15202e-05	73	P04908;Q7L7L0;Q93077	HIST1H2AB;HIST3H2A;HIST1H2AC	Histone H2A type 1-B/E;Histone H2A type 3;Histone H2A type 1-C	H2A1B_HUMAN;H2A3_HUMAN;H2A1C_HUMAN	8	449.061	5.49061	INF	GEF	Q99714
INF / RAP	Q13185	2.1509	2.1509	3.60176e-06	1.15641e-05	46	Q13185	CBX3	Chromobox protein homolog 3	CBX3_HUMAN	7	344.103	4.44103	INF	RAP	O43396
INF / RAP	P18669	-0.851201	0.851201	3.65183e-06	1.15641e-05	31	P18669	PGAM1	Phosphoglycerate mutase 1	PGAM1_HUMAN	9	-44.5677	0.554323	INF	RAP	Q6P0Q8
GEF / ACR	P14927	2.81689	2.81689	3.83622e-06	1.16489e-05	14	P14927	UQCRB	Cytochrome b-c1 complex subunit 7	QCR7_HUMAN	3	604.639	7.04639	GEF	ACR	Q8NBF2
GEF / ACR	P11142	0.627345	0.627345	3.83638e-06	1.16489e-05	259	P11142	HSPA8	Heat shock cognate 71 kDa protein	HSP7C_HUMAN	32	54.4719	1.54472	GEF	ACR	P98179
GEF / ACR	Q13148	-1.84823	1.84823	3.89984e-06	1.16489e-05	10	Q13148	TARDBP	TAR DNA-binding protein 43	TADBP_HUMAN	2	-72.2267	0.277733	GEF	ACR	P68366
RAP / CON	Q71DI3	1.7559	1.7559	2.55126e-06	1.17944e-05	26	Q71DI3	HIST2H3A	Histone H3.2	H32_HUMAN	2	237.737	3.37737	RAP	CON	P35232
ACR / CON	P15144	1.03006	1.03006	7.21985e-06	1.18612e-05	49	P15144	ANPEP	Aminopeptidase N	AMPN_HUMAN	11	104.211	2.04211	ACR	CON	Q8IY67
RAP / CON	Q15149	-1.52232	1.52232	2.60813e-06	1.18628e-05	18	Q15149	PLEC	Plectin	PLEC_HUMAN	3	-65.1874	0.348126	RAP	CON	P05362
INF / GEF	P30101	1.54685	1.54685	1.17786e-05	1.20755e-05	125	P30101	PDIA3	Protein disulfide-isomerase A3	PDIA3_HUMAN	17	192.179	2.92179	INF	GEF	P51159
INF / GEF	Q01105	3.19059	3.19059	1.17287e-05	1.20755e-05	27	Q01105	SET	Protein SET	SET_HUMAN	5	812.987	9.12987	INF	GEF	Q16836
RAP / GEF	P21281	-0.626676	0.626676	3.79319e-06	1.21555e-05	24	P21281	ATP6V1B2	V-type proton ATPase subunit B, brain isoform	VATB2_HUMAN	4	-35.2333	0.647667	RAP	GEF	O60841
INF / ACR	P22307	4.7314	4.7314	1.41452e-05	1.21579e-05	17	P22307	SCP2	Non-specific lipid-transfer protein	NLTP_HUMAN	4	2556.4	26.564	INF	ACR	P07203
GEF / ACR	P35998	2.31281	2.31281	4.1481e-06	1.22316e-05	16	P35998	PSMC2	26S proteasome regulatory subunit 7	PRS7_HUMAN	3	396.85	4.9685	GEF	ACR	Q15084
RAP / ACR	Q16658	-0.756358	0.756358	1.34864e-05	1.2381e-05	42	Q16658	FSCN1	Fascin	FSCN1_HUMAN	8	-40.8011	0.591989	RAP	ACR	Q15637
GEF / ACR	Q9BX68	1.2573	1.2573	4.26523e-06	1.24178e-05	12	Q9BX68	HINT2	Histidine triad nucleotide-binding protein 2, mitochondrial	HINT2_HUMAN	2	139.048	2.39048	GEF	ACR	P30536
GEF / ACR	P10809	1.5624	1.5624	4.42667e-06	1.2656e-05	263	P10809	HSPD1	60 kDa heat shock protein, mitochondrial	CH60_HUMAN	37	195.344	2.95344	GEF	ACR	O95816
GEF / ACR	P30101	1.38244	1.38244	4.4571e-06	1.2656e-05	130	P30101	PDIA3	Protein disulfide-isomerase A3	PDIA3_HUMAN	17	160.708	2.60708	GEF	ACR	P48444
ACR / CON	O00182	2.22412	2.22412	7.82924e-06	1.27485e-05	9	O00182	LGALS9	Galectin-9	LEG9_HUMAN	2	367.224	4.67224	ACR	CON	P48047
INF / CON	P07711	2.28878	2.28878	8.52208e-06	1.27831e-05	21	P07711	CTSL	Cathepsin L1	CATL1_HUMAN	4	388.644	4.88644	INF	CON	P14625
INF / CON	P14406	2.08751	2.08751	8.84045e-06	1.29023e-05	11	P14406	COX7A2	Cytochrome c oxidase subunit 7A2, mitochondrial	CX7A2_HUMAN	2	325.015	4.25015	INF	CON	P07437
RAP / GEF	P07900	-0.822031	0.822031	4.10267e-06	1.29995e-05	111	P07900	HSP90AA1	Heat shock protein HSP 90-alpha	HS90A_HUMAN	18	-43.4355	0.565645	RAP	GEF	P61244
ACR / CON	P16070	-1.51772	1.51772	8.23845e-06	1.32971e-05	12	P16070	CD44	CD44 antigen	CD44_HUMAN	2	-65.0762	0.349238	ACR	CON	Q16795
INF / CON	P84090	1.00559	1.00559	9.39119e-06	1.35233e-05	28	P84090	ERH	Enhancer of rudimentary homolog	ERH_HUMAN	3	100.777	2.00777	INF	CON	P09874
GEF / ACR	Q13151	1.05754	1.05754	4.89342e-06	1.37254e-05	11	Q13151	HNRNPA0	Heterogeneous nuclear ribonucleoprotein A0	ROA0_HUMAN	1	108.139	2.08139	GEF	ACR	P38606
ACR / CON	Q00610	0.828236	0.828236	8.62373e-06	1.3798e-05	126	Q00610	CLTC	Clathrin heavy chain 1	CLH1_HUMAN	27	77.5513	1.77551	ACR	CON	Q14204
GEF / ACR	P63104	-1.62051	1.62051	5.13959e-06	1.42422e-05	55	P63104	YWHAZ	14-3-3 protein zeta/delta	1433Z_HUMAN	9	-67.4778	0.325222	GEF	ACR	P24752
ACR / CON	Q13428	-3.42569	3.42569	9.08106e-06	1.42813e-05	6	Q13428	TCOF1	Treacle protein	TCOF_HUMAN	1	-90.694	0.0930602	ACR	CON	Q03252
RAP / GEF	P62995	2.42587	2.42587	4.56211e-06	1.42946e-05	33	P62995	TRA2B	Transformer-2 protein homolog beta	TRA2B_HUMAN	6	437.354	5.37354	RAP	GEF	P41252
GEF / ACR	P46781	-2.38907	2.38907	5.22218e-06	1.42988e-05	18	P46781	RPS9	40S ribosomal protein S9	RS9_HUMAN	4	-80.9095	0.190905	GEF	ACR	P62829
RAP / GEF	Q14152	-1.39489	1.39489	4.62912e-06	1.43452e-05	21	Q14152	EIF3A	Eukaryotic translation initiation factor 3 subunit A	EIF3A_HUMAN	7	-61.9726	0.380274	RAP	GEF	O00442
ACR / CON	Q14152	-2.66704	2.66704	9.24169e-06	1.44108e-05	29	Q14152	EIF3A	Eukaryotic translation initiation factor 3 subunit A	EIF3A_HUMAN	7	-84.2551	0.157449	ACR	CON	Q9UIJ7
INF / GEF	P62241	-1.39987	1.39987	1.43862e-05	1.44288e-05	40	P62241	RPS8	40S ribosomal protein S8	RS8_HUMAN	8	-62.1036	0.378964	INF	GEF	P25325
INF / GEF	E9PAV3;Q13765	2.00575	2.00575	1.44288e-05	1.44288e-05	22	E9PAV3;Q13765	NACA	Nascent polypeptide-associated complex subunit alpha, muscle-specific form;Nascent polypeptide-associated complex subunit alpha	NACAM_HUMAN;NACA_HUMAN	4	301.597	4.01597	INF	GEF	Q9Y6N5
INF / GEF	P23526	-1.39312	1.39312	1.4215e-05	1.44288e-05	18	P23526	AHCY	Adenosylhomocysteinase	SAHH_HUMAN	6	-61.9259	0.380741	INF	GEF	P40306
INF / ACR	Q9BUK0	3.27701	3.27701	1.69265e-05	1.44292e-05	5	Q9BUK0	CHCHD7	Coiled-coil-helix-coiled-coil-helix domain-containing protein 7	CHCH7_HUMAN	1	869.347	9.69347	INF	ACR	P33316
GEF / ACR	O15144	-3.07514	3.07514	5.33992e-06	1.44492e-05	21	O15144	ARPC2	Actin-related protein 2/3 complex subunit 2	ARPC2_HUMAN	4	-88.1343	0.118657	GEF	ACR	Q99832
RAP / ACR	P49321	1.65698	1.65698	1.58377e-05	1.44605e-05	26	P49321	NASP	Nuclear autoantigenic sperm protein	NASP_HUMAN	4	215.355	3.15355	RAP	ACR	Q96NY7;Q9NZA1
INF / GEF	Q9Y2B0	2.85324	2.85324	1.46589e-05	1.45397e-05	33	Q9Y2B0	CNPY2	Protein canopy homolog 2	CNPY2_HUMAN	5	622.622	7.22622	INF	GEF	P62906
RAP / CON	P62258	-1.08016	1.08016	3.42235e-06	1.48477e-05	33	P62258	YWHAE	14-3-3 protein epsilon	1433E_HUMAN	7	-52.7022	0.472978	RAP	CON	P06737
RAP / CON	P35998	-0.967305	0.967305	3.41495e-06	1.48477e-05	18	P35998	PSMC2	26S proteasome regulatory subunit 7	PRS7_HUMAN	3	-48.854	0.51146	RAP	CON	Q13404;Q15819
INF / GEF	P10599	3.1154	3.1154	1.50973e-05	1.48538e-05	41	P10599	TXN	Thioredoxin	THIO_HUMAN	6	766.62	8.6662	INF	GEF	P30460;P30480
GEF / ACR	P08571	4.03013	4.03013	5.66988e-06	1.51636e-05	11	P08571	CD14	Monocyte differentiation antigen CD14	CD14_HUMAN	1	1533.77	16.3377	GEF	ACR	O75340
INF / CON	P35659	3.14959	3.14959	1.0952e-05	1.55634e-05	23	P35659	DEK	Protein DEK	DEK_HUMAN	5	787.402	8.87402	INF	CON	P27824
INF / ACR	P12814	-0.70825	0.70825	1.86785e-05	1.57932e-05	35	P12814	ACTN1	Alpha-actinin-1	ACTN1_HUMAN	10	-38.7938	0.612062	INF	ACR	P20042
RAP / GEF	P62633	0.726505	0.726505	5.1895e-06	1.59069e-05	12	P62633	CNBP	Cellular nucleic acid-binding protein	CNBP_HUMAN	1	65.4626	1.65463	RAP	GEF	P55957
RAP / ACR	Q13185	1.88046	1.88046	1.7604e-05	1.59864e-05	49	Q13185	CBX3	Chromobox protein homolog 3	CBX3_HUMAN	7	268.192	3.68192	RAP	ACR	O60488;O95573
ACR / CON	Q5T1J5;Q9Y6H1	-3.9484	3.9484	1.03658e-05	1.60278e-05	9	Q5T1J5;Q9Y6H1	CHCHD2P9;CHCHD2	Putative coiled-coil-helix-coiled-coil-helix domain-containing protein CHCHD2P9, mitochondrial;Coiled-coil-helix-coiled-coil-helix domain-containing protein 2	CHCH9_HUMAN;CHCH2_HUMAN	1	-93.5224	0.0647759	ACR	CON	Q9Y2X3
INF / RAP	P26447	2.48636	2.48636	5.26166e-06	1.63219e-05	24	P26447	S100A4	Protein S100-A4	S10A4_HUMAN	3	460.362	5.60362	INF	RAP	Q9Y4L1
INF / CON	P16949	1.93984	1.93984	1.16711e-05	1.63698e-05	35	P16949	STMN1	Stathmin	STMN1_HUMAN	5	283.663	3.83663	INF	CON	P63279
GEF / ACR	O75533	-2.04166	2.04166	6.26484e-06	1.6374e-05	18	O75533	SF3B1	Splicing factor 3B subunit 1	SF3B1_HUMAN	4	-75.7115	0.242885	GEF	ACR	P11388
GEF / ACR	O14950;P19105	1.35711	1.35711	6.43805e-06	1.66377e-05	30	O14950;P19105	MYL12B;MYL12A	Myosin regulatory light chain 12B;Myosin regulatory light chain 12A	ML12B_HUMAN;ML12A_HUMAN	6	156.171	2.56171	GEF	ACR	P39023
RAP / GEF	Q71DI3	1.77013	1.77013	5.59454e-06	1.67836e-05	28	Q71DI3	HIST2H3A	Histone H3.2	H32_HUMAN	2	241.085	3.41085	RAP	GEF	Q9Y3Z3
RAP / ACR	P25788	-3.29288	3.29288	1.85921e-05	1.67929e-05	11	P25788	PSMA3	Proteasome subunit alpha type-3	PSA3_HUMAN	1	-89.7966	0.102034	RAP	ACR	Q86TS9
INF / RAP	P30040	2.77861	2.77861	5.5301e-06	1.68115e-05	39	P30040	ERP29	Endoplasmic reticulum resident protein 29	ERP29_HUMAN	7	586.191	6.86191	INF	RAP	P21912
INF / GEF	O95881	4.46515	4.46515	1.7232e-05	1.68184e-05	36	O95881	TXNDC12	Thioredoxin domain-containing protein 12	TXD12_HUMAN	5	2108.74	22.0874	INF	GEF	Q9BSJ8
GEF / ACR	P06753	-1.00814	1.00814	6.6085e-06	1.68884e-05	32	P06753	TPM3	Tropomyosin alpha-3 chain	TPM3_HUMAN	4	-50.2813	0.497187	GEF	ACR	O75694
GEF / ACR	P00918	-1.28775	1.28775	6.71113e-06	1.69622e-05	62	P00918	CA2	Carbonic anhydrase 2	CAH2_HUMAN	8	-59.0412	0.409588	GEF	ACR	P62195
GEF / ACR	Q15287	3.66227	3.66227	6.78611e-06	1.69653e-05	8	Q15287	RNPS1	RNA-binding protein with serine-rich domain 1	RNPS1_HUMAN	1	1166.06	12.6606	GEF	ACR	P55060
ACR / CON	P49458	-1.74993	1.74993	1.11179e-05	1.70475e-05	9	P49458	SRP9	Signal recognition particle 9 kDa protein	SRP09_HUMAN	3	-70.2685	0.297315	ACR	CON	O95336
RAP / ACR	P62424	-1.28407	1.28407	1.93643e-05	1.73968e-05	17	P62424	RPL7A	60S ribosomal protein L7a	RL7A_HUMAN	3	-58.9363	0.410637	RAP	ACR	P54136
RAP / ACR	Q86V81	1.36782	1.36782	1.96594e-05	1.7475e-05	28	Q86V81	ALYREF	THO complex subunit 4	THOC4_HUMAN	6	158.081	2.58081	RAP	ACR	P06744
RAP / ACR	O14818	-1.37567	1.37567	1.95847e-05	1.7475e-05	22	O14818	PSMA7	Proteasome subunit alpha type-7	PSA7_HUMAN	4	-61.4627	0.385373	RAP	ACR	Q92922
RAP / GEF	P60174	-0.581853	0.581853	5.96556e-06	1.75238e-05	68	P60174	TPI1	Triosephosphate isomerase	TPIS_HUMAN	9	-33.1895	0.668105	RAP	GEF	P50570;Q9UQ16
ACR / CON	Q9BR76	-3.48549	3.48549	1.16511e-05	1.77174e-05	13	Q9BR76	CORO1B	Coronin-1B	COR1B_HUMAN	3	-91.0718	0.0892819	ACR	CON	P05091
RAP / GEF	Q01518	-1.1014	1.1014	6.13085e-06	1.78237e-05	218	Q01518	CAP1	Adenylyl cyclase-associated protein 1	CAP1_HUMAN	25	-53.3936	0.466064	RAP	GEF	A5A3E0
RAP / CON	P46777	-1.05426	1.05426	4.3962e-06	1.7939e-05	63	P46777	RPL5	60S ribosomal protein L5	RL5_HUMAN	10	-51.8456	0.481544	RAP	CON
RAP / CON	Q15293	1.43239	1.43239	4.45293e-06	1.7939e-05	13	Q15293	RCN1	Reticulocalbin-1	RCN1_HUMAN	2	169.894	2.69894	RAP	CON
INF / GEF	P06733	2.38757	2.38757	1.87051e-05	1.81113e-05	188	P06733	ENO1	Alpha-enolase	ENOA_HUMAN	26	423.274	5.23274	INF	GEF
INF / GEF	Q92522	2.54236	2.54236	1.88915e-05	1.81477e-05	16	Q92522	H1FX	Histone H1x	H1X_HUMAN	3	482.543	5.82543	INF	GEF
GEF / ACR	Q15365	0.852148	0.852148	7.38679e-06	1.82684e-05	59	Q15365	PCBP1	Poly(rC)-binding protein 1	PCBP1_HUMAN	8	80.5187	1.80519	GEF	ACR
RAP / ACR	P55145	1.53926	1.53926	2.07767e-05	1.8371e-05	32	P55145	MANF	Mesencephalic astrocyte-derived neurotrophic factor	MANF_HUMAN	6	190.646	2.90646	RAP	ACR
INF / GEF	P37108	2.05298	2.05298	1.93258e-05	1.84199e-05	40	P37108	SRP14	Signal recognition particle 14 kDa protein	SRP14_HUMAN	6	314.964	4.14964	INF	GEF
GEF / ACR	P55265	1.64927	1.64927	7.56142e-06	1.85014e-05	22	P55265	ADAR	Double-stranded RNA-specific adenosine deaminase	DSRAD_HUMAN	4	213.675	3.13675	GEF	ACR
INF / ACR	P22087	-1.93753	1.93753	2.21433e-05	1.85718e-05	14	P22087	FBL	rRNA 2'-O-methyltransferase fibrillarin	FBRL_HUMAN	4	-73.8936	0.261064	INF	ACR
INF / ACR	P40121	3.45878	3.45878	2.26598e-05	1.87033e-05	45	P40121	CAPG	Macrophage-capping protein	CAPG_HUMAN	6	999.503	10.995	INF	ACR
INF / ACR	Q9H299	4.11708	4.11708	2.26337e-05	1.87033e-05	27	Q9H299	SH3BGRL3	SH3 domain-binding glutamic acid-rich-like protein 3	SH3L3_HUMAN	3	1635.26	17.3526	INF	ACR
INF / GEF	Q16629	3.40959	3.40959	1.99123e-05	1.88318e-05	28	Q16629	SRSF7	Serine/arginine-rich splicing factor 7	SRSF7_HUMAN	4	962.649	10.6265	INF	GEF
GEF / ACR	P62993	1.10291	1.10291	7.80478e-06	1.88958e-05	15	P62993	GRB2	Growth factor receptor-bound protein 2	GRB2_HUMAN	4	114.788	2.14788	GEF	ACR
INF / GEF	P50502	4.64626	4.64626	2.03102e-05	1.90604e-05	36	P50502	ST13	Hsc70-interacting protein	F10A1_HUMAN	8	2404.17	25.0417	INF	GEF
RAP / GEF	P50990	-0.957826	0.957826	6.72995e-06	1.93658e-05	76	P50990	CCT8	T-complex protein 1 subunit theta	TCPQ_HUMAN	16	-48.5168	0.514832	RAP	GEF
RAP / GEF	P17096	1.00187	1.00187	6.90916e-06	1.96806e-05	21	P17096	HMGA1	High mobility group protein HMG-I/HMG-Y	HMGA1_HUMAN	2	100.26	2.0026	RAP	GEF
INF / CON	P50991	-1.08363	1.08363	1.42553e-05	1.97382e-05	34	P50991	CCT4	T-complex protein 1 subunit delta	TCPD_HUMAN	12	-52.8159	0.471841	INF	CON
INF / GEF	P22307	3.68237	3.68237	2.12574e-05	1.97969e-05	18	P22307	SCP2	Non-specific lipid-transfer protein	NLTP_HUMAN	4	1183.82	12.8382	INF	GEF
GEF / ACR	P12270	1.6706	1.6706	8.40762e-06	1.99356e-05	11	P12270	TPR	Nucleoprotein TPR	TPR_HUMAN	2	218.348	3.18348	GEF	ACR
ACR / CON	P07858	-1.63294	1.63294	1.32901e-05	2.0044e-05	12	P07858	CTSB	Cathepsin B	CATB_HUMAN	1	-67.7569	0.322431	ACR	CON
INF / RAP	P16401	1.25975	1.25975	6.74241e-06	2.0095e-05	29	P16401	HIST1H1B	Histone H1.5	H15_HUMAN	4	139.454	2.39454	INF	RAP
RAP / ACR	P69905	-1.93302	1.93302	2.29243e-05	2.01638e-05	21	P69905	HBA1	Hemoglobin subunit alpha	HBA_HUMAN	3	-73.8119	0.261881	RAP	ACR
INF / GEF	Q9BT09	1.50161	1.50161	2.19236e-05	2.02627e-05	32	Q9BT09	CNPY3	Protein canopy homolog 3	CNPY3_HUMAN	5	183.158	2.83158	INF	GEF
INF / RAP	P06396	0.985634	0.985634	7.00099e-06	2.04644e-05	92	P06396	GSN	Gelsolin	GELS_HUMAN	17	98.0183	1.98018	INF	RAP
INF / ACR	P36543	1.62785	1.62785	2.52378e-05	2.06672e-05	11	P36543	ATP6V1E1	V-type proton ATPase subunit E 1	VATE1_HUMAN	1	209.052	3.09052	INF	ACR
GEF / CON	P14317	-1.13312	1.13312	2.33183e-06	2.07773e-05	48	P14317	HCLS1	Hematopoietic lineage cell-specific protein	HCLS1_HUMAN	8	-54.4072	0.455928	GEF	CON
GEF / CON	Q15942	-1.29408	1.29408	2.33328e-06	2.07773e-05	36	Q15942	ZYX	Zyxin	ZYX_HUMAN	5	-59.2204	0.407796	GEF	CON
INF / CON	P30040	2.80866	2.80866	1.54825e-05	2.1166e-05	39	P30040	ERP29	Endoplasmic reticulum resident protein 29	ERP29_HUMAN	7	600.631	7.00631	INF	CON
ACR / CON	P62993	-1.39599	1.39599	1.42642e-05	2.13176e-05	14	P62993	GRB2	Growth factor receptor-bound protein 2	GRB2_HUMAN	4	-62.0015	0.379985	ACR	CON
ACR / CON	P82979	-2.54412	2.54412	1.44264e-05	2.13176e-05	13	P82979	SARNP	SAP domain-containing ribonucleoprotein	SARNP_HUMAN	3	-82.8548	0.171452	ACR	CON
ACR / CON	Q86U42	-2.30491	2.30491	1.44821e-05	2.13176e-05	11	Q86U42	PABPN1	Polyadenylate-binding protein 2	PABP2_HUMAN	2	-79.7627	0.202373	ACR	CON
INF / CON	P63241	2.93607	2.93607	1.57914e-05	2.13184e-05	51	P63241	EIF5A	Eukaryotic translation initiation factor 5A-1	IF5A1_HUMAN	8	665.323	7.65323	INF	CON
ACR / CON	Q92945	-1.83381	1.83381	1.46882e-05	2.14494e-05	65	Q92945	KHSRP	Far upstream element-binding protein 2	FUBP2_HUMAN	12	-71.9477	0.280523	ACR	CON
GEF / ACR	P11908	-1.20118	1.20118	9.46946e-06	2.22242e-05	20	P11908	PRPS2	Ribose-phosphate pyrophosphokinase 2	PRPS2_HUMAN	3	-56.5081	0.434919	GEF	ACR
RAP / GEF	P28838	-0.754923	0.754923	7.90489e-06	2.22918e-05	55	P28838	LAP3	Cytosol aminopeptidase	AMPL_HUMAN	9	-40.7422	0.592578	RAP	GEF
INF / RAP	P24534	1.31087	1.31087	8.1748e-06	2.2475e-05	40	P24534	EEF1B2	Elongation factor 1-beta	EF1B_HUMAN	6	148.092	2.48092	INF	RAP
INF / RAP	Q96AE4	1.16043	1.16043	8.25538e-06	2.2475e-05	45	Q96AE4	FUBP1	Far upstream element-binding protein 1	FUBP1_HUMAN	10	123.524	2.23524	INF	RAP
INF / RAP	P84090	1.05993	1.05993	7.96411e-06	2.2475e-05	30	P84090	ERH	Enhancer of rudimentary homolog	ERH_HUMAN	3	108.483	2.08483	INF	RAP
INF / RAP	P05109	1.22917	1.22917	8.32218e-06	2.2475e-05	17	P05109	S100A8	Protein S100-A8	S10A8_HUMAN	2	134.432	2.34432	INF	RAP
INF / RAP	P07711	2.34162	2.34162	8.42813e-06	2.2475e-05	21	P07711	CTSL	Cathepsin L1	CATL1_HUMAN	4	406.872	5.06872	INF	RAP
INF / GEF	P18859	2.39648	2.39648	2.50003e-05	2.27615e-05	27	P18859	ATP5J	ATP synthase-coupling factor 6, mitochondrial	ATP5J_HUMAN	8	426.519	5.26519	INF	GEF
RAP / ACR	P38919	-1.03965	1.03965	2.60831e-05	2.28227e-05	10	P38919	EIF4A3	Eukaryotic initiation factor 4A-III	IF4A3_HUMAN	2	-51.3556	0.486444	RAP	ACR
RAP / GEF	Q5T1J5;Q9Y6H1	1.00826	1.00826	8.28364e-06	2.31286e-05	12	Q5T1J5;Q9Y6H1	CHCHD2P9;CHCHD2	Putative coiled-coil-helix-coiled-coil-helix domain-containing protein CHCHD2P9, mitochondrial;Coiled-coil-helix-coiled-coil-helix domain-containing protein 2	CHCH9_HUMAN;CHCH2_HUMAN	1	101.149	2.01149	RAP	GEF
ACR / CON	Q92974	-3.67449	3.67449	1.59837e-05	2.31575e-05	17	Q92974	ARHGEF2	Rho guanine nucleotide exchange factor 2	ARHG2_HUMAN	3	-92.1681	0.0783191	ACR	CON
INF / ACR	O60869	1.44421	1.44421	2.85271e-05	2.31783e-05	6	O60869	EDF1	Endothelial differentiation-related factor 1	EDF1_HUMAN	1	172.114	2.72114	INF	ACR
INF / ACR	Q9NZZ3	4.14946	4.14946	2.87943e-05	2.3214e-05	12	Q9NZZ3	CHMP5	Charged multivesicular body protein 5	CHMP5_HUMAN	2	1674.65	17.7465	INF	ACR
ACR / CON	P00918	1.60333	1.60333	1.63241e-05	2.34659e-05	60	P00918	CA2	Carbonic anhydrase 2	CAH2_HUMAN	8	203.844	3.03844	ACR	CON
ACR / CON	P62805	0.828008	0.828008	1.65095e-05	2.35485e-05	142	P62805	HIST1H4A	Histone H4	H4_HUMAN	14	77.5232	1.77523	ACR	CON
RAP / GEF	P06748	0.707795	0.707795	8.71633e-06	2.40981e-05	131	P06748	NPM1	Nucleophosmin	NPM_HUMAN	11	63.3306	1.63331	RAP	GEF
ACR / CON	Q13151	-1.292	1.292	1.71532e-05	2.42784e-05	11	Q13151	HNRNPA0	Heterogeneous nuclear ribonucleoprotein A0	ROA0_HUMAN	1	-59.1616	0.408384	ACR	CON
INF / GEF	P14406	2.3408	2.3408	2.71417e-05	2.45281e-05	12	P14406	COX7A2	Cytochrome c oxidase subunit 7A2, mitochondrial	CX7A2_HUMAN	2	406.584	5.06584	INF	GEF
INF / CON	P49458	0.669488	0.669488	1.86052e-05	2.47872e-05	12	P49458	SRP9	Signal recognition particle 9 kDa protein	SRP09_HUMAN	3	59.0509	1.59051	INF	CON
INF / CON	Q14847	2.41065	2.41065	1.91826e-05	2.49604e-05	45	Q14847	LASP1	LIM and SH3 domain protein 1	LASP1_HUMAN	6	431.713	5.31713	INF	CON
INF / GEF	Q01469	1.53069	1.53069	2.80379e-05	2.51516e-05	47	Q01469	FABP5	Fatty acid-binding protein, epidermal	FABP5_HUMAN	9	188.925	2.88925	INF	GEF
INF / CON	Q9Y5L4	2.4079	2.4079	1.96621e-05	2.52799e-05	15	Q9Y5L4	TIMM13	Mitochondrial import inner membrane translocase subunit Tim13	TIM13_HUMAN	2	430.701	5.30701	INF	CON
INF / GEF	P62750	2.43332	2.43332	2.85704e-05	2.54423e-05	22	P62750	RPL23A	60S ribosomal protein L23a	RL23A_HUMAN	2	440.134	5.40134	INF	GEF
RAP / GEF	O95881	1.5603	1.5603	9.30664e-06	2.54803e-05	39	O95881	TXNDC12	Thioredoxin domain-containing protein 12	TXD12_HUMAN	5	194.915	2.94915	RAP	GEF
RAP / ACR	P07858	1.72825	1.72825	2.9463e-05	2.56465e-05	12	P07858	CTSB	Cathepsin B	CATB_HUMAN	1	231.326	3.31326	RAP	ACR
INF / CON	P49321	-1.00917	1.00917	2.02009e-05	2.5667e-05	21	P49321	NASP	Nuclear autoantigenic sperm protein	NASP_HUMAN	4	-50.3169	0.496831	INF	CON
INF / ACR	O95881	4.20933	4.20933	3.23233e-05	2.58586e-05	30	O95881	TXNDC12	Thioredoxin domain-containing protein 12	TXD12_HUMAN	5	1749.84	18.4984	INF	ACR
ACR / CON	P06899;P23527;P33778;Q16778	2.87618	2.87618	1.85901e-05	2.60317e-05	16	P06899;P23527;P33778;Q16778	HIST1H2BJ;HIST1H2BO;HIST1H2BB;HIST2H2BE	Histone H2B type 1-J;Histone H2B type 1-O;Histone H2B type 1-B;Histone H2B type 2-E	H2B1J_HUMAN;H2B1O_HUMAN;H2B1B_HUMAN;H2B2E_HUMAN	2	634.205	7.34205	ACR	CON
ACR / CON	P42167	-1.10722	1.10722	1.88164e-05	2.60317e-05	35	P42167	TMPO	Lamina-associated polypeptide 2, isoforms beta/gamma	LAP2B_HUMAN	6	-53.5813	0.464187	ACR	CON
ACR / CON	Q15233	-1.74326	1.74326	1.87905e-05	2.60317e-05	24	Q15233	NONO	Non-POU domain-containing octamer-binding protein	NONO_HUMAN	2	-70.1306	0.298694	ACR	CON
RAP / CON	Q92974	-1.49178	1.49178	6.9427e-06	2.61045e-05	14	Q92974	ARHGEF2	Rho guanine nucleotide exchange factor 2	ARHG2_HUMAN	3	-64.4426	0.355574	RAP	CON
RAP / CON	P84095	-1.21553	1.21553	6.8742e-06	2.61045e-05	12	P84095	RHOG	Rho-related GTP-binding protein RhoG	RHOG_HUMAN	2	-56.9384	0.430616	RAP	CON
GEF / ACR	P15144	-0.678591	0.678591	1.13336e-05	2.63307e-05	62	P15144	ANPEP	Aminopeptidase N	AMPN_HUMAN	11	-37.5225	0.624775	GEF	ACR
GEF / CON	P14174	-1.29501	1.29501	3.24972e-06	2.64216e-05	12	P14174	MIF	Macrophage migration inhibitory factor	MIF_HUMAN	1	-59.2466	0.407534	GEF	CON
ACR / CON	P69905	1.68425	1.68425	1.93572e-05	2.658e-05	16	P69905	HBA1	Hemoglobin subunit alpha	HBA_HUMAN	3	221.373	3.21373	ACR	CON
INF / GEF	O60869	2.37044	2.37044	3.02053e-05	2.67032e-05	6	O60869	EDF1	Endothelial differentiation-related factor 1	EDF1_HUMAN	1	417.1	5.171	INF	GEF
RAP / ACR	P09211	-0.913108	0.913108	3.1144e-05	2.69701e-05	47	P09211	GSTP1	Glutathione S-transferase P	GSTP1_HUMAN	7	-46.896	0.53104	RAP	ACR
INF / ACR	Q07021	4.4524	4.4524	3.42978e-05	2.72288e-05	38	Q07021	C1QBP	Complement component 1 Q subcomponent-binding protein, mitochondrial	C1QBP_HUMAN	5	2089.31	21.8931	INF	ACR
RAP / CON	Q00059	0.940513	0.940513	7.33829e-06	2.72289e-05	24	Q00059	TFAM	Transcription factor A, mitochondrial	TFAM_HUMAN	4	91.921	1.91921	RAP	CON
RAP / GEF	Q04837	2.68234	2.68234	1.00663e-05	2.72953e-05	34	Q04837	SSBP1	Single-stranded DNA-binding protein, mitochondrial	SSBP_HUMAN	5	541.896	6.41896	RAP	GEF
RAP / ACR	P46459	-1.49449	1.49449	3.26909e-05	2.80208e-05	22	P46459	NSF	Vesicle-fusing ATPase	NSF_HUMAN	4	-64.5093	0.354907	RAP	ACR
RAP / ACR	O75400	2.16635	2.16635	3.25666e-05	2.80208e-05	6	O75400	PRPF40A	Pre-mRNA-processing factor 40 homolog A	PR40A_HUMAN	1	348.887	4.48887	RAP	ACR
INF / GEF	Q16658	-1.18782	1.18782	3.24773e-05	2.85053e-05	20	Q16658	FSCN1	Fascin	FSCN1_HUMAN	8	-56.1033	0.438967	INF	GEF
RAP / ACR	P15531	-2.88804	2.88804	3.4292e-05	2.92439e-05	9	P15531	NME1	Nucleoside diphosphate kinase A	NDKA_HUMAN	2	-86.4913	0.135087	RAP	ACR
GEF / ACR	O95466	2.24013	2.24013	1.27212e-05	2.92588e-05	6	O95466	FMNL1	Formin-like protein 1	FMNL1_HUMAN	1	372.438	4.72438	GEF	ACR
INF / ACR	P46782	1.71217	1.71217	3.71524e-05	2.92716e-05	28	P46782	RPS5	40S ribosomal protein S5	RS5_HUMAN	4	227.652	3.27652	INF	ACR
INF / ACR	P62277	-1.52384	1.52384	3.76787e-05	2.9463e-05	24	P62277	RPS13	40S ribosomal protein S13	RS13_HUMAN	5	-65.2241	0.347759	INF	ACR
GEF / CON	P35908	-2.99137	2.99137	3.79134e-06	2.95408e-05	6	P35908	KRT2	Keratin, type II cytoskeletal 2 epidermal	K22E_HUMAN	1	-87.425	0.12575	GEF	CON
GEF / ACR	P22392	-1.06261	1.06261	1.29991e-05	2.96018e-05	56	P22392	NME2	Nucleoside diphosphate kinase B	NDKB_HUMAN	7	-52.1234	0.478766	GEF	ACR
INF / CON	P06899;P23527;P33778;Q16778	2.58836	2.58836	2.37919e-05	2.98782e-05	11	P06899;P23527;P33778;Q16778	HIST1H2BJ;HIST1H2BO;HIST1H2BB;HIST2H2BE	Histone H2B type 1-J;Histone H2B type 1-O;Histone H2B type 1-B;Histone H2B type 2-E	H2B1J_HUMAN;H2B1O_HUMAN;H2B1B_HUMAN;H2B2E_HUMAN	2	501.414	6.01414	INF	CON
INF / CON	P61604	3.72297	3.72297	2.41632e-05	2.99958e-05	120	P61604	HSPE1	10 kDa heat shock protein, mitochondrial	CH10_HUMAN	15	1220.46	13.2046	INF	CON
GEF / ACR	Q99460	-1.36359	1.36359	1.34354e-05	3.00014e-05	16	Q99460	PSMD1	26S proteasome non-ATPase regulatory subunit 1	PSMD1_HUMAN	3	-61.1386	0.388614	GEF	ACR
GEF / ACR	Q99623	-0.81842	0.81842	1.33664e-05	3.00014e-05	27	Q99623	PHB2	Prohibitin-2	PHB2_HUMAN	5	-43.2937	0.567063	GEF	ACR
INF / CON	Q14974	-1.04304	1.04304	2.44911e-05	3.00572e-05	33	Q14974	KPNB1	Importin subunit beta-1	IMB1_HUMAN	13	-51.4697	0.485303	INF	CON
INF / CON	P36543	1.60747	1.60747	2.48521e-05	3.01576e-05	12	P36543	ATP6V1E1	V-type proton ATPase subunit E 1	VATE1_HUMAN	1	204.717	3.04717	INF	CON
RAP / GEF	P55145	1.31681	1.31681	1.13205e-05	3.04037e-05	39	P55145	MANF	Mesencephalic astrocyte-derived neurotrophic factor	MANF_HUMAN	6	149.115	2.49115	RAP	GEF
INF / RAP	P14317	1.46233	1.46233	1.16713e-05	3.05869e-05	48	P14317	HCLS1	Hematopoietic lineage cell-specific protein	HCLS1_HUMAN	8	175.552	2.75552	INF	RAP
ACR / CON	P42224	1.22092	1.22092	2.24983e-05	3.06644e-05	22	P42224	STAT1	Signal transducer and activator of transcription 1-alpha/beta	STAT1_HUMAN	6	133.095	2.33095	ACR	CON
INF / CON	P05386	1.18977	1.18977	2.59343e-05	3.07792e-05	18	P05386	RPLP1	60S acidic ribosomal protein P1	RLA1_HUMAN	2	128.116	2.28116	INF	CON
INF / ACR	P23588	1.6718	1.6718	4.05219e-05	3.14499e-05	6	P23588	EIF4B	Eukaryotic translation initiation factor 4B	IF4B_HUMAN	1	218.612	3.18612	INF	ACR
RAP / ACR	P30153	-0.853843	0.853843	3.74042e-05	3.17369e-05	33	P30153	PPP2R1A	Serine/threonine-protein phosphatase 2A 65 kDa regulatory subunit A alpha isoform	2AAA_HUMAN	7	-44.6691	0.553309	RAP	ACR
INF / ACR	P09429	1.48165	1.48165	4.15187e-05	3.19848e-05	82	P09429	HMGB1	High mobility group protein B1	HMGB1_HUMAN	9	179.267	2.79267	INF	ACR
INF / ACR	P62424	-1.36564	1.36564	4.24092e-05	3.24306e-05	11	P62424	RPL7A	60S ribosomal protein L7a	RL7A_HUMAN	3	-61.1938	0.388062	INF	ACR
INF / CON	P62861	1.82152	1.82152	2.80004e-05	3.25165e-05	18	P62861	FAU	40S ribosomal protein S30	RS30_HUMAN	3	253.455	3.53455	INF	CON
RAP / ACR	O43895	3.25522	3.25522	3.8858e-05	3.28048e-05	6	O43895	XPNPEP2	Xaa-Pro aminopeptidase 2	XPP2_HUMAN	1	854.816	9.54816	RAP	ACR
ACR / CON	Q9P278	-3.13416	3.13416	2.42728e-05	3.28397e-05	9	Q9P278	FNIP2	Folliculin-interacting protein 2	FNIP2_HUMAN	1	-88.61	0.1139	ACR	CON
INF / GEF	Q6UN15	2.87981	2.87981	3.77999e-05	3.29399e-05	12	Q6UN15	FIP1L1	Pre-mRNA 3'-end-processing factor FIP1	FIP1_HUMAN	2	636.052	7.36052	INF	GEF
INF / ACR	O75494	3.33079	3.33079	4.40944e-05	3.34731e-05	17	O75494	SRSF10	Serine/arginine-rich splicing factor 10	SRS10_HUMAN	4	906.163	10.0616	INF	ACR
ACR / CON	Q15287	-4.2302	4.2302	2.50043e-05	3.35825e-05	8	Q15287	RNPS1	RNA-binding protein with serine-rich domain 1	RNPS1_HUMAN	1	-94.6718	0.0532824	ACR	CON
INF / GEF	P06899;P23527;P33778;Q16778	2.22641	2.22641	3.91368e-05	3.38631e-05	12	P06899;P23527;P33778;Q16778	HIST1H2BJ;HIST1H2BO;HIST1H2BB;HIST2H2BE	Histone H2B type 1-J;Histone H2B type 1-O;Histone H2B type 1-B;Histone H2B type 2-E	H2B1J_HUMAN;H2B1O_HUMAN;H2B1B_HUMAN;H2B2E_HUMAN	2	367.967	4.67967	INF	GEF
INF / GEF	P20674	2.75001	2.75001	3.98066e-05	3.42e-05	33	P20674	COX5A	Cytochrome c oxidase subunit 5A, mitochondrial	COX5A_HUMAN	4	572.724	6.72724	INF	GEF
RAP / ACR	P42766	2.09027	2.09027	4.14981e-05	3.45133e-05	6	P42766	RPL35	60S ribosomal protein L35	RL35_HUMAN	1	325.827	4.25827	RAP	ACR
RAP / ACR	O95433	-1.59143	1.59143	4.12195e-05	3.45133e-05	18	O95433	AHSA1	Activator of 90 kDa heat shock protein ATPase homolog 1	AHSA1_HUMAN	4	-66.8158	0.331842	RAP	ACR
RAP / ACR	Q15185	-0.671442	0.671442	4.13766e-05	3.45133e-05	20	Q15185	PTGES3	Prostaglandin E synthase 3	TEBP_HUMAN	3	-37.2121	0.627879	RAP	ACR
RAP / CON	P10809	-0.585616	0.585616	9.61391e-06	3.52094e-05	285	P10809	HSPD1	60 kDa heat shock protein, mitochondrial	CH60_HUMAN	37	-33.3635	0.666365	RAP	CON
ACR / CON	P23141	2.11253	2.11253	2.70599e-05	3.58203e-05	21	P23141	CES1	Liver carboxylesterase 1	EST1_HUMAN	4	332.448	4.32448	ACR	CON
ACR / CON	O60888	-2.2227	2.2227	2.69526e-05	3.58203e-05	24	O60888	CUTA	Protein CutA	CUTA_HUMAN	3	-78.576	0.21424	ACR	CON
INF / RAP	P09382	1.39456	1.39456	1.418e-05	3.59226e-05	96	P09382	LGALS1	Galectin-1	LEG1_HUMAN	13	162.909	2.62909	INF	RAP
INF / RAP	Q14847	2.48049	2.48049	1.41432e-05	3.59226e-05	45	Q14847	LASP1	LIM and SH3 domain protein 1	LASP1_HUMAN	6	458.087	5.58087	INF	RAP
INF / CON	Q01105	2.72199	2.72199	3.12735e-05	3.59312e-05	23	Q01105	SET	Protein SET	SET_HUMAN	5	559.781	6.59781	INF	CON
RAP / CON	Q9NZL9	-1.11752	1.11752	1.00145e-05	3.62061e-05	12	Q9NZL9	MAT2B	Methionine adenosyltransferase 2 subunit beta	MAT2B_HUMAN	2	-53.9115	0.460885	RAP	CON
RAP / ACR	P50552	1.77231	1.77231	4.46556e-05	3.69563e-05	34	P50552	VASP	Vasodilator-stimulated phosphoprotein	VASP_HUMAN	5	241.601	3.41601	RAP	ACR
RAP / CON	P12277	-1.78165	1.78165	1.03696e-05	3.70157e-05	7	P12277	CKB	Creatine kinase B-type	KCRB_HUMAN	2	-70.9149	0.290851	RAP	CON
INF / GEF	P25786	-1.10386	1.10386	4.38876e-05	3.74426e-05	11	P25786	PSMA1	Proteasome subunit alpha type-1	PSA1_HUMAN	4	-53.4729	0.465271	INF	GEF
INF / GEF	P09382	2.19167	2.19167	4.44221e-05	3.76354e-05	91	P09382	LGALS1	Galectin-1	LEG1_HUMAN	13	356.834	4.56834	INF	GEF
ACR / CON	Q7L014	1.73122	1.73122	2.95477e-05	3.85587e-05	6	Q7L014	DDX46	Probable ATP-dependent RNA helicase DDX46	DDX46_HUMAN	1	232.008	3.32008	ACR	CON
INF / CON	Q16658	-0.955476	0.955476	3.43251e-05	3.90222e-05	17	Q16658	FSCN1	Fascin	FSCN1_HUMAN	8	-48.4329	0.515671	INF	CON
INF / GEF	Q13247	2.00376	2.00376	4.72791e-05	3.95072e-05	7	Q13247	SRSF6	Serine/arginine-rich splicing factor 6	SRSF6_HUMAN	2	301.043	4.01043	INF	GEF
INF / GEF	Q9NZZ3	3.31701	3.31701	4.71316e-05	3.95072e-05	15	Q9NZZ3	CHMP5	Charged multivesicular body protein 5	CHMP5_HUMAN	2	896.595	9.96595	INF	GEF
RAP / GEF	Q92804	0.876111	0.876111	1.49519e-05	3.97777e-05	18	Q92804	TAF15	TATA-binding protein-associated factor 2N	RBP56_HUMAN	2	83.542	1.83542	RAP	GEF
GEF / ACR	P17812	0.91487	0.91487	1.80111e-05	3.98322e-05	55	P17812	CTPS1	CTP synthase 1	PYRG1_HUMAN	9	88.54	1.8854	GEF	ACR
INF / ACR	P60660	1.38026	1.38026	5.30664e-05	3.99921e-05	39	P60660	MYL6	Myosin light polypeptide 6	MYL6_HUMAN	7	160.315	2.60315	INF	ACR
ACR / CON	P14317	-2.41783	2.41783	3.10753e-05	4.02666e-05	39	P14317	HCLS1	Hematopoietic lineage cell-specific protein	HCLS1_HUMAN	8	-81.2862	0.187138	ACR	CON
INF / RAP	P35268	1.06842	1.06842	1.65101e-05	4.04764e-05	24	P35268	RPL22	60S ribosomal protein L22	RL22_HUMAN	4	109.713	2.09713	INF	RAP
GEF / ACR	P62847	-1.18239	1.18239	1.85808e-05	4.07007e-05	15	P62847	RPS24	40S ribosomal protein S24	RS24_HUMAN	2	-55.938	0.44062	GEF	ACR
GEF / ACR	P31040	1.88942	1.88942	1.91553e-05	4.11749e-05	18	P31040	SDHA	Succinate dehydrogenase [ubiquinone] flavoprotein subunit, mitochondrial	SDHA_HUMAN	2	270.486	3.70486	GEF	ACR
GEF / ACR	P69905	-1.93852	1.93852	1.91492e-05	4.11749e-05	19	P69905	HBA1	Hemoglobin subunit alpha	HBA_HUMAN	3	-73.9117	0.260883	GEF	ACR
RAP / GEF	P30048	1.25007	1.25007	1.56534e-05	4.12546e-05	51	P30048	PRDX3	Thioredoxin-dependent peroxide reductase, mitochondrial	PRDX3_HUMAN	7	137.853	2.37853	RAP	GEF
INF / RAP	P68032;P68133;P68135	0.604797	0.604797	1.71646e-05	4.14129e-05	41	P68032;P68133;P68135	ACTC1;ACTA1;ACTA1	Actin, alpha cardiac muscle 1;Actin, alpha skeletal muscle;Actin, alpha skeletal muscle	ACTC_HUMAN;ACTS_HUMAN;ACTS_RABIT	6	52.0765	1.52076	INF	RAP
RAP / GEF	Q9NPA8	2.22352	2.22352	1.58972e-05	4.15095e-05	6	Q9NPA8	ENY2	Transcription and mRNA export factor ENY2	ENY2_HUMAN	1	367.031	4.67031	RAP	GEF
ACR / CON	Q14978	-1.44005	1.44005	3.23974e-05	4.16861e-05	12	Q14978	NOLC1	Nucleolar and coiled-body phosphoprotein 1	NOLC1_HUMAN	1	-63.1446	0.368554	ACR	CON
ACR / CON	O43670	-2.38714	2.38714	3.28921e-05	4.20288e-05	6	O43670	ZNF207	BUB3-interacting and GLEBS motif-containing protein ZNF207	ZN207_HUMAN	1	-80.8839	0.191161	ACR	CON
RAP / GEF	P51858	0.623545	0.623545	1.6503e-05	4.26958e-05	29	P51858	HDGF	Hepatoma-derived growth factor	HDGF_HUMAN	4	54.0656	1.54066	RAP	GEF
GEF / ACR	P25788	-3.20552	3.20552	2.00488e-05	4.26966e-05	9	P25788	PSMA3	Proteasome subunit alpha type-3	PSA3_HUMAN	1	-89.1597	0.108403	GEF	ACR
INF / ACR	Q86V81	1.8127	1.8127	5.7139e-05	4.27515e-05	24	Q86V81	ALYREF	THO complex subunit 4	THOC4_HUMAN	6	251.299	3.51299	INF	ACR
INF / CON	Q16629	3.11348	3.11348	3.80687e-05	4.28273e-05	29	Q16629	SRSF7	Serine/arginine-rich splicing factor 7	SRSF7_HUMAN	4	765.465	8.65465	INF	CON
GEF / ACR	P06899;P23527;P33778;Q16778	-2.51423	2.51423	2.05438e-05	4.33493e-05	17	P06899;P23527;P33778;Q16778	HIST1H2BJ;HIST1H2BO;HIST1H2BB;HIST2H2BE	Histone H2B type 1-J;Histone H2B type 1-O;Histone H2B type 1-B;Histone H2B type 2-E	H2B1J_HUMAN;H2B1O_HUMAN;H2B1B_HUMAN;H2B2E_HUMAN	2	-82.4959	0.175041	GEF	ACR
INF / CON	Q92522	2.18294	2.18294	3.90462e-05	4.34741e-05	18	Q92522	H1FX	Histone H1x	H1X_HUMAN	3	354.078	4.54078	INF	CON
INF / RAP	P06733	2.15371	2.15371	1.88075e-05	4.46679e-05	190	P06733	ENO1	Alpha-enolase	ENOA_HUMAN	26	344.969	4.44969	INF	RAP
RAP / ACR	P04843	0.638202	0.638202	5.45463e-05	4.49205e-05	92	P04843	RPN1	Dolichyl-diphosphooligosaccharide--protein glycosyltransferase subunit 1	RPN1_HUMAN	16	55.6388	1.55639	RAP	ACR
ACR / CON	P62834	-2.77762	2.77762	3.54359e-05	4.4967e-05	30	P62834	RAP1A	Ras-related protein Rap-1A	RAP1A_HUMAN	4	-85.4168	0.145832	ACR	CON
INF / RAP	P62917	-2.54844	2.54844	1.93403e-05	4.52266e-05	13	P62917	RPL8	60S ribosomal protein L8	RL8_HUMAN	4	-82.906	0.17094	INF	RAP
RAP / ACR	Q13428	3.30056	3.30056	5.52196e-05	4.52531e-05	6	Q13428	TCOF1	Treacle protein	TCOF_HUMAN	1	885.3	9.853	RAP	ACR
RAP / CON	P26583	0.788214	0.788214	1.31756e-05	4.53113e-05	30	P26583	HMGB2	High mobility group protein B2	HMGB2_HUMAN	3	72.6935	1.72693	RAP	CON
RAP / CON	O43175	-1.29024	1.29024	1.33765e-05	4.54477e-05	69	O43175	PHGDH	D-3-phosphoglycerate dehydrogenase	SERA_HUMAN	11	-59.1116	0.408884	RAP	CON
INF / ACR	P10153	2.37087	2.37087	6.15364e-05	4.57127e-05	6	P10153	RNASE2	Non-secretory ribonuclease	RNAS2_HUMAN	2	417.253	5.17253	INF	ACR
RAP / CON	Q13242	0.6288	0.6288	1.36381e-05	4.57851e-05	18	Q13242	SRSF9	Serine/arginine-rich splicing factor 9	SRSF9_HUMAN	3	54.6278	1.54628	RAP	CON
INF / GEF	P82970	2.64217	2.64217	5.58435e-05	4.63463e-05	6	P82970	HMGN5	High mobility group nucleosome-binding domain-containing protein 5	HMGN5_HUMAN	1	524.27	6.2427	INF	GEF
ACR / CON	P62258	-1.27673	1.27673	3.68888e-05	4.649e-05	40	P62258	YWHAE	14-3-3 protein epsilon	1433E_HUMAN	7	-58.7271	0.412729	ACR	CON
GEF / CON	Q5T1J5;Q9Y6H1	-1.77979	1.77979	6.22371e-06	4.65533e-05	12	Q5T1J5;Q9Y6H1	CHCHD2P9;CHCHD2	Putative coiled-coil-helix-coiled-coil-helix domain-containing protein CHCHD2P9, mitochondrial;Coiled-coil-helix-coiled-coil-helix domain-containing protein 2	CHCH9_HUMAN;CHCH2_HUMAN	1	-70.8774	0.291226	GEF	CON
RAP / CON	Q9UMX0	-1.79449	1.79449	1.41369e-05	4.69013e-05	12	Q9UMX0	UBQLN1	Ubiquilin-1	UBQL1_HUMAN	3	-71.1727	0.288273	RAP	CON
INF / ACR	P62917	-2.43679	2.43679	6.38715e-05	4.71109e-05	13	P62917	RPL8	60S ribosomal protein L8	RL8_HUMAN	4	-81.5305	0.184695	INF	ACR
RAP / ACR	Q15424	1.73157	1.73157	5.8356e-05	4.7418e-05	11	Q15424	SAFB	Scaffold attachment factor B1	SAFB1_HUMAN	2	232.09	3.3209	RAP	ACR
RAP / ACR	P62249	-3.14095	3.14095	5.84258e-05	4.7418e-05	12	P62249	RPS16	40S ribosomal protein S16	RS16_HUMAN	2	-88.6635	0.113365	RAP	ACR
INF / RAP	P35659	2.1223	2.1223	2.07198e-05	4.77183e-05	29	P35659	DEK	Protein DEK	DEK_HUMAN	5	335.387	4.35387	INF	RAP
RAP / ACR	P14324	-1.67594	1.67594	5.91379e-05	4.77652e-05	6	P14324	FDPS	Farnesyl pyrophosphate synthase	FPPS_HUMAN	1	-68.7038	0.312962	RAP	ACR
INF / RAP	O14737	1.90338	1.90338	2.1168e-05	4.80229e-05	12	O14737	PDCD5	Programmed cell death protein 5	PDCD5_HUMAN	2	274.09	3.7409	INF	RAP
RAP / ACR	P05023	-0.687528	0.687528	6.02158e-05	4.81726e-05	34	P05023	ATP1A1	Sodium/potassium-transporting ATPase subunit alpha-1	AT1A1_HUMAN	7	-37.9083	0.620917	RAP	ACR
RAP / ACR	Q9UKY7	3.1644	3.1644	6.01823e-05	4.81726e-05	28	Q9UKY7	CDV3	Protein CDV3 homolog	CDV3_HUMAN	3	796.56	8.9656	RAP	ACR
INF / RAP	P62861	1.83321	1.83321	2.19175e-05	4.82819e-05	18	P62861	FAU	40S ribosomal protein S30	RS30_HUMAN	3	256.329	3.56329	INF	RAP
INF / RAP	Q03405	0.82891	0.82891	2.16971e-05	4.82819e-05	18	Q03405	PLAUR	Urokinase plasminogen activator surface receptor	UPAR_HUMAN	2	77.6343	1.77634	INF	RAP
INF / CON	P22307	2.62599	2.62599	4.49418e-05	4.95277e-05	18	P22307	SCP2	Non-specific lipid-transfer protein	NLTP_HUMAN	4	517.31	6.1731	INF	CON
INF / CON	Q13185	2.19919	2.19919	4.55221e-05	4.96605e-05	47	Q13185	CBX3	Chromobox protein homolog 3	CBX3_HUMAN	7	359.222	4.59222	INF	CON
GEF / ACR	P27797	-1.74126	1.74126	2.39824e-05	4.96932e-05	100	P27797	CALR	Calreticulin	CALR_HUMAN	13	-70.0892	0.299108	GEF	ACR
ACR / CON	P27348	-1.53993	1.53993	3.97522e-05	4.97578e-05	6	P27348	YWHAQ	14-3-3 protein theta	1433T_HUMAN	2	-65.6098	0.343902	ACR	CON
GEF / CON	P20674	-1.1447	1.1447	7.01484e-06	5.04529e-05	36	P20674	COX5A	Cytochrome c oxidase subunit 5A, mitochondrial	COX5A_HUMAN	4	-54.7717	0.452283	GEF	CON
RAP / ACR	P62857	0.581606	0.581606	6.3532e-05	5.05847e-05	21	P62857	RPS28	40S ribosomal protein S28	RS28_HUMAN	5	49.6514	1.49651	RAP	ACR
ACR / CON	Q16629	-1.53103	1.53103	4.07708e-05	5.06881e-05	23	Q16629	SRSF7	Serine/arginine-rich splicing factor 7	SRSF7_HUMAN	4	-65.3969	0.346031	ACR	CON
ACR / CON	P26373	1.73803	1.73803	4.19806e-05	5.14963e-05	15	P26373	RPL13	60S ribosomal protein L13	RL13_HUMAN	2	233.58	3.3358	ACR	CON
ACR / CON	P62826	1.46385	1.46385	4.17781e-05	5.14963e-05	37	P62826	RAN	GTP-binding nuclear protein Ran	RAN_HUMAN	6	175.843	2.75843	ACR	CON
INF / ACR	P62913	-1.18472	1.18472	7.09735e-05	5.19806e-05	22	P62913	RPL11	60S ribosomal protein L11	RL11_HUMAN	4	-56.0089	0.439911	INF	ACR
RAP / ACR	A9MFS0;B4TF79;B4TSC5;B5BKF3;B5F2K9;B5FRK1;B5R004;B5R990;P0A1D5;P0A1D6;Q5PL63	2.67605	2.67605	6.56703e-05	5.20406e-05	6	A9MFS0;B4TF79;B4TSC5;B5BKF3;B5F2K9;B5FRK1;B5R004;B5R990;P0A1D5;P0A1D6;Q5PL63	groS	10 kDa chaperonin	CH10_SALAR;CH10_SALHS;CH10_SALSV;CH10_SALPK;CH10_SALA4;CH10_SALDC;CH10_SALEP;CH10_SALG2;CH10_SALTY;CH10_SALTI;CH10_SALPA	1	539.102	6.39102	RAP	ACR
INF / CON	P31689	-1.65129	1.65129	4.82098e-05	5.20666e-05	6	P31689	DNAJA1	DnaJ homolog subfamily A member 1	DNJA1_HUMAN	1	-68.1644	0.318356	INF	CON
RAP / ACR	Q9Y277	-2.37899	2.37899	6.61072e-05	5.21409e-05	14	Q9Y277	VDAC3	Voltage-dependent anion-selective channel protein 3	VDAC3_HUMAN	3	-80.7756	0.192244	RAP	ACR
GEF / CON	Q92945	-0.653964	0.653964	7.45318e-06	5.25941e-05	65	Q92945	KHSRP	Far upstream element-binding protein 2	FUBP2_HUMAN	12	-36.4468	0.635532	GEF	CON
GEF / CON	P62861	-0.882824	0.882824	7.59437e-06	5.2598e-05	18	P62861	FAU	40S ribosomal protein S30	RS30_HUMAN	3	-45.7695	0.542305	GEF	CON
INF / ACR	P07900	-1.2727	1.2727	7.27734e-05	5.29261e-05	83	P07900	HSP90AA1	Heat shock protein HSP 90-alpha	HS90A_HUMAN	18	-58.6116	0.413884	INF	ACR
RAP / ACR	Q8NBS9	1.81078	1.81078	6.88613e-05	5.33598e-05	20	Q8NBS9	TXNDC5	Thioredoxin domain-containing protein 5	TXND5_HUMAN	5	250.833	3.50833	RAP	ACR
RAP / ACR	Q86VP6	-1.56416	1.56416	6.90961e-05	5.33598e-05	17	Q86VP6	CAND1	Cullin-associated NEDD8-dissociated protein 1	CAND1_HUMAN	5	-66.1825	0.338175	RAP	ACR
RAP / ACR	Q9Y2W1	3.39679	3.39679	7.0156e-05	5.38183e-05	5	Q9Y2W1	THRAP3	Thyroid hormone receptor-associated protein 3	TR150_HUMAN	2	953.263	10.5326	RAP	ACR
INF / RAP	Q16555	-0.664605	0.664605	2.60748e-05	5.53821e-05	33	Q16555	DPYSL2	Dihydropyrimidinase-related protein 2	DPYL2_HUMAN	10	-36.9139	0.630861	INF	RAP
INF / RAP	P31948	2.63247	2.63247	2.62319e-05	5.53821e-05	65	P31948	STIP1	Stress-induced-phosphoprotein 1	STIP1_HUMAN	11	520.088	6.20088	INF	RAP
INF / RAP	P36543	1.44055	1.44055	2.62336e-05	5.53821e-05	12	P36543	ATP6V1E1	V-type proton ATPase subunit E 1	VATE1_HUMAN	1	171.425	2.71425	INF	RAP
RAP / GEF	P18859	1.89791	1.89791	2.21197e-05	5.56941e-05	38	P18859	ATP5J	ATP synthase-coupling factor 6, mitochondrial	ATP5J_HUMAN	8	272.672	3.72672	RAP	GEF
RAP / GEF	P22061	-0.718953	0.718953	2.19933e-05	5.56941e-05	18	P22061	PCMT1	Protein-L-isoaspartate(D-aspartate) O-methyltransferase	PIMT_HUMAN	3	-39.2462	0.607538	RAP	GEF
INF / RAP	P10606	1.79025	1.79025	2.70054e-05	5.62305e-05	33	P10606	COX5B	Cytochrome c oxidase subunit 5B, mitochondrial	COX5B_HUMAN	4	245.876	3.45876	INF	RAP
ACR / CON	Q13177	-1.48255	1.48255	4.65244e-05	5.6692e-05	15	Q13177	PAK2	Serine/threonine-protein kinase PAK 2	PAK2_HUMAN	3	-64.2144	0.357856	ACR	CON
RAP / ACR	P62269	-1.37229	1.37229	7.50877e-05	5.73397e-05	20	P62269	RPS18	40S ribosomal protein S18	RS18_HUMAN	5	-61.3721	0.386279	RAP	ACR
GEF / ACR	P05387	-1.72503	1.72503	2.82882e-05	5.80917e-05	46	P05387	RPLP2	60S acidic ribosomal protein P2	RLA2_HUMAN	6	-69.7508	0.302492	GEF	ACR
INF / CON	Q9NZZ3	3.67611	3.67611	5.53172e-05	5.9151e-05	13	Q9NZZ3	CHMP5	Charged multivesicular body protein 5	CHMP5_HUMAN	2	1178.26	12.7826	INF	CON
RAP / GEF	P11413	-1.02446	1.02446	2.37331e-05	5.92276e-05	30	P11413	G6PD	Glucose-6-phosphate 1-dehydrogenase	G6PD_HUMAN	6	-50.8407	0.491593	RAP	GEF
ACR / CON	P26368	-1.91035	1.91035	4.93226e-05	5.97064e-05	32	P26368	U2AF2	Splicing factor U2AF 65 kDa subunit	U2AF2_HUMAN	6	-73.3971	0.266029	ACR	CON
INF / GEF	P53396	-2.60034	2.60034	7.30444e-05	6.02123e-05	53	P53396	ACLY	ATP-citrate synthase	ACLY_HUMAN	20	-83.5101	0.164899	INF	GEF
ACR / CON	P38646	-0.844711	0.844711	5.02932e-05	6.04833e-05	116	P38646	HSPA9	Stress-70 protein, mitochondrial	GRP75_HUMAN	19	-44.3178	0.556822	ACR	CON
GEF / ACR	P11413	-0.666197	0.666197	2.97674e-05	6.05884e-05	37	P11413	G6PD	Glucose-6-phosphate 1-dehydrogenase	G6PD_HUMAN	6	-36.9834	0.630166	GEF	ACR
ACR / CON	P33991	-2.53059	2.53059	5.11804e-05	6.11506e-05	45	P33991	MCM4	DNA replication licensing factor MCM4	MCM4_HUMAN	10	-82.6932	0.173068	ACR	CON
INF / ACR	Q9P1F3	5.28396	5.28396	8.47947e-05	6.12406e-05	23	Q9P1F3	ABRACL	Costars family protein ABRACL	ABRAL_HUMAN	4	3796.09	38.9609	INF	ACR
ACR / CON	P35908	-2.57557	2.57557	5.24529e-05	6.18675e-05	6	P35908	KRT2	Keratin, type II cytoskeletal 2 epidermal	K22E_HUMAN	1	-83.2245	0.167755	ACR	CON
GEF / ACR	P12956	0.731925	0.731925	3.07978e-05	6.21358e-05	93	P12956	XRCC6	X-ray repair cross-complementing protein 6	XRCC6_HUMAN	18	66.0854	1.66085	GEF	ACR
RAP / ACR	P60900	-1.27446	1.27446	8.17529e-05	6.2147e-05	26	P60900	PSMA6	Proteasome subunit alpha type-6	PSA6_HUMAN	5	-58.662	0.41338	RAP	ACR
INF / CON	P00403	1.34553	1.34553	5.88395e-05	6.23007e-05	14	P00403	MT-CO2	Cytochrome c oxidase subunit 2	COX2_HUMAN	4	154.124	2.54124	INF	CON
GEF / ACR	P52272	1.10501	1.10501	3.11668e-05	6.23336e-05	105	P52272	HNRNPM	Heterogeneous nuclear ribonucleoprotein M	HNRPM_HUMAN	16	115.1	2.151	GEF	ACR
INF / ACR	P63173	2.7637	2.7637	8.80296e-05	6.2706e-05	21	P63173	RPL38	60S ribosomal protein L38	RL38_HUMAN	3	579.134	6.79134	INF	ACR
INF / GEF	P30048	3.30383	3.30383	7.69513e-05	6.30071e-05	43	P30048	PRDX3	Thioredoxin-dependent peroxide reductase, mitochondrial	PRDX3_HUMAN	7	887.535	9.87535	INF	GEF
GEF / ACR	O43242	-2.31841	2.31841	3.2154e-05	6.37535e-05	14	O43242	PSMD3	26S proteasome non-ATPase regulatory subunit 3	PSMD3_HUMAN	2	-79.9512	0.200488	GEF	ACR
ACR / CON	P08648	-1.73535	1.73535	5.44676e-05	6.38347e-05	16	P08648	ITGA5	Integrin alpha-5	ITA5_HUMAN	3	-69.9664	0.300336	ACR	CON
INF / ACR	P14927	4.51763	4.51763	9.12084e-05	6.40924e-05	12	P14927	UQCRB	Cytochrome b-c1 complex subunit 7	QCR7_HUMAN	3	2190.56	22.9056	INF	ACR
RAP / ACR	P00387	-0.866968	0.866968	8.53343e-05	6.45773e-05	18	P00387	CYB5R3	NADH-cytochrome b5 reductase 3	NB5R3_HUMAN	3	-45.1702	0.548298	RAP	ACR
RAP / ACR	P34897	1.15371	1.15371	8.62743e-05	6.47338e-05	73	P34897	SHMT2	Serine hydroxymethyltransferase, mitochondrial	GLYM_HUMAN	15	122.485	2.22485	RAP	ACR
RAP / ACR	P42224	-1.2921	1.2921	8.63117e-05	6.47338e-05	25	P42224	STAT1	Signal transducer and activator of transcription 1-alpha/beta	STAT1_HUMAN	6	-59.1645	0.408355	RAP	ACR
INF / CON	P62750	1.92529	1.92529	6.19395e-05	6.49462e-05	20	P62750	RPL23A	60S ribosomal protein L23a	RL23A_HUMAN	2	279.813	3.79813	INF	CON
RAP / CON	P27348	-1.6468	1.6468	2.03517e-05	6.59676e-05	6	P27348	YWHAQ	14-3-3 protein theta	1433T_HUMAN	2	-68.0653	0.319347	RAP	CON
ACR / CON	Q9H444	-3.44549	3.44549	5.67077e-05	6.60394e-05	11	Q9H444	CHMP4B	Charged multivesicular body protein 4b	CHM4B_HUMAN	1	-90.8208	0.0917917	ACR	CON
GEF / CON	Q9P278	-1.32145	1.32145	9.77166e-06	6.64473e-05	8	Q9P278	FNIP2	Folliculin-interacting protein 2	FNIP2_HUMAN	1	-59.9868	0.400132	GEF	CON
GEF / ACR	Q99439	1.27883	1.27883	3.38058e-05	6.64558e-05	16	Q99439	CNN2	Calponin-2	CNN2_HUMAN	2	142.642	2.42642	GEF	ACR
ACR / CON	P14314	-1.70071	1.70071	5.85792e-05	6.65344e-05	47	P14314	PRKCSH	Glucosidase 2 subunit beta	GLU2B_HUMAN	9	-69.2364	0.307636	ACR	CON
ACR / CON	P00441	-2.56864	2.56864	5.84877e-05	6.65344e-05	58	P00441	SOD1	Superoxide dismutase [Cu-Zn]	SODC_HUMAN	5	-83.1437	0.168563	ACR	CON
ACR / CON	P14324	1.96477	1.96477	5.85628e-05	6.65344e-05	6	P14324	FDPS	Farnesyl pyrophosphate synthase	FPPS_HUMAN	1	290.351	3.90351	ACR	CON
INF / ACR	Q6UN15	4.03851	4.03851	9.569e-05	6.67903e-05	9	Q6UN15	FIP1L1	Pre-mRNA 3'-end-processing factor FIP1	FIP1_HUMAN	2	1543.29	16.4329	INF	ACR
INF / CON	O14737	3.36972	3.36972	6.45816e-05	6.70655e-05	8	O14737	PDCD5	Programmed cell death protein 5	PDCD5_HUMAN	2	933.68	10.3368	INF	CON
RAP / GEF	P82970	1.68214	1.68214	2.73866e-05	6.71566e-05	6	P82970	HMGN5	High mobility group nucleosome-binding domain-containing protein 5	HMGN5_HUMAN	1	220.904	3.20904	RAP	GEF
RAP / GEF	P55769	0.883769	0.883769	2.79151e-05	6.78626e-05	14	P55769	SNU13	NHP2-like protein 1	NH2L1_HUMAN	3	84.519	1.84519	RAP	GEF
INF / CON	O60814;P57053;P58876;P62807;Q5QNW6;Q93079;Q99877;Q99879;Q99880	1.95524	1.95524	6.6874e-05	6.81357e-05	76	O60814;P57053;P58876;P62807;Q5QNW6;Q93079;Q99877;Q99879;Q99880	HIST1H2BK;H2BFS;HIST1H2BD;HIST1H2BC;HIST2H2BF;HIST1H2BH;HIST1H2BN;HIST1H2BM;HIST1H2BL	Histone H2B type 1-K;Histone H2B type F-S;Histone H2B type 1-D;Histone H2B type 1-C/E/F/G/I;Histone H2B type 2-F;Histone H2B type 1-H;Histone H2B type 1-N;Histone H2B type 1-M;Histone H2B type 1-L	H2B1K_HUMAN;H2BFS_HUMAN;H2B1D_HUMAN;H2B1C_HUMAN;H2B2F_HUMAN;H2B1H_HUMAN;H2B1N_HUMAN;H2B1M_HUMAN;H2B1L_HUMAN	6	287.782	3.87782	INF	CON
RAP / ACR	P31153	-0.740336	0.740336	9.16925e-05	6.84637e-05	12	P31153	MAT2A	S-adenosylmethionine synthase isoform type-2	METK2_HUMAN	2	-40.14	0.5986	RAP	ACR
RAP / ACR	P82970	3.34424	3.34424	9.40629e-05	6.96148e-05	6	P82970	HMGN5	High mobility group nucleosome-binding domain-containing protein 5	HMGN5_HUMAN	1	915.584	10.1558	RAP	ACR
RAP / ACR	Q13148	-1.14689	1.14689	9.37558e-05	6.96148e-05	12	Q13148	TARDBP	TAR DNA-binding protein 43	TADBP_HUMAN	2	-54.8403	0.451597	RAP	ACR
GEF / ACR	O60888	1.42716	1.42716	3.60744e-05	6.97236e-05	24	O60888	CUTA	Protein CutA	CUTA_HUMAN	3	168.917	2.68917	GEF	ACR
RAP / ACR	O15145	-1.16107	1.16107	9.46641e-05	6.97525e-05	15	O15145	ARPC3	Actin-related protein 2/3 complex subunit 3	ARPC3_HUMAN	2	-55.282	0.44718	RAP	ACR
INF / ACR	Q7KZF4	-1.58132	1.58132	0.000100817	6.99e-05	17	Q7KZF4	SND1	Staphylococcal nuclease domain-containing protein 1	SND1_HUMAN	5	-66.5825	0.334175	INF	ACR
RAP / GEF	O43175	-1.1447	1.1447	2.90501e-05	7.00182e-05	70	O43175	PHGDH	D-3-phosphoglycerate dehydrogenase	SERA_HUMAN	11	-54.7716	0.452284	RAP	GEF
RAP / ACR	P35527	2.98729	2.98729	9.56588e-05	7.01777e-05	8	P35527	KRT9	Keratin, type I cytoskeletal 9	K1C9_HUMAN	2	692.982	7.92982	RAP	ACR
RAP / GEF	Q9NX18	0.89669	0.89669	2.96531e-05	7.0866e-05	12	Q9NX18	SDHAF2	Succinate dehydrogenase assembly factor 2, mitochondrial	SDHF2_HUMAN	1	86.1789	1.86179	RAP	GEF
INF / CON	Q6UN15	1.842	1.842	7.10649e-05	7.1729e-05	11	Q6UN15	FIP1L1	Pre-mRNA 3'-end-processing factor FIP1	FIP1_HUMAN	2	258.506	3.58506	INF	CON
INF / RAP	Q07021	2.77323	2.77323	3.55675e-05	7.20834e-05	35	Q07021	C1QBP	Complement component 1 Q subcomponent-binding protein, mitochondrial	C1QBP_HUMAN	5	583.638	6.83638	INF	RAP
RAP / CON	P21281	-1.13275	1.13275	2.28899e-05	7.25275e-05	23	P21281	ATP6V1B2	V-type proton ATPase subunit B, brain isoform	VATB2_HUMAN	4	-54.3955	0.456045	RAP	CON
INF / RAP	P62995	1.56237	1.56237	3.6582e-05	7.31639e-05	40	P62995	TRA2B	Transformer-2 protein homolog beta	TRA2B_HUMAN	6	195.339	2.95339	INF	RAP
INF / RAP	O00754	1.27984	1.27984	3.70834e-05	7.32037e-05	52	O00754	MAN2B1	Lysosomal alpha-mannosidase	MA2B1_HUMAN	8	142.813	2.42813	INF	RAP
INF / ACR	P62857	3.14374	3.14374	0.000106521	7.33653e-05	20	P62857	RPS28	40S ribosomal protein S28	RS28_HUMAN	5	783.81	8.8381	INF	ACR
RAP / ACR	P22061	0.855374	0.855374	0.000101105	7.35306e-05	18	P22061	PCMT1	Protein-L-isoaspartate(D-aspartate) O-methyltransferase	PIMT_HUMAN	3	80.9228	1.80923	RAP	ACR
GEF / CON	P06753	-0.624207	0.624207	1.10137e-05	7.35555e-05	41	P06753	TPM3	Tropomyosin alpha-3 chain	TPM3_HUMAN	4	-35.1224	0.648776	GEF	CON
GEF / CON	O75947	-1.27085	1.27085	1.12717e-05	7.39583e-05	32	O75947	ATP5H	ATP synthase subunit d, mitochondrial	ATP5H_HUMAN	4	-58.5585	0.414415	GEF	CON
RAP / ACR	P62136	-2.19538	2.19538	0.000102927	7.45336e-05	27	P62136	PPP1CA	Serine/threonine-protein phosphatase PP1-alpha catalytic subunit	PP1A_HUMAN	6	-78.1664	0.218336	RAP	ACR
RAP / GEF	Q92522	1.47938	1.47938	3.15648e-05	7.48006e-05	19	Q92522	H1FX	Histone H1x	H1X_HUMAN	3	178.829	2.78829	RAP	GEF
RAP / GEF	O60664	-0.850985	0.850985	3.19891e-05	7.51743e-05	62	O60664	PLIN3	Perilipin-3	PLIN3_HUMAN	9	-44.5594	0.554406	RAP	GEF
INF / GEF	P06396	1.15746	1.15746	9.27394e-05	7.5428e-05	93	P06396	GSN	Gelsolin	GELS_HUMAN	17	123.065	2.23065	INF	GEF
ACR / CON	O15173	-0.902442	0.902442	6.73429e-05	7.55554e-05	6	O15173	PGRMC2	Membrane-associated progesterone receptor component 2	PGRC2_HUMAN	1	-46.502	0.53498	ACR	CON
RAP / GEF	P78371	-0.758478	0.758478	3.26442e-05	7.608e-05	83	P78371	CCT2	T-complex protein 1 subunit beta	TCPB_HUMAN	17	-40.8881	0.591119	RAP	GEF
INF / RAP	P23284	3.39839	3.39839	3.9334e-05	7.66509e-05	60	P23284	PPIB	Peptidyl-prolyl cis-trans isomerase B	PPIB_HUMAN	9	954.427	10.5443	INF	RAP
RAP / CON	P06396	0.640348	0.640348	2.45193e-05	7.68271e-05	130	P06396	GSN	Gelsolin	GELS_HUMAN	17	55.8705	1.55871	RAP	CON
INF / GEF	P26885	1.75262	1.75262	9.58545e-05	7.74454e-05	6	P26885	FKBP2	Peptidyl-prolyl cis-trans isomerase FKBP2	FKBP2_HUMAN	1	236.971	3.36971	INF	GEF
INF / ACR	P31930	-0.917094	0.917094	0.000115579	7.85637e-05	20	P31930	UQCRC1	Cytochrome b-c1 complex subunit 1, mitochondrial	QCR1_HUMAN	8	-47.0425	0.529575	INF	ACR
INF / GEF	P31153	-1.70426	1.70426	9.79504e-05	7.86181e-05	10	P31153	MAT2A	S-adenosylmethionine synthase isoform type-2	METK2_HUMAN	2	-69.3121	0.306879	INF	GEF
ACR / CON	P05387	1.64243	1.64243	7.19389e-05	7.98549e-05	48	P05387	RPLP2	60S acidic ribosomal protein P2	RLA2_HUMAN	6	212.19	3.1219	ACR	CON
RAP / ACR	Q13442	2.83307	2.83307	0.000111026	8.00533e-05	6	Q13442	PDAP1	28 kDa heat- and acid-stable phosphoprotein	HAP28_HUMAN	1	612.588	7.12588	RAP	ACR
INF / GEF	P23528	1.57976	1.57976	0.000100557	8.01825e-05	89	P23528	CFL1	Cofilin-1	COF1_HUMAN	11	198.92	2.9892	INF	GEF
INF / ACR	P61160	-1.30278	1.30278	0.000118806	8.02329e-05	35	P61160	ACTR2	Actin-related protein 2	ARP2_HUMAN	10	-59.4657	0.405343	INF	ACR
INF / CON	P62899	2.53601	2.53601	8.03968e-05	8.03968e-05	6	P62899	RPL31	60S ribosomal protein L31	RL31_HUMAN	1	479.984	5.79984	INF	CON
RAP / ACR	O14929	-2.11903	2.11903	0.00011221	8.05611e-05	8	O14929	HAT1	Histone acetyltransferase type B catalytic subunit	HAT1_HUMAN	2	-76.9798	0.230202	RAP	ACR
ACR / CON	Q09028;Q16576	1.39517	1.39517	7.34901e-05	8.09712e-05	12	Q09028;Q16576	RBBP4;RBBP7	Histone-binding protein RBBP4;Histone-binding protein RBBP7	RBBP4_HUMAN;RBBP7_HUMAN	3	163.02	2.6302	ACR	CON
ACR / CON	P11233;P11234	-2.63673	2.63673	7.43761e-05	8.14596e-05	6	P11233;P11234	RALA;RALB	Ras-related protein Ral-A;Ras-related protein Ral-B	RALA_HUMAN;RALB_HUMAN	1	-83.9208	0.160792	ACR	CON
INF / CON	P13489	-0.657127	0.657127	8.24626e-05	8.17061e-05	46	P13489	RNH1	Ribonuclease inhibitor	RINI_HUMAN	13	-36.586	0.63414	INF	CON
RAP / ACR	P37837	-1.05357	1.05357	0.000114491	8.18491e-05	30	P37837	TALDO1	Transaldolase	TALDO_HUMAN	6	-51.8225	0.481775	RAP	ACR
RAP / ACR	P30101	1.3944	1.3944	0.000116162	8.25149e-05	128	P30101	PDIA3	Protein disulfide-isomerase A3	PDIA3_HUMAN	17	162.88	2.6288	RAP	ACR
RAP / ACR	P31949	3.03016	3.03016	0.000116776	8.25149e-05	39	P31949	S100A11	Protein S100-A11	S10AB_HUMAN	6	716.9	8.169	RAP	ACR
RAP / ACR	P31040	2.77801	2.77801	0.000116896	8.25149e-05	18	P31040	SDHA	Succinate dehydrogenase [ubiquinone] flavoprotein subunit, mitochondrial	SDHA_HUMAN	2	585.907	6.85907	RAP	ACR
ACR / CON	P07711	-3.5589	3.5589	7.59392e-05	8.26793e-05	22	P07711	CTSL	Cathepsin L1	CATL1_HUMAN	4	-91.5148	0.0848524	ACR	CON
RAP / ACR	Q9UKV3	2.67674	2.67674	0.000119012	8.34318e-05	9	Q9UKV3	ACIN1	Apoptotic chromatin condensation inducer in the nucleus	ACINU_HUMAN	2	539.408	6.39408	RAP	ACR
RAP / ACR	P13645	2.34898	2.34898	0.000119188	8.34318e-05	6	P13645	KRT10	Keratin, type I cytoskeletal 10	K1C10_HUMAN	1	409.462	5.09462	RAP	ACR
INF / ACR	P63241	2.77752	2.77752	0.000125245	8.34969e-05	58	P63241	EIF5A	Eukaryotic translation initiation factor 5A-1	IF5A1_HUMAN	8	585.674	6.85674	INF	ACR
INF / ACR	Q9Y4E6	4.93762	4.93762	0.000124756	8.34969e-05	7	Q9Y4E6	WDR7	WD repeat-containing protein 7	WDR7_HUMAN	1	2964.6	30.646	INF	ACR
RAP / ACR	P68036	-0.808874	0.808874	0.000121018	8.43609e-05	24	P68036	UBE2L3	Ubiquitin-conjugating enzyme E2 L3	UB2L3_HUMAN	3	-42.9173	0.570827	RAP	ACR
RAP / ACR	Q9Y4E6	3.18433	3.18433	0.000122226	8.45284e-05	8	Q9Y4E6	WDR7	WD repeat-containing protein 7	WDR7_HUMAN	1	809.029	9.09029	RAP	ACR
INF / RAP	Q9Y5L4	1.8577	1.8577	4.41827e-05	8.50097e-05	17	Q9Y5L4	TIMM13	Mitochondrial import inner membrane translocase subunit Tim13	TIM13_HUMAN	2	262.43	3.6243	INF	RAP
GEF / ACR	P62714;P67775	-0.836074	0.836074	4.5185e-05	8.51848e-05	12	P62714;P67775	PPP2CB;PPP2CA	Serine/threonine-protein phosphatase 2A catalytic subunit beta isoform;Serine/threonine-protein phosphatase 2A catalytic subunit alpha isoform	PP2AB_HUMAN;PP2AA_HUMAN	2	-43.9834	0.560166	GEF	ACR
INF / ACR	O43670	2.09491	2.09491	0.000129464	8.52789e-05	6	O43670	ZNF207	BUB3-interacting and GLEBS motif-containing protein ZNF207	ZN207_HUMAN	1	327.201	4.27201	INF	ACR
INF / ACR	P51148	-3.2386	3.2386	0.000129558	8.52789e-05	20	P51148	RAB5C	Ras-related protein Rab-5C	RAB5C_HUMAN	4	-89.4054	0.105946	INF	ACR
INF / ACR	Q16630	3.12693	3.12693	0.000130566	8.54016e-05	20	Q16630	CPSF6	Cleavage and polyadenylation specificity factor subunit 6	CPSF6_HUMAN	3	773.572	8.73572	INF	ACR
INF / GEF	P50281	3.28028	3.28028	0.000108539	8.59855e-05	10	P50281	MMP14	Matrix metalloproteinase-14	MMP14_HUMAN	1	871.544	9.71544	INF	GEF
RAP / ACR	Q13242	1.92851	1.92851	0.000126149	8.66794e-05	15	Q13242	SRSF9	Serine/arginine-rich splicing factor 9	SRSF9_HUMAN	3	280.661	3.80661	RAP	ACR
ACR / CON	Q9UBR2	-1.75896	1.75896	8.21587e-05	8.78907e-05	9	Q9UBR2	CTSZ	Cathepsin Z	CATZ_HUMAN	2	-70.4539	0.295461	ACR	CON
RAP / ACR	P49773	0.584711	0.584711	0.000129042	8.8126e-05	15	P49773	HINT1	Histidine triad nucleotide-binding protein 1	HINT1_HUMAN	2	49.9738	1.49974	RAP	ACR
RAP / ACR	P15880	-0.623439	0.623439	0.000131336	8.89696e-05	33	P15880	RPS2	40S ribosomal protein S2	RS2_HUMAN	6	-35.0878	0.649122	RAP	ACR
RAP / ACR	P04083	0.975051	0.975051	0.000131059	8.89696e-05	83	P04083	ANXA1	Annexin A1	ANXA1_HUMAN	13	96.5711	1.96571	RAP	ACR
INF / ACR	Q9Y383	2.99384	2.99384	0.000138004	8.91456e-05	13	Q9Y383	LUC7L2	Putative RNA-binding protein Luc7-like 2	LC7L2_HUMAN	2	696.593	7.96593	INF	ACR
INF / RAP	P04080	1.71792	1.71792	4.77439e-05	8.98521e-05	34	P04080	CSTB	Cystatin-B	CYTB_HUMAN	4	228.963	3.28963	INF	RAP
INF / RAP	P05386	1.65721	1.65721	4.78817e-05	8.98521e-05	18	P05386	RPLP1	60S acidic ribosomal protein P1	RLA1_HUMAN	2	215.406	3.15406	INF	RAP
GEF / ACR	Q16543	1.40241	1.40241	4.96463e-05	9.02606e-05	20	Q16543	CDC37	Hsp90 co-chaperone Cdc37	CDC37_HUMAN	4	164.343	2.64343	GEF	ACR
GEF / ACR	Q8WXF1	1.25877	1.25877	4.98395e-05	9.02606e-05	18	Q8WXF1	PSPC1	Paraspeckle component 1	PSPC1_HUMAN	3	139.291	2.39291	GEF	ACR
GEF / ACR	P16104	5.53938	5.53938	5.09392e-05	9.15313e-05	12	P16104	H2AFX	Histone H2AX	H2AX_HUMAN	1	4550.72	46.5072	GEF	ACR
INF / RAP	P22307	2.51658	2.51658	4.96119e-05	9.19635e-05	20	P22307	SCP2	Non-specific lipid-transfer protein	NLTP_HUMAN	4	472.223	5.72223	INF	RAP
RAP / ACR	P0DN76;Q01081	1.25583	1.25583	0.000136339	9.19878e-05	6	P0DN76;Q01081	U2AF1L5;U2AF1	Splicing factor U2AF 35 kDa subunit-like protein;Splicing factor U2AF 35 kDa subunit	U2AF5_HUMAN;U2AF1_HUMAN	1	138.805	2.38805	RAP	ACR
RAP / GEF	O75531	1.24457	1.24457	4.02285e-05	9.22313e-05	38	O75531	BANF1	Barrier-to-autointegration factor	BAF_HUMAN	5	136.947	2.36947	RAP	GEF
INF / ACR	O75947	3.9998	3.9998	0.000146866	9.37056e-05	23	O75947	ATP5H	ATP synthase subunit d, mitochondrial	ATP5H_HUMAN	4	1499.78	15.9978	INF	ACR
INF / ACR	P14854	4.21907	4.21907	0.000148617	9.42448e-05	25	P14854	COX6B1	Cytochrome c oxidase subunit 6B1	CX6B1_HUMAN	4	1762.38	18.6238	INF	ACR
RAP / CON	P16070	-1.09608	1.09608	3.05408e-05	9.46429e-05	12	P16070	CD44	CD44 antigen	CD44_HUMAN	2	-53.2215	0.467785	RAP	CON
RAP / ACR	P07711	3.50606	3.50606	0.00014106	9.47923e-05	22	P07711	CTSL	Cathepsin L1	CATL1_HUMAN	4	1036.13	11.3613	RAP	ACR
INF / ACR	P63220	3.09102	3.09102	0.000151212	9.53092e-05	28	P63220	RPS21	40S ribosomal protein S21	RS21_HUMAN	5	752.096	8.52096	INF	ACR
RAP / ACR	P11021	1.86343	1.86343	0.000143171	9.58278e-05	228	P11021	HSPA5	78 kDa glucose-regulated protein	GRP78_HUMAN	31	263.871	3.63871	RAP	ACR
GEF / CON	O14979	-0.85984	0.85984	1.48715e-05	9.58954e-05	71	O14979	HNRNPDL	Heterogeneous nuclear ribonucleoprotein D-like	HNRDL_HUMAN	10	-44.8986	0.551014	GEF	CON
GEF / ACR	O00754	0.588052	0.588052	5.38557e-05	9.60219e-05	54	O00754	MAN2B1	Lysosomal alpha-mannosidase	MA2B1_HUMAN	8	50.3216	1.50322	GEF	ACR
RAP / GEF	Q15056	0.786613	0.786613	4.23162e-05	9.62352e-05	25	Q15056	EIF4H	Eukaryotic translation initiation factor 4H	IF4H_HUMAN	5	72.502	1.72502	RAP	GEF
RAP / ACR	P20591;P20592	0.593186	0.593186	0.000144406	9.62709e-05	24	P20591;P20592	MX1;MX2	Interferon-induced GTP-binding protein Mx1;Interferon-induced GTP-binding protein Mx2	MX1_HUMAN;MX2_HUMAN	3	50.8574	1.50857	RAP	ACR
GEF / ACR	O14818	-1.21617	1.21617	5.50215e-05	9.66027e-05	25	O14818	PSMA7	Proteasome subunit alpha type-7	PSA7_HUMAN	4	-56.9576	0.430424	GEF	ACR
GEF / ACR	P62249	-3.84263	3.84263	5.46631e-05	9.66027e-05	10	P62249	RPS16	40S ribosomal protein S16	RS16_HUMAN	2	-93.0297	0.069703	GEF	ACR
GEF / ACR	O15511	-0.790829	0.790829	5.54916e-05	9.66899e-05	9	O15511	ARPC5	Actin-related protein 2/3 complex subunit 5	ARPC5_HUMAN	2	-42.1988	0.578012	GEF	ACR
INF / RAP	O14979	1.60078	1.60078	5.29707e-05	9.70065e-05	63	O14979	HNRNPDL	Heterogeneous nuclear ribonucleoprotein D-like	HNRDL_HUMAN	10	203.307	3.03307	INF	RAP
RAP / CON	Q9UK76	-0.677845	0.677845	3.1656e-05	9.70324e-05	6	Q9UK76	JPT1	Jupiter microtubule associated homolog 1	JUPI1_HUMAN	1	-37.4902	0.625098	RAP	CON
RAP / ACR	O14950;P19105	1.36172	1.36172	0.000146512	9.72889e-05	36	O14950;P19105	MYL12B;MYL12A	Myosin regulatory light chain 12B;Myosin regulatory light chain 12A	ML12B_HUMAN;ML12A_HUMAN	6	156.991	2.56991	RAP	ACR
RAP / ACR	O60664	-0.650972	0.650972	0.000147464	9.75352e-05	62	O60664	PLIN3	Perilipin-3	PLIN3_HUMAN	9	-36.3149	0.636851	RAP	ACR
RAP / ACR	Q14978	3.50005	3.50005	0.000149288	9.83548e-05	12	Q14978	NOLC1	Nucleolar and coiled-body phosphoprotein 1	NOLC1_HUMAN	1	1031.41	11.3141	RAP	ACR
INF / CON	P31948	3.243	3.243	0.000101853	0.000100001	53	P31948	STIP1	Stress-induced-phosphoprotein 1	STIP1_HUMAN	11	846.758	9.46758	INF	CON
ACR / CON	Q99729	-1.81806	1.81806	9.45888e-05	0.000100603	28	Q99729	HNRNPAB	Heterogeneous nuclear ribonucleoprotein A/B	ROAA_HUMAN	6	-71.6398	0.283602	ACR	CON
RAP / GEF	Q1KMD3	-0.894147	0.894147	4.54071e-05	0.000102438	12	Q1KMD3	HNRNPUL2	Heterogeneous nuclear ribonucleoprotein U-like protein 2	HNRL2_HUMAN	1	-46.1935	0.538065	RAP	GEF
RAP / GEF	Q8NC51	1.11323	1.11323	4.58239e-05	0.000102558	26	Q8NC51	SERBP1	Plasminogen activator inhibitor 1 RNA-binding protein	PAIRB_HUMAN	5	116.33	2.1633	RAP	GEF
RAP / ACR	P50281	3.4281	3.4281	0.00015662	0.000102782	10	P50281	MMP14	Matrix metalloproteinase-14	MMP14_HUMAN	1	976.371	10.7637	RAP	ACR
INF / GEF	Q9P1F3	3.487	3.487	0.000132475	0.000103602	27	Q9P1F3	ABRACL	Costars family protein ABRACL	ABRAL_HUMAN	4	1021.23	11.2123	INF	GEF
GEF / CON	Q13185	-0.784922	0.784922	1.64216e-05	0.000104096	58	Q13185	CBX3	Chromobox protein homolog 3	CBX3_HUMAN	7	-41.9617	0.580383	GEF	CON
INF / ACR	P50281	5.41733	5.41733	0.000169484	0.000104918	10	P50281	MMP14	Matrix metalloproteinase-14	MMP14_HUMAN	1	4173.44	42.7344	INF	ACR
RAP / GEF	P42766	1.39714	1.39714	4.83992e-05	0.000106012	6	P42766	RPL35	60S ribosomal protein L35	RL35_HUMAN	1	163.379	2.63379	RAP	GEF
RAP / GEF	Q9NZZ3	1.73696	1.73696	4.78096e-05	0.000106012	17	Q9NZZ3	CHMP5	Charged multivesicular body protein 5	CHMP5_HUMAN	2	233.332	3.33332	RAP	GEF
RAP / GEF	O75947	0.661924	0.661924	4.84949e-05	0.000106012	34	O75947	ATP5H	ATP synthase subunit d, mitochondrial	ATP5H_HUMAN	4	58.2191	1.58219	RAP	GEF
RAP / GEF	Q00610	-0.789133	0.789133	4.90083e-05	0.00010631	76	Q00610	CLTC	Clathrin heavy chain 1	CLH1_HUMAN	27	-42.1308	0.578692	RAP	GEF
ACR / CON	P46778	1.02743	1.02743	0.000102036	0.000107283	9	P46778	RPL21	60S ribosomal protein L21	RL21_HUMAN	2	103.839	2.03839	ACR	CON
RAP / ACR	Q9UMX0	2.82217	2.82217	0.000164497	0.000107531	12	Q9UMX0	UBQLN1	Ubiquilin-1	UBQL1_HUMAN	3	607.226	7.07226	RAP	ACR
GEF / CON	P26885	-1.22934	1.22934	1.73417e-05	0.000108097	6	P26885	FKBP2	Peptidyl-prolyl cis-trans isomerase FKBP2	FKBP2_HUMAN	1	-57.3487	0.426513	GEF	CON
ACR / CON	P04040	-2.02161	2.02161	0.000104361	0.000109105	53	P04040	CAT	Catalase	CATA_HUMAN	10	-75.3716	0.246284	ACR	CON
ACR / CON	Q9UKY7	-3.36046	3.36046	0.000105154	0.000109312	28	Q9UKY7	CDV3	Protein CDV3 homolog	CDV3_HUMAN	3	-90.2636	0.0973643	ACR	CON
INF / ACR	P62750	1.44102	1.44102	0.000178696	0.000109967	16	P62750	RPL23A	60S ribosomal protein L23a	RL23A_HUMAN	2	171.512	2.71512	INF	ACR
INF / GEF	P35637	0.9305	0.9305	0.000144118	0.000111281	45	P35637	FUS	RNA-binding protein FUS	FUS_HUMAN	8	90.5936	1.90594	INF	GEF
INF / GEF	O00193	1.41598	1.41598	0.000143489	0.000111281	6	O00193	SMAP	Small acidic protein	SMAP_HUMAN	1	166.841	2.66841	INF	GEF
RAP / ACR	Q09028;Q16576	-1.08735	1.08735	0.0001725	0.000112326	15	Q09028;Q16576	RBBP4;RBBP7	Histone-binding protein RBBP4;Histone-binding protein RBBP7	RBBP4_HUMAN;RBBP7_HUMAN	3	-52.9376	0.470624	RAP	ACR
GEF / ACR	P08567	2.27191	2.27191	6.66636e-05	0.000115283	15	P08567	PLEK	Pleckstrin	PLEK_HUMAN	3	382.963	4.82963	GEF	ACR
INF / RAP	Q9UHV9	1.32352	1.32352	6.39338e-05	0.00011569	23	Q9UHV9	PFDN2	Prefoldin subunit 2	PFD2_HUMAN	2	150.276	2.50276	INF	RAP
INF / ACR	P31153	-1.5869	1.5869	0.000189122	0.000115698	10	P31153	MAT2A	S-adenosylmethionine synthase isoform type-2	METK2_HUMAN	2	-66.7113	0.332887	INF	ACR
ACR / CON	O75083	0.788959	0.788959	0.000112338	0.000116124	27	O75083	WDR1	WD repeat-containing protein 1	WDR1_HUMAN	6	72.7827	1.72783	ACR	CON
RAP / ACR	P46778	-1.56346	1.56346	0.000179339	0.000116328	12	P46778	RPL21	60S ribosomal protein L21	RL21_HUMAN	2	-66.1662	0.338338	RAP	ACR
GEF / ACR	P05109	-1.0591	1.0591	6.9789e-05	0.000118286	15	P05109	S100A8	Protein S100-A8	S10A8_HUMAN	2	-52.0068	0.479932	GEF	ACR
GEF / ACR	Q9Y277	-2.25672	2.25672	6.99429e-05	0.000118286	12	Q9Y277	VDAC3	Voltage-dependent anion-selective channel protein 3	VDAC3_HUMAN	3	-79.0753	0.209247	GEF	ACR
INF / GEF	P42766	1.45562	1.45562	0.000156193	0.000119847	6	P42766	RPL35	60S ribosomal protein L35	RL35_HUMAN	1	174.274	2.74274	INF	GEF
RAP / GEF	P14406	1.11397	1.11397	5.68381e-05	0.000122354	12	P14406	COX7A2	Cytochrome c oxidase subunit 7A2, mitochondrial	CX7A2_HUMAN	2	116.44	2.1644	RAP	GEF
RAP / GEF	Q02818	1.33063	1.33063	5.73934e-05	0.000122613	16	Q02818	NUCB1	Nucleobindin-1	NUCB1_HUMAN	3	151.512	2.51512	RAP	GEF
INF / GEF	Q15149	-2.76889	2.76889	0.000162037	0.000123553	13	Q15149	PLEC	Plectin	PLEC_HUMAN	3	-85.3282	0.146718	INF	GEF
RAP / ACR	P23588	1.0128	1.0128	0.000191634	0.000123825	6	P23588	EIF4B	Eukaryotic translation initiation factor 4B	IF4B_HUMAN	1	101.782	2.01782	RAP	ACR
INF / ACR	P00338	-1.68415	1.68415	0.000205831	0.000125184	56	P00338	LDHA	L-lactate dehydrogenase A chain	LDHA_HUMAN	17	-68.8813	0.311187	INF	ACR
INF / GEF	Q86V81	1.65527	1.65527	0.000165664	0.000125534	23	Q86V81	ALYREF	THO complex subunit 4	THOC4_HUMAN	6	214.982	3.14982	INF	GEF
RAP / ACR	Q13243	3.54978	3.54978	0.0001969	0.000126257	11	Q13243	SRSF5	Serine/arginine-rich splicing factor 5	SRSF5_HUMAN	2	1071.09	11.7109	RAP	ACR
RAP / GEF	P19971	-0.929714	0.929714	5.96844e-05	0.000126549	12	P19971	TYMP	Thymidine phosphorylase	TYPH_HUMAN	2	-47.5037	0.524963	RAP	GEF
INF / RAP	Q6UN15	1.8917	1.8917	7.07957e-05	0.000126599	12	Q6UN15	FIP1L1	Pre-mRNA 3'-end-processing factor FIP1	FIP1_HUMAN	2	271.073	3.71073	INF	RAP
RAP / GEF	P62861	0.871139	0.871139	6.02978e-05	0.000126877	18	P62861	FAU	40S ribosomal protein S30	RS30_HUMAN	3	82.9106	1.82911	RAP	GEF
INF / RAP	P10809	0.656463	0.656463	7.36909e-05	0.000127389	215	P10809	HSPD1	60 kDa heat shock protein, mitochondrial	CH60_HUMAN	37	57.6213	1.57621	INF	RAP
INF / RAP	P50502	3.15129	3.15129	7.4072e-05	0.000127389	39	P50502	ST13	Hsc70-interacting protein	F10A1_HUMAN	8	788.45	8.8845	INF	RAP
INF / RAP	P07602	2.80674	2.80674	7.45896e-05	0.000127389	52	P07602	PSAP	Prosaposin	SAP_HUMAN	8	599.703	6.99703	INF	RAP
INF / RAP	Q15185	1.17322	1.17322	7.3169e-05	0.000127389	13	Q15185	PTGES3	Prostaglandin E synthase 3	TEBP_HUMAN	3	125.515	2.25515	INF	RAP
INF / RAP	P45973	1.78582	1.78582	7.60858e-05	0.000128501	13	P45973	CBX5	Chromobox protein homolog 5	CBX5_HUMAN	4	244.815	3.44815	INF	RAP
GEF / ACR	Q01844	2.47134	2.47134	7.73362e-05	0.000129152	14	Q01844	EWSR1	RNA-binding protein EWS	EWS_HUMAN	3	454.56	5.5456	GEF	ACR
GEF / ACR	O15173	1.07696	1.07696	7.74915e-05	0.000129152	6	O15173	PGRMC2	Membrane-associated progesterone receptor component 2	PGRC2_HUMAN	1	110.959	2.10959	GEF	ACR
INF / CON	P23526	-1.25839	1.25839	0.000133098	0.000129501	17	P23526	AHCY	Adenosylhomocysteinase	SAHH_HUMAN	6	-58.1991	0.418009	INF	CON
RAP / CON	P34897	-0.598849	0.598849	4.40676e-05	0.000130811	58	P34897	SHMT2	Serine hydroxymethyltransferase, mitochondrial	GLYM_HUMAN	15	-33.972	0.66028	RAP	CON
INF / RAP	P08574	-1.23525	1.23525	7.84413e-05	0.000131023	8	P08574	CYC1	Cytochrome c1, heme protein, mitochondrial	CY1_HUMAN	2	-57.523	0.42477	INF	RAP
RAP / ACR	P26373	-0.912594	0.912594	0.000205548	0.0001313	16	P26373	RPL13	60S ribosomal protein L13	RL13_HUMAN	2	-46.8771	0.531229	RAP	ACR
RAP / GEF	P31153	-0.857697	0.857697	6.33485e-05	0.000131355	12	P31153	MAT2A	S-adenosylmethionine synthase isoform type-2	METK2_HUMAN	2	-44.8167	0.551833	RAP	GEF
INF / CON	P09496	3.04675	3.04675	0.000136848	0.000131961	9	P09496	CLTA	Clathrin light chain A	CLCA_HUMAN	2	726.349	8.26349	INF	CON
RAP / GEF	Q99536	-1.06303	1.06303	6.48541e-05	0.000133495	12	Q99536	VAT1	Synaptic vesicle membrane protein VAT-1 homolog	VAT1_HUMAN	5	-52.1373	0.478627	RAP	GEF
GEF / ACR	P48634	1.69722	1.69722	8.07852e-05	0.000133673	6	P48634	PRRC2A	Protein PRRC2A	PRC2A_HUMAN	1	224.275	3.24275	GEF	ACR
GEF / CON	Q8IYB3	-1.66358	1.66358	2.24719e-05	0.000135556	6	Q8IYB3	SRRM1	Serine/arginine repetitive matrix protein 1	SRRM1_HUMAN	2	-68.4346	0.315654	GEF	CON
RAP / ACR	P09429	1.77472	1.77472	0.000213697	0.000135989	84	P09429	HMGB1	High mobility group protein B1	HMGB1_HUMAN	9	242.171	3.42171	RAP	ACR
RAP / CON	O60869	1.63971	1.63971	4.64616e-05	0.000136481	6	O60869	EDF1	Endothelial differentiation-related factor 1	EDF1_HUMAN	1	211.604	3.11604	RAP	CON
RAP / GEF	P50238	0.962568	0.962568	6.69214e-05	0.000136682	12	P50238	CRIP1	Cysteine-rich protein 1	CRIP1_HUMAN	2	94.8776	1.94878	RAP	GEF
RAP / GEF	Q15293	1.37404	1.37404	6.73716e-05	0.000136682	12	Q15293	RCN1	Reticulocalbin-1	RCN1_HUMAN	2	159.195	2.59195	RAP	GEF
INF / CON	P00441	0.781168	0.781168	0.000144303	0.000137918	47	P00441	SOD1	Superoxide dismutase [Cu-Zn]	SODC_HUMAN	5	71.8521	1.71852	INF	CON
RAP / ACR	P07954	-0.7898	0.7898	0.000218267	0.000138373	11	P07954	FH	Fumarate hydratase, mitochondrial	FUMH_HUMAN	3	-42.1576	0.578424	RAP	ACR
RAP / CON	P50552	-0.621491	0.621491	4.76699e-05	0.000138587	33	P50552	VASP	Vasodilator-stimulated phosphoprotein	VASP_HUMAN	5	-35.0001	0.649999	RAP	CON
RAP / ACR	P09972	-1.06689	1.06689	0.000220214	0.000139082	44	P09972	ALDOC	Fructose-bisphosphate aldolase C	ALDOC_HUMAN	5	-52.2653	0.477347	RAP	ACR
INF / RAP	P55209	1.04941	1.04941	8.46346e-05	0.000139831	40	P55209	NAP1L1	Nucleosome assembly protein 1-like 1	NP1L1_HUMAN	7	106.968	2.06968	INF	RAP
ACR / CON	O14979	-1.41499	1.41499	0.000137021	0.000140066	62	O14979	HNRNPDL	Heterogeneous nuclear ribonucleoprotein D-like	HNRDL_HUMAN	10	-62.4989	0.375011	ACR	CON
ACR / CON	Q00059	-3.70503	3.70503	0.000137852	0.000140137	15	Q00059	TFAM	Transcription factor A, mitochondrial	TFAM_HUMAN	4	-92.3321	0.0766786	ACR	CON
ACR / CON	Q14258	0.970785	0.970785	0.000139416	0.000140948	12	Q14258	TRIM25	E3 ubiquitin/ISG15 ligase TRIM25	TRI25_HUMAN	3	95.9907	1.95991	ACR	CON
INF / CON	P62917	-4.02605	4.02605	0.000149143	0.000141293	10	P62917	RPL8	60S ribosomal protein L8	RL8_HUMAN	4	-93.8618	0.0613816	INF	CON
INF / CON	P11387	-2.18704	2.18704	0.000152352	0.000143079	9	P11387	TOP1	DNA topoisomerase 1	TOP1_HUMAN	4	-78.0399	0.219601	INF	CON
ACR / CON	P63220	-1.24205	1.24205	0.000142423	0.000143201	30	P63220	RPS21	40S ribosomal protein S21	RS21_HUMAN	5	-57.7228	0.422772	ACR	CON
INF / GEF	P78371	-2.95727	2.95727	0.000190272	0.000143291	47	P78371	CCT2	T-complex protein 1 subunit beta	TCPB_HUMAN	17	-87.1243	0.128757	INF	GEF
INF / GEF	Q9UQ35	1.37111	1.37111	0.000192898	0.000144377	31	Q9UQ35	SRRM2	Serine/arginine repetitive matrix protein 2	SRRM2_HUMAN	5	158.67	2.5867	INF	GEF
RAP / ACR	P46782	1.23529	1.23529	0.000230125	0.000144453	33	P46782	RPS5	40S ribosomal protein S5	RS5_HUMAN	4	135.428	2.35428	RAP	ACR
RAP / ACR	Q9NVJ2	-1.38768	1.38768	0.000230437	0.000144453	15	Q9NVJ2	ARL8B	ADP-ribosylation factor-like protein 8B	ARL8B_HUMAN	3	-61.7821	0.382179	RAP	ACR
GEF / ACR	P20701	1.18199	1.18199	8.85591e-05	0.000144458	12	P20701	ITGAL	Integrin alpha-L	ITAL_HUMAN	1	126.89	2.2689	GEF	ACR
INF / ACR	P30405	2.13324	2.13324	0.000240497	0.000144576	15	P30405	PPIF	Peptidyl-prolyl cis-trans isomerase F, mitochondrial	PPIF_HUMAN	6	338.701	4.38701	INF	ACR
ACR / CON	Q9NWU2	-4.62833	4.62833	0.000144997	0.000144997	5	Q9NWU2	GID8	Glucose-induced degradation protein 8 homolog	GID8_HUMAN	1	-95.9567	0.0404329	ACR	CON
GEF / ACR	P31939	0.736711	0.736711	8.99134e-05	0.000145634	29	P31939	ATIC	Bifunctional purine biosynthesis protein PURH	PUR9_HUMAN	6	66.6372	1.66637	GEF	ACR
GEF / ACR	Q13177	0.89877	0.89877	9.07618e-05	0.000145981	15	Q13177	PAK2	Serine/threonine-protein kinase PAK 2	PAK2_HUMAN	3	86.4476	1.86448	GEF	ACR
RAP / ACR	P26640	-1.11813	1.11813	0.000235622	0.000147154	45	P26640	VARS	Valine--tRNA ligase	SYVC_HUMAN	9	-53.9308	0.460692	RAP	ACR
RAP / GEF	O43707	-1.20364	1.20364	7.41291e-05	0.000147214	103	O43707	ACTN4	Alpha-actinin-4	ACTN4_HUMAN	17	-56.5822	0.434178	RAP	GEF
RAP / GEF	A8MWD9;P62308	1.11869	1.11869	7.36438e-05	0.000147214	6	A8MWD9;P62308	SNRPGP15;SNRPG	Putative small nuclear ribonucleoprotein G-like protein 15;Small nuclear ribonucleoprotein G	RUXGL_HUMAN;RUXG_HUMAN	1	117.15	2.1715	RAP	GEF
GEF / ACR	P84095	3.97882	3.97882	9.22952e-05	0.000147416	8	P84095	RHOG	Rho-related GTP-binding protein RhoG	RHOG_HUMAN	2	1476.69	15.7669	GEF	ACR
RAP / GEF	P23381	-0.82337	0.82337	7.47646e-05	0.000147438	33	P23381	WARS	Tryptophan--tRNA ligase, cytoplasmic	SYWC_HUMAN	6	-43.488	0.56512	RAP	GEF
INF / ACR	Q15424	3.69481	3.69481	0.000247026	0.000147648	11	Q15424	SAFB	Scaffold attachment factor B1	SAFB1_HUMAN	2	1194.93	12.9493	INF	ACR
GEF / ACR	P26373	-1.00185	1.00185	9.33824e-05	0.000148124	17	P26373	RPL13	60S ribosomal protein L13	RL13_HUMAN	2	-50.0641	0.499359	GEF	ACR
GEF / ACR	Q13310	-1.0728	1.0728	9.47112e-05	0.000148188	34	Q13310	PABPC4	Polyadenylate-binding protein 4	PABP4_HUMAN	6	-52.4605	0.475395	GEF	ACR
GEF / CON	P04040	-0.639795	0.639795	2.51129e-05	0.000149083	52	P04040	CAT	Catalase	CATA_HUMAN	10	-35.8196	0.641804	GEF	CON
ACR / CON	P31949	-1.83068	1.83068	0.000151854	0.000151033	38	P31949	S100A11	Protein S100-A11	S10AB_HUMAN	6	-71.8869	0.281131	ACR	CON
ACR / CON	P17812	-1.00709	1.00709	0.000152866	0.000151222	45	P17812	CTPS1	CTP synthase 1	PYRG1_HUMAN	9	-50.2452	0.497548	ACR	CON
ACR / CON	Q9NVJ2	2.52977	2.52977	0.000154957	0.000152471	11	Q9NVJ2	ARL8B	ADP-ribosylation factor-like protein 8B	ARL8B_HUMAN	3	477.479	5.77479	ACR	CON
GEF / ACR	Q15121	2.03604	2.03604	9.88036e-05	0.000153354	6	Q15121	PEA15	Astrocytic phosphoprotein PEA-15	PEA15_HUMAN	1	310.119	4.10119	GEF	ACR
GEF / ACR	Q9UKV3	0.839297	0.839297	9.93464e-05	0.000153354	8	Q9UKV3	ACIN1	Apoptotic chromatin condensation inducer in the nucleus	ACINU_HUMAN	2	78.9178	1.78918	GEF	ACR
INF / RAP	P37108	1.71829	1.71829	9.38695e-05	0.000153421	41	P37108	SRP14	Signal recognition particle 14 kDa protein	SRP14_HUMAN	6	229.047	3.29047	INF	RAP
INF / ACR	P31949	5.65067	5.65067	0.000260058	0.000154276	24	P31949	S100A11	Protein S100-A11	S10AB_HUMAN	6	4923.68	50.2368	INF	ACR
INF / ACR	P31942	1.63723	1.63723	0.000261083	0.000154276	14	P31942	HNRNPH3	Heterogeneous nuclear ribonucleoprotein H3	HNRH3_HUMAN	2	211.068	3.11068	INF	ACR
RAP / GEF	P62241	-0.749657	0.749657	7.88511e-05	0.000154417	56	P62241	RPS8	40S ribosomal protein S8	RS8_HUMAN	8	-40.5255	0.594745	RAP	GEF
RAP / CON	P14317	-0.65152	0.65152	5.37468e-05	0.000154659	49	P14317	HCLS1	Hematopoietic lineage cell-specific protein	HCLS1_HUMAN	8	-36.3391	0.636609	RAP	CON
INF / GEF	Q00610	-2.14532	2.14532	0.000209714	0.000155061	46	Q00610	CLTC	Clathrin heavy chain 1	CLH1_HUMAN	27	-77.3956	0.226044	INF	GEF
INF / GEF	P63173	2.75779	2.75779	0.000212227	0.000155974	22	P63173	RPL38	60S ribosomal protein L38	RL38_HUMAN	3	576.359	6.76359	INF	GEF
INF / GEF	O00264	1.58157	1.58157	0.00021638	0.000157922	5	O00264	PGRMC1	Membrane-associated progesterone receptor component 1	PGRC1_HUMAN	1	199.295	2.99295	INF	GEF
INF / ACR	Q92945	2.41692	2.41692	0.000269005	0.00015806	55	Q92945	KHSRP	Far upstream element-binding protein 2	FUBP2_HUMAN	12	434.03	5.3403	INF	ACR
RAP / CON	Q9NZZ3	2.09606	2.09606	5.55387e-05	0.000158201	15	Q9NZZ3	CHMP5	Charged multivesicular body protein 5	CHMP5_HUMAN	2	327.54	4.2754	RAP	CON
GEF / CON	P09429	-0.625765	0.625765	2.73347e-05	0.000159737	92	P09429	HMGB1	High mobility group protein B1	HMGB1_HUMAN	9	-35.1924	0.648076	GEF	CON
ACR / CON	P11908	1.60004	1.60004	0.000163428	0.000159951	14	P11908	PRPS2	Ribose-phosphate pyrophosphokinase 2	PRPS2_HUMAN	3	203.151	3.03151	ACR	CON
RAP / ACR	P04004	2.16157	2.16157	0.000262529	0.000162749	15	P04004	VTN	Vitronectin	VTNC_HUMAN	2	347.402	4.47402	RAP	ACR
RAP / GEF	Q86V81	1.2104	1.2104	8.37263e-05	0.000162833	27	Q86V81	ALYREF	THO complex subunit 4	THOC4_HUMAN	6	131.401	2.31401	RAP	GEF
RAP / ACR	P56134	-0.614079	0.614079	0.000265431	0.000163943	11	P56134	ATP5J2	ATP synthase subunit f, mitochondrial	ATPK_HUMAN	2	-34.6653	0.653347	RAP	ACR
RAP / ACR	Q7KZF4	-1.37122	1.37122	0.000267965	0.000164901	21	Q7KZF4	SND1	Staphylococcal nuclease domain-containing protein 1	SND1_HUMAN	5	-61.3436	0.386564	RAP	ACR
GEF / ACR	P49773	1.09777	1.09777	0.000109045	0.000165002	15	P49773	HINT1	Histidine triad nucleotide-binding protein 1	HINT1_HUMAN	2	114.024	2.14024	GEF	ACR
INF / ACR	P20700	1.25706	1.25706	0.000284271	0.000166091	44	P20700	LMNB1	Lamin-B1	LMNB1_HUMAN	15	139.008	2.39008	INF	ACR
INF / GEF	Q96PK6	0.967053	0.967053	0.000230425	0.000166342	15	Q96PK6	RBM14	RNA-binding protein 14	RBM14_HUMAN	3	95.4844	1.95484	INF	GEF
GEF / ACR	P08648	1.89949	1.89949	0.000112828	0.000169222	15	P08648	ITGA5	Integrin alpha-5	ITA5_HUMAN	3	273.082	3.73082	GEF	ACR
GEF / ACR	P28066	-1.31416	1.31416	0.000113305	0.000169222	26	P28066	PSMA5	Proteasome subunit alpha type-5	PSA5_HUMAN	5	-59.7841	0.402159	GEF	ACR
INF / CON	Q4VC31	3.11413	3.11413	0.000184426	0.000171707	22	Q4VC31	CCDC58	Coiled-coil domain-containing protein 58	CCD58_HUMAN	4	765.858	8.65858	INF	CON
INF / ACR	P62942	2.05806	2.05806	0.000295673	0.000171788	12	P62942	FKBP1A	Peptidyl-prolyl cis-trans isomerase FKBP1A	FKB1A_HUMAN	2	316.425	4.16425	INF	ACR
RAP / CON	Q13310	1.07497	1.07497	6.16764e-05	0.000172206	24	Q13310	PABPC4	Polyadenylate-binding protein 4	PABP4_HUMAN	6	110.668	2.10668	RAP	CON
GEF / ACR	P62937	1.71666	1.71666	0.000116068	0.00017223	165	P62937	PPIA	Peptidyl-prolyl cis-trans isomerase A	PPIA_HUMAN	15	228.674	3.28674	GEF	ACR
GEF / ACR	P20933	1.72667	1.72667	0.000117387	0.000173071	6	P20933	AGA	N(4)-(beta-N-acetylglucosaminyl)-L-asparaginase	ASPG_HUMAN	1	230.964	3.30964	GEF	ACR
INF / CON	Q9P1F3	3.2268	3.2268	0.000187612	0.00017318	28	Q9P1F3	ABRACL	Costars family protein ABRACL	ABRAL_HUMAN	4	836.187	9.36187	INF	CON
RAP / ACR	P22087	-0.894246	0.894246	0.000282754	0.000173367	23	P22087	FBL	rRNA 2'-O-methyltransferase fibrillarin	FBRL_HUMAN	4	-46.1972	0.538028	RAP	ACR
ACR / CON	Q15424	-2.04787	2.04787	0.000179059	0.000174322	11	Q15424	SAFB	Scaffold attachment factor B1	SAFB1_HUMAN	2	-75.8159	0.241841	ACR	CON
RAP / ACR	O75348	1.03244	1.03244	0.000291418	0.000176744	11	O75348	ATP6V1G1	V-type proton ATPase subunit G 1	VATG1_HUMAN	2	104.548	2.04548	RAP	ACR
RAP / ACR	O15511	-0.806322	0.806322	0.000291222	0.000176744	12	O15511	ARPC5	Actin-related protein 2/3 complex subunit 5	ARPC5_HUMAN	2	-42.8162	0.571838	RAP	ACR
INF / CON	Q7RTV0	-2.65307	2.65307	0.000195449	0.000177382	6	Q7RTV0	PHF5A	PHD finger-like domain-containing protein 5A	PHF5A_HUMAN	1	-84.1018	0.158982	INF	CON
INF / CON	P27348	-2.86669	2.86669	0.000195317	0.000177382	6	P27348	YWHAQ	14-3-3 protein theta	1433T_HUMAN	2	-86.2899	0.137101	INF	CON
GEF / CON	Q92804	-1.13695	1.13695	3.13518e-05	0.00017766	18	Q92804	TAF15	TATA-binding protein-associated factor 2N	RBP56_HUMAN	2	-54.528	0.45472	GEF	CON
ACR / CON	Q9NS69	-3.37241	3.37241	0.000183886	0.000178079	9	Q9NS69	TOMM22	Mitochondrial import receptor subunit TOM22 homolog	TOM22_HUMAN	2	-90.3439	0.0965614	ACR	CON
GEF / CON	P16401	-1.84574	1.84574	3.1908e-05	0.000178114	22	P16401	HIST1H1B	Histone H1.5	H15_HUMAN	4	-72.1787	0.278213	GEF	CON
INF / RAP	P40121	1.81363	1.81363	0.000111029	0.000179537	52	P40121	CAPG	Macrophage-capping protein	CAPG_HUMAN	6	251.525	3.51525	INF	RAP
ACR / CON	P29692	-1.06584	1.06584	0.000186695	0.000179852	57	P29692	EEF1D	Elongation factor 1-delta	EF1D_HUMAN	8	-52.2306	0.477694	ACR	CON
INF / GEF	Q9Y383	1.97316	1.97316	0.000252936	0.000180457	13	Q9Y383	LUC7L2	Putative RNA-binding protein Luc7-like 2	LC7L2_HUMAN	2	292.627	3.92627	INF	GEF
INF / GEF	P62857	3.96709	3.96709	0.000251974	0.000180457	35	P62857	RPS28	40S ribosomal protein S28	RS28_HUMAN	5	1463.92	15.6392	INF	GEF
INF / ACR	P62826	-2.12309	2.12309	0.000314909	0.000181948	32	P62826	RAN	GTP-binding nuclear protein Ran	RAN_HUMAN	6	-77.0445	0.229555	INF	ACR
GEF / ACR	P12004	2.40826	2.40826	0.000125402	0.000182547	9	P12004	PCNA	Proliferating cell nuclear antigen	PCNA_HUMAN	2	430.835	5.30835	GEF	ACR
RAP / ACR	P62913	-0.996856	0.996856	0.00030661	0.00018529	27	P62913	RPL11	60S ribosomal protein L11	RL11_HUMAN	4	-49.8909	0.501091	RAP	ACR
INF / ACR	P07195	-2.9524	2.9524	0.00032267	0.000185401	49	P07195	LDHB	L-lactate dehydrogenase B chain	LDHB_HUMAN	12	-87.0807	0.129193	INF	ACR
INF / ACR	Q9UNP9	2.89042	2.89042	0.000325248	0.000185695	9	Q9UNP9	PPIE	Peptidyl-prolyl cis-trans isomerase E	PPIE_HUMAN	2	641.487	7.41487	INF	ACR
INF / ACR	P07305	4.0914	4.0914	0.000326752	0.000185695	11	P07305	H1F0	Histone H1.0	H10_HUMAN	1	1604.64	17.0464	INF	ACR
ACR / CON	P0C0S5;Q71UI9	-1.37559	1.37559	0.000196421	0.000187262	24	P0C0S5;Q71UI9	H2AFZ;H2AFV	Histone H2A.Z;Histone H2A.V	H2AZ_HUMAN;H2AV_HUMAN	4	-61.4606	0.385394	ACR	CON
ACR / CON	P43487	-2.35386	2.35386	0.000195746	0.000187262	22	P43487	RANBP1	Ran-specific GTPase-activating protein	RANG_HUMAN	5	-80.4378	0.195622	ACR	CON
ACR / CON	P36578	2.18434	2.18434	0.000197664	0.000187475	48	P36578	RPL4	60S ribosomal protein L4	RL4_HUMAN	8	354.52	4.5452	ACR	CON
INF / ACR	P61353	-2.01647	2.01647	0.000331932	0.000187614	10	P61353	RPL27	60S ribosomal protein L27	RL27_HUMAN	2	-75.2837	0.247163	INF	ACR
INF / CON	O60869	2.62319	2.62319	0.000209024	0.000188122	6	O60869	EDF1	Endothelial differentiation-related factor 1	EDF1_HUMAN	1	516.109	6.16109	INF	CON
RAP / ACR	P35754	-1.48618	1.48618	0.000312934	0.000188433	12	P35754	GLRX	Glutaredoxin-1	GLRX1_HUMAN	3	-64.3043	0.356957	RAP	ACR
INF / ACR	Q99729	5.76348	5.76348	0.000336914	0.0001894	26	Q99729	HNRNPAB	Heterogeneous nuclear ribonucleoprotein A/B	ROAA_HUMAN	6	5332.26	54.3226	INF	ACR
INF / ACR	Q06830	2.3448	2.3448	0.000342388	0.000191443	117	Q06830	PRDX1	Peroxiredoxin-1	PRDX1_HUMAN	18	407.991	5.07991	INF	ACR
INF / GEF	P60660	1.05264	1.05264	0.000270498	0.000191865	44	P60660	MYL6	Myosin light polypeptide 6	MYL6_HUMAN	7	107.432	2.07432	INF	GEF
RAP / ACR	P06899;P23527;P33778;Q16778	-0.974217	0.974217	0.000320296	0.000192178	18	P06899;P23527;P33778;Q16778	HIST1H2BJ;HIST1H2BO;HIST1H2BB;HIST2H2BE	Histone H2B type 1-J;Histone H2B type 1-O;Histone H2B type 1-B;Histone H2B type 2-E	H2B1J_HUMAN;H2B1O_HUMAN;H2B1B_HUMAN;H2B2E_HUMAN	2	-49.0984	0.509016	RAP	ACR
ACR / CON	P26885	-3.67815	3.67815	0.000205639	0.000192612	6	P26885	FKBP2	Peptidyl-prolyl cis-trans isomerase FKBP2	FKBP2_HUMAN	1	-92.1879	0.0781208	ACR	CON
ACR / CON	P51970	-4.23906	4.23906	0.000207267	0.000192612	17	P51970	NDUFA8	NADH dehydrogenase [ubiquinone] 1 alpha subcomplex subunit 8	NDUA8_HUMAN	4	-94.7044	0.0529559	ACR	CON
ACR / CON	Q9BVC6	-1.16854	1.16854	0.000207141	0.000192612	6	Q9BVC6	TMEM109	Transmembrane protein 109	TM109_HUMAN	1	-55.5129	0.444871	ACR	CON
RAP / CON	Q9Y5V0	-0.950681	0.950681	7.10666e-05	0.0001927	6	Q9Y5V0	ZNF706	Zinc finger protein 706	ZN706_HUMAN	1	-48.2612	0.517388	RAP	CON
INF / CON	Q9Y383	1.44064	1.44064	0.000216577	0.000193054	11	Q9Y383	LUC7L2	Putative RNA-binding protein Luc7-like 2	LC7L2_HUMAN	2	171.441	2.71441	INF	CON
INF / CON	O95218	1.36791	1.36791	0.00021808	0.000193054	6	O95218	ZRANB2	Zinc finger Ran-binding domain-containing protein 2	ZRAB2_HUMAN	1	158.096	2.58096	INF	CON
RAP / ACR	Q13310	-0.784823	0.784823	0.00032427	0.000193354	35	Q13310	PABPC4	Polyadenylate-binding protein 4	PABP4_HUMAN	6	-41.9577	0.580423	RAP	ACR
RAP / ACR	P35908	4.32069	4.32069	0.000324558	0.000193354	6	P35908	KRT2	Keratin, type II cytoskeletal 2 epidermal	K22E_HUMAN	1	1898.29	19.9829	RAP	ACR
INF / GEF	Q14566	-2.91313	2.91313	0.000275407	0.000194218	13	Q14566	MCM6	DNA replication licensing factor MCM6	MCM6_HUMAN	5	-86.7242	0.132758	INF	GEF
INF / GEF	O95218	2.69365	2.69365	0.000278915	0.000195561	5	O95218	ZRANB2	Zinc finger Ran-binding domain-containing protein 2	ZRAB2_HUMAN	1	546.95	6.4695	INF	GEF
RAP / GEF	P35268	1.32116	1.32116	0.000103003	0.000197598	30	P35268	RPL22	60S ribosomal protein L22	RL22_HUMAN	4	149.867	2.49867	RAP	GEF
INF / ACR	P04080	1.81969	1.81969	0.000355607	0.000197771	34	P04080	CSTB	Cystatin-B	CYTB_HUMAN	4	253.004	3.53004	INF	ACR
GEF / ACR	Q8NC51	-1.51844	1.51844	0.000137917	0.000197886	24	Q8NC51	SERBP1	Plasminogen activator inhibitor 1 RNA-binding protein	PAIRB_HUMAN	5	-65.0937	0.349063	GEF	ACR
GEF / ACR	P0DP23;P0DP24;P0DP25	-1.76339	1.76339	0.000140241	0.000197886	20	P0DP23;P0DP24;P0DP25	CALM1;CALM2;CALM3	Calmodulin-1;Calmodulin-2;Calmodulin-3	CALM1_HUMAN;CALM2_HUMAN;CALM3_HUMAN	4	-70.5445	0.294555	GEF	ACR
GEF / ACR	P61204;P84077	-2.38313	2.38313	0.000138993	0.000197886	23	P61204;P84077	ARF3;ARF1	ADP-ribosylation factor 3;ADP-ribosylation factor 1	ARF3_HUMAN;ARF1_HUMAN	6	-80.8307	0.191693	GEF	ACR
GEF / ACR	P56134	-0.891904	0.891904	0.000140216	0.000197886	11	P56134	ATP5J2	ATP synthase subunit f, mitochondrial	ATPK_HUMAN	2	-46.1098	0.538902	GEF	ACR
RAP / GEF	P53621	-0.850968	0.850968	0.00010464	0.000199382	31	P53621	COPA	Coatomer subunit alpha	COPA_HUMAN	7	-44.5587	0.554413	RAP	GEF
INF / RAP	P62899	1.43696	1.43696	0.000124767	0.000199627	5	P62899	RPL31	60S ribosomal protein L31	RL31_HUMAN	1	170.749	2.70749	INF	RAP
GEF / CON	P09622	-1.76396	1.76396	3.70167e-05	0.000203592	17	P09622	DLD	Dihydrolipoyl dehydrogenase, mitochondrial	DLDH_HUMAN	4	-70.5562	0.294438	GEF	CON
ACR / CON	Q9UHV9	-1.25849	1.25849	0.000221559	0.000203834	21	Q9UHV9	PFDN2	Prefoldin subunit 2	PFD2_HUMAN	2	-58.2019	0.417981	ACR	CON
ACR / CON	P12004	-2.04992	2.04992	0.00022141	0.000203834	8	P12004	PCNA	Proliferating cell nuclear antigen	PCNA_HUMAN	2	-75.8502	0.241498	ACR	CON
RAP / GEF	P07910	1.14006	1.14006	0.000107711	0.000203855	57	P07910	HNRNPC	Heterogeneous nuclear ribonucleoproteins C1/C2	HNRPC_HUMAN	8	120.39	2.2039	RAP	GEF
INF / ACR	P82970	4.30427	4.30427	0.000371795	0.000205674	6	P82970	HMGN5	High mobility group nucleosome-binding domain-containing protein 5	HMGN5_HUMAN	1	1875.66	19.7566	INF	ACR
GEF / ACR	P62826	-1.06329	1.06329	0.000146692	0.000205726	42	P62826	RAN	GTP-binding nuclear protein Ran	RAN_HUMAN	6	-52.146	0.47854	GEF	ACR
INF / RAP	P04908;Q7L7L0;Q93077	1.41387	1.41387	0.000130948	0.000207335	67	P04908;Q7L7L0;Q93077	HIST1H2AB;HIST3H2A;HIST1H2AC	Histone H2A type 1-B/E;Histone H2A type 3;Histone H2A type 1-C	H2A1B_HUMAN;H2A3_HUMAN;H2A1C_HUMAN	8	166.451	2.66451	INF	RAP
RAP / GEF	P20674	0.977851	0.977851	0.000110553	0.000207839	36	P20674	COX5A	Cytochrome c oxidase subunit 5A, mitochondrial	COX5A_HUMAN	4	96.9529	1.96953	RAP	GEF
INF / CON	P08574	-1.02722	1.02722	0.00023683	0.000207948	8	P08574	CYC1	Cytochrome c1, heme protein, mitochondrial	CY1_HUMAN	2	-50.9344	0.490656	INF	CON
INF / GEF	P36543	0.778946	0.778946	0.000298483	0.000208085	11	P36543	ATP6V1E1	V-type proton ATPase subunit E 1	VATE1_HUMAN	1	71.5876	1.71588	INF	GEF
INF / ACR	P02768	1.98333	1.98333	0.000379251	0.000208689	17	P02768	ALB	Serum albumin	ALBU_HUMAN	2	295.404	3.95404	INF	ACR
INF / ACR	P14406	1.24096	1.24096	0.000385934	0.000209068	12	P14406	COX7A2	Cytochrome c oxidase subunit 7A2, mitochondrial	CX7A2_HUMAN	2	136.356	2.36356	INF	ACR
GEF / ACR	P08758	-1.6485	1.6485	0.00015145	0.000211112	83	P08758	ANXA5	Annexin A5	ANXA5_HUMAN	14	-68.1028	0.318972	GEF	ACR
INF / CON	P10606	1.77136	1.77136	0.00024339	0.000211985	33	P10606	COX5B	Cytochrome c oxidase subunit 5B, mitochondrial	COX5B_HUMAN	4	241.377	3.41377	INF	CON
RAP / ACR	P62273	2.09746	2.09746	0.000362066	0.00021418	9	P62273	RPS29	40S ribosomal protein S29	RS29_HUMAN	1	327.955	4.27955	RAP	ACR
INF / GEF	P07305	4.43869	4.43869	0.000310903	0.000215512	11	P07305	H1F0	Histone H1.0	H10_HUMAN	1	2068.6	21.686	INF	GEF
ACR / CON	P18859	-1.15937	1.15937	0.000236601	0.000215518	24	P18859	ATP5J	ATP synthase-coupling factor 6, mitochondrial	ATP5J_HUMAN	8	-55.2291	0.447709	ACR	CON
RAP / GEF	Q92974	-0.873929	0.873929	0.000115423	0.000215558	17	Q92974	ARHGEF2	Rho guanine nucleotide exchange factor 2	ARHG2_HUMAN	3	-45.4341	0.545659	RAP	GEF
INF / ACR	Q6FI13	5.46269	5.46269	0.000401972	0.000216607	29	Q6FI13	HIST2H2AA3	Histone H2A type 2-A	H2A2A_HUMAN	6	4309.96	44.0996	INF	ACR
GEF / ACR	P61981	-0.721622	0.721622	0.000156673	0.000217077	38	P61981	YWHAG	14-3-3 protein gamma	1433G_HUMAN	6	-39.3585	0.606415	GEF	ACR
RAP / ACR	P18621	-1.08523	1.08523	0.000370481	0.000218389	12	P18621	RPL17	60S ribosomal protein L17	RL17_HUMAN	3	-52.8684	0.471316	RAP	ACR
INF / GEF	O43399	1.29507	1.29507	0.000316886	0.000218419	27	O43399	TPD52L2	Tumor protein D54	TPD54_HUMAN	6	145.389	2.45389	INF	GEF
INF / ACR	P62633	4.21968	4.21968	0.000410482	0.000220052	10	P62633	CNBP	Cellular nucleic acid-binding protein	CNBP_HUMAN	1	1763.16	18.6316	INF	ACR
INF / ACR	P16070	1.08803	1.08803	0.000415359	0.000221525	12	P16070	CD44	CD44 antigen	CD44_HUMAN	2	112.584	2.12584	INF	ACR
INF / GEF	Q9H299	1.66929	1.66929	0.00032802	0.000224823	25	Q9H299	SH3BGRL3	SH3 domain-binding glutamic acid-rich-like protein 3	SH3L3_HUMAN	3	218.058	3.18058	INF	GEF
ACR / CON	P62269	1.00336	1.00336	0.000248202	0.000224972	17	P62269	RPS18	40S ribosomal protein S18	RS18_HUMAN	5	100.466	2.00466	ACR	CON
RAP / CON	P62851	0.80865	0.80865	8.37684e-05	0.000224978	17	P62851	RPS25	40S ribosomal protein S25	RS25_HUMAN	3	75.1572	1.75157	RAP	CON
RAP / GEF	P20701	-1.11642	1.11642	0.00012143	0.000225285	12	P20701	ITGAL	Integrin alpha-L	ITAL_HUMAN	1	-53.8763	0.461237	RAP	GEF
INF / GEF	P01892	-0.66193	0.66193	0.000331012	0.000225606	31	P01892	HLA-A	HLA class I histocompatibility antigen, A-2 alpha chain	1A02_HUMAN	6	-36.7968	0.632032	INF	GEF
RAP / GEF	Q15185	1.23342	1.23342	0.000124244	0.000228999	16	Q15185	PTGES3	Prostaglandin E synthase 3	TEBP_HUMAN	3	135.124	2.35124	RAP	GEF
RAP / CON	Q13177	-1.28777	1.28777	8.61487e-05	0.000229188	17	Q13177	PAK2	Serine/threonine-protein kinase PAK 2	PAK2_HUMAN	3	-59.0416	0.409584	RAP	CON
ACR / CON	P0CG39	1.21075	1.21075	0.000256031	0.00023093	18	P0CG39	POTEJ	POTE ankyrin domain family member J	POTEJ_HUMAN	1	131.457	2.31457	ACR	CON
INF / GEF	P30086	1.29631	1.29631	0.000341452	0.000231429	36	P30086	PEBP1	Phosphatidylethanolamine-binding protein 1	PEBP1_HUMAN	7	145.6	2.456	INF	GEF
INF / ACR	P62310	4.37983	4.37983	0.000436231	0.00023147	9	P62310	LSM3	U6 snRNA-associated Sm-like protein LSm3	LSM3_HUMAN	2	1981.9	20.819	INF	ACR
INF / CON	P27797	2.38384	2.38384	0.000269554	0.000232895	76	P27797	CALR	Calreticulin	CALR_HUMAN	13	421.924	5.21924	INF	CON
INF / ACR	P00367	-0.934861	0.934861	0.000441491	0.000233071	29	P00367	GLUD1	Glutamate dehydrogenase 1, mitochondrial	DHE3_HUMAN	7	-47.6907	0.523093	INF	ACR
INF / ACR	O43399	2.23691	2.23691	0.000446708	0.000233455	25	O43399	TPD52L2	Tumor protein D54	TPD54_HUMAN	6	371.385	4.71385	INF	ACR
INF / ACR	P29692	2.52978	2.52978	0.000451408	0.000234732	41	P29692	EEF1D	Elongation factor 1-delta	EF1D_HUMAN	8	477.483	5.77483	INF	ACR
GEF / CON	P53999	-0.998743	0.998743	4.37576e-05	0.000237179	76	P53999	SUB1	Activated RNA polymerase II transcriptional coactivator p15	TCP4_HUMAN	10	-49.9564	0.500436	GEF	CON
INF / RAP	Q14444	1.81755	1.81755	0.000152862	0.000239537	6	Q14444	CAPRIN1	Caprin-1	CAPR1_HUMAN	1	252.483	3.52483	INF	RAP
INF / ACR	Q13595	4.13338	4.13338	0.000463542	0.000239843	10	Q13595	TRA2A	Transformer-2 protein homolog alpha	TRA2A_HUMAN	2	1654.98	17.5498	INF	ACR
INF / ACR	P07858	1.18914	1.18914	0.000467847	0.000240872	10	P07858	CTSB	Cathepsin B	CATB_HUMAN	1	128.018	2.28018	INF	ACR
RAP / CON	Q8IYB3	-1.80784	1.80784	9.14463e-05	0.000241008	8	Q8IYB3	SRRM1	Serine/arginine repetitive matrix protein 1	SRRM1_HUMAN	2	-71.4381	0.285619	RAP	CON
RAP / GEF	P04899	-0.828519	0.828519	0.000131961	0.000241643	28	P04899	GNAI2	Guanine nucleotide-binding protein G(i) subunit alpha-2	GNAI2_HUMAN	7	-43.6893	0.563107	RAP	GEF
RAP / CON	Q01105	1.56054	1.56054	9.28694e-05	0.000242492	31	Q01105	SET	Protein SET	SET_HUMAN	5	194.965	2.94965	RAP	CON
INF / GEF	P62328	1.84727	1.84727	0.000360249	0.00024282	22	P62328	TMSB4X	Thymosin beta-4	TYB4_HUMAN	3	259.82	3.5982	INF	GEF
RAP / ACR	Q9Y371	5.04904	5.04904	0.000416673	0.000243059	5	Q9Y371	SH3GLB1	Endophilin-B1	SHLB1_HUMAN	1	3210.65	33.1065	RAP	ACR
INF / ACR	P26885	4.20144	4.20144	0.000480236	0.000246032	6	P26885	FKBP2	Peptidyl-prolyl cis-trans isomerase FKBP2	FKBP2_HUMAN	1	1739.75	18.3975	INF	ACR
RAP / ACR	Q5JTJ3	4.27943	4.27943	0.000423685	0.000246294	5	Q5JTJ3	COA6	Cytochrome c oxidase assembly factor 6 homolog	COA6_HUMAN	1	1841.95	19.4195	RAP	ACR
GEF / ACR	P14406	-1.09984	1.09984	0.000179169	0.00024676	12	P14406	COX7A2	Cytochrome c oxidase subunit 7A2, mitochondrial	CX7A2_HUMAN	2	-53.3432	0.466568	GEF	ACR
INF / ACR	P21291	2.14472	2.14472	0.000484121	0.000246807	5	P21291	CSRP1	Cysteine and glycine-rich protein 1	CSRP1_HUMAN	1	342.205	4.42205	INF	ACR
ACR / CON	P49721	1.90996	1.90996	0.000276197	0.000247903	6	P49721	PSMB2	Proteasome subunit beta type-2	PSB2_HUMAN	1	275.799	3.75799	ACR	CON
RAP / ACR	P59998	-4.42393	4.42393	0.000429136	0.000248603	18	P59998	ARPC4	Actin-related protein 2/3 complex subunit 4	ARPC4_HUMAN	4	-95.3413	0.046587	RAP	ACR
RAP / GEF	P35908	4.73649	4.73649	0.00013737	0.000249924	6	P35908	KRT2	Keratin, type II cytoskeletal 2 epidermal	K22E_HUMAN	1	2565.79	26.6579	RAP	GEF
INF / CON	P11940	1.40889	1.40889	0.000291686	0.000250017	27	P11940	PABPC1	Polyadenylate-binding protein 1	PABP1_HUMAN	6	165.533	2.65533	INF	CON
ACR / CON	Q99439	-1.51606	1.51606	0.000280567	0.000250603	14	Q99439	CNN2	Calponin-2	CNN2_HUMAN	2	-65.0361	0.349639	ACR	CON
INF / CON	P23528	1.66558	1.66558	0.000295372	0.000251182	79	P23528	CFL1	Cofilin-1	COF1_HUMAN	11	217.241	3.17241	INF	CON
INF / GEF	P14854	2.23275	2.23275	0.000376359	0.000252285	30	P14854	COX6B1	Cytochrome c oxidase subunit 6B1	CX6B1_HUMAN	4	370.028	4.70028	INF	GEF
GEF / ACR	Q5T1J5;Q9Y6H1	2.16861	2.16861	0.00018588	0.000254478	9	Q5T1J5;Q9Y6H1	CHCHD2P9;CHCHD2	Putative coiled-coil-helix-coiled-coil-helix domain-containing protein CHCHD2P9, mitochondrial;Coiled-coil-helix-coiled-coil-helix domain-containing protein 2	CHCH9_HUMAN;CHCH2_HUMAN	1	349.59	4.4959	GEF	ACR
INF / CON	P78371	-2.92951	2.92951	0.000304542	0.000254965	34	P78371	CCT2	T-complex protein 1 subunit beta	TCPB_HUMAN	17	-86.8741	0.131259	INF	CON
INF / CON	P07305	4.50753	4.50753	0.000303397	0.000254965	9	P07305	H1F0	Histone H1.0	H10_HUMAN	1	2174.59	22.7459	INF	CON
GEF / CON	P28799	-1.35718	1.35718	4.93331e-05	0.000255789	36	P28799	GRN	Granulins	GRN_HUMAN	5	-60.9656	0.390344	GEF	CON
GEF / CON	P49773	-0.707059	0.707059	4.99267e-05	0.000255789	18	P49773	HINT1	Histidine triad nucleotide-binding protein 1	HINT1_HUMAN	2	-38.7432	0.612568	GEF	CON
GEF / CON	P62633	-0.705366	0.705366	4.92265e-05	0.000255789	12	P62633	CNBP	Cellular nucleic acid-binding protein	CNBP_HUMAN	1	-38.6713	0.613287	GEF	CON
RAP / CON	Q9BR76	-2.12225	2.12225	9.92243e-05	0.000256709	13	Q9BR76	CORO1B	Coronin-1B	COR1B_HUMAN	3	-77.0311	0.229689	RAP	CON
INF / GEF	P40121	1.86484	1.86484	0.000385423	0.000256948	51	P40121	CAPG	Macrophage-capping protein	CAPG_HUMAN	6	264.228	3.64228	INF	GEF
GEF / CON	P50238	-1.06091	1.06091	5.11674e-05	0.000258603	12	P50238	CRIP1	Cysteine-rich protein 1	CRIP1_HUMAN	2	-52.0669	0.479331	GEF	CON
INF / CON	P45973	1.34654	1.34654	0.000311285	0.000258606	11	P45973	CBX5	Chromobox protein homolog 5	CBX5_HUMAN	4	154.302	2.54302	INF	CON
GEF / ACR	P14678;P63162	-2.03845	2.03845	0.000191812	0.000259511	6	P14678;P63162	SNRPB;SNRPN	Small nuclear ribonucleoprotein-associated proteins B and B';Small nuclear ribonucleoprotein-associated protein N	RSMB_HUMAN;RSMN_HUMAN	1	-75.6575	0.243425	GEF	ACR
INF / ACR	P35268	1.0132	1.0132	0.000511801	0.000259646	21	P35268	RPL22	60S ribosomal protein L22	RL22_HUMAN	4	101.839	2.01839	INF	ACR
ACR / CON	O75348	-0.903271	0.903271	0.000293193	0.000260616	11	O75348	ATP6V1G1	V-type proton ATPase subunit G 1	VATG1_HUMAN	2	-46.5327	0.534673	ACR	CON
RAP / GEF	P84103	1.19181	1.19181	0.000146264	0.000261053	36	P84103	SRSF3	Serine/arginine-rich splicing factor 3	SRSF3_HUMAN	4	128.439	2.28439	RAP	GEF
INF / ACR	Q71U36	1.66549	1.66549	0.000517434	0.000261229	138	Q71U36	TUBA1A	Tubulin alpha-1A chain	TBA1A_HUMAN	25	217.221	3.17221	INF	ACR
INF / ACR	O75475	5.69024	5.69024	0.000522241	0.000262382	9	O75475	PSIP1	PC4 and SFRS1-interacting protein	PSIP1_HUMAN	2	5063.36	51.6336	INF	ACR
INF / CON	P50502	3.83766	3.83766	0.000319267	0.000263212	36	P50502	ST13	Hsc70-interacting protein	F10A1_HUMAN	8	1329.72	14.2972	INF	CON
INF / RAP	O95218	1.62517	1.62517	0.000169723	0.000263243	6	O95218	ZRANB2	Zinc finger Ran-binding domain-containing protein 2	ZRAB2_HUMAN	1	208.479	3.08479	INF	RAP
RAP / ACR	Q03405	2.40943	2.40943	0.000456873	0.000263762	14	Q03405	PLAUR	Urokinase plasminogen activator surface receptor	UPAR_HUMAN	2	431.266	5.31266	RAP	ACR
INF / RAP	P08865	-1.47245	1.47245	0.000174183	0.000267432	47	P08865	RPSA	40S ribosomal protein SA	RSSA_HUMAN	11	-63.963	0.36037	INF	RAP
INF / GEF	P45973	2.66857	2.66857	0.000403428	0.000267491	11	P45973	CBX5	Chromobox protein homolog 5	CBX5_HUMAN	4	535.801	6.35801	INF	GEF
RAP / CON	P19971	-0.944125	0.944125	0.000105269	0.000269871	12	P19971	TYMP	Thymidine phosphorylase	TYPH_HUMAN	2	-48.0255	0.519745	RAP	CON
RAP / ACR	Q13151	0.770164	0.770164	0.000471333	0.000270342	11	Q13151	HNRNPA0	Heterogeneous nuclear ribonucleoprotein A0	ROA0_HUMAN	1	70.5464	1.70546	RAP	ACR
RAP / ACR	O43920	2.70328	2.70328	0.00047149	0.000270342	6	O43920	NDUFS5	NADH dehydrogenase [ubiquinone] iron-sulfur protein 5	NDUS5_HUMAN	1	551.283	6.51283	RAP	ACR
INF / RAP	P23588	0.659003	0.659003	0.000177997	0.000270555	6	P23588	EIF4B	Eukaryotic translation initiation factor 4B	IF4B_HUMAN	1	57.8991	1.57899	INF	RAP
GEF / ACR	P61353	-2.3889	2.3889	0.000202591	0.000271738	11	P61353	RPL27	60S ribosomal protein L27	RL27_HUMAN	2	-80.9071	0.190929	GEF	ACR
GEF / ACR	P43304	0.753429	0.753429	0.000203213	0.000271738	6	P43304	GPD2	Glycerol-3-phosphate dehydrogenase, mitochondrial	GPDM_HUMAN	1	68.5795	1.68579	GEF	ACR
RAP / GEF	P08571	-2.13473	2.13473	0.00015434	0.000272024	9	P08571	CD14	Monocyte differentiation antigen CD14	CD14_HUMAN	1	-77.229	0.22771	RAP	GEF
INF / RAP	P10599	2.37959	2.37959	0.000180951	0.000272323	45	P10599	TXN	Thioredoxin	THIO_HUMAN	6	420.388	5.20388	INF	RAP
RAP / CON	P09622	-2.41057	2.41057	0.000108075	0.000274568	13	P09622	DLD	Dihydrolipoyl dehydrogenase, mitochondrial	DLDH_HUMAN	4	-81.1918	0.188082	RAP	CON
INF / RAP	O60869	0.983474	0.983474	0.000185085	0.000275813	6	O60869	EDF1	Endothelial differentiation-related factor 1	EDF1_HUMAN	1	97.722	1.97722	INF	RAP
RAP / GEF	P31948	0.656707	0.656707	0.000157878	0.000276531	78	P31948	STIP1	Stress-induced-phosphoprotein 1	STIP1_HUMAN	11	57.648	1.57648	RAP	GEF
INF / GEF	P07900	-1.46688	1.46688	0.000421433	0.000277023	70	P07900	HSP90AA1	Heat shock protein HSP 90-alpha	HS90A_HUMAN	18	-63.8235	0.361765	INF	GEF
INF / GEF	P08574	-0.947009	0.947009	0.000422347	0.000277023	8	P08574	CYC1	Cytochrome c1, heme protein, mitochondrial	CY1_HUMAN	2	-48.1293	0.518707	INF	GEF
RAP / GEF	Q04760	0.926225	0.926225	0.000161064	0.000278653	49	Q04760	GLO1	Lactoylglutathione lyase	LGUL_HUMAN	7	90.0297	1.9003	RAP	GEF
INF / GEF	P62310	3.29733	3.29733	0.000428146	0.000279325	12	P62310	LSM3	U6 snRNA-associated Sm-like protein LSm3	LSM3_HUMAN	2	883.093	9.83093	INF	GEF
INF / GEF	Q14444	1.32162	1.32162	0.000432522	0.000280679	6	Q14444	CAPRIN1	Caprin-1	CAPR1_HUMAN	1	149.946	2.49946	INF	GEF
INF / GEF	Q13595	4.06152	4.06152	0.000438608	0.000283123	9	Q13595	TRA2A	Transformer-2 protein homolog alpha	TRA2A_HUMAN	2	1569.7	16.697	INF	GEF
INF / GEF	P62917	-4.13784	4.13784	0.000441488	0.000283482	10	P62917	RPL8	60S ribosomal protein L8	RL8_HUMAN	4	-94.3195	0.0568049	INF	GEF
GEF / ACR	P04080	-0.701405	0.701405	0.000216159	0.000287379	33	P04080	CSTB	Cystatin-B	CYTB_HUMAN	4	-38.5027	0.614973	GEF	ACR
INF / ACR	Q9C037	-3.78233	3.78233	0.000578591	0.000287672	9	Q9C037	TRIM4	E3 ubiquitin-protein ligase TRIM4	TRIM4_HUMAN	1	-92.7322	0.0726783	INF	ACR
INF / ACR	Q9BT09	3.04876	3.04876	0.000580877	0.000287672	29	Q9BT09	CNPY3	Protein canopy homolog 3	CNPY3_HUMAN	5	727.498	8.27498	INF	ACR
GEF / ACR	Q13428	2.36388	2.36388	0.000218319	0.000288582	6	Q13428	TCOF1	Treacle protein	TCOF_HUMAN	1	414.753	5.14753	GEF	ACR
GEF / ACR	P23284	-1.93629	1.93629	0.000220037	0.000289191	55	P23284	PPIB	Peptidyl-prolyl cis-trans isomerase B	PPIB_HUMAN	9	-73.8712	0.261288	GEF	ACR
RAP / GEF	Q14978	2.82971	2.82971	0.000168716	0.000290109	12	Q14978	NOLC1	Nucleolar and coiled-body phosphoprotein 1	NOLC1_HUMAN	1	610.931	7.10931	RAP	GEF
RAP / GEF	Q03405	0.885707	0.885707	0.00017087	0.000290913	16	Q03405	PLAUR	Urokinase plasminogen activator surface receptor	UPAR_HUMAN	2	84.767	1.84767	RAP	GEF
ACR / CON	P0DN76;Q01081	-2.01994	2.01994	0.000329642	0.000291606	6	P0DN76;Q01081	U2AF1L5;U2AF1	Splicing factor U2AF 35 kDa subunit-like protein;Splicing factor U2AF 35 kDa subunit	U2AF5_HUMAN;U2AF1_HUMAN	1	-75.3432	0.246568	ACR	CON
RAP / ACR	P07910	1.37087	1.37087	0.00051369	0.000292542	52	P07910	HNRNPC	Heterogeneous nuclear ribonucleoproteins C1/C2	HNRPC_HUMAN	8	158.626	2.58626	RAP	ACR
INF / ACR	Q6NZY4	1.36497	1.36497	0.000599387	0.000295432	6	Q6NZY4	ZCCHC8	Zinc finger CCHC domain-containing protein 8	ZCHC8_HUMAN	1	157.571	2.57571	INF	ACR
RAP / GEF	Q5JTJ3	1.74084	1.74084	0.000179107	0.000300643	6	Q5JTJ3	COA6	Cytochrome c oxidase assembly factor 6 homolog	COA6_HUMAN	1	234.229	3.34229	RAP	GEF
INF / RAP	P09651	1.05678	1.05678	0.000204162	0.000301287	102	P09651	HNRNPA1	Heterogeneous nuclear ribonucleoprotein A1	ROA1_HUMAN	13	108.029	2.08029	INF	RAP
INF / GEF	Q15424	2.05394	2.05394	0.000474779	0.000302731	10	Q15424	SAFB	Scaffold attachment factor B1	SAFB1_HUMAN	2	315.238	4.15238	INF	GEF
INF / GEF	Q9Y4E6	3.05681	3.05681	0.000476429	0.000302731	8	Q9Y4E6	WDR7	WD repeat-containing protein 7	WDR7_HUMAN	1	732.131	8.32131	INF	GEF
RAP / CON	P04844	-1.66874	1.66874	0.000120557	0.000303544	26	P04844	RPN2	Dolichyl-diphosphooligosaccharide--protein glycosyltransferase subunit 2	RPN2_HUMAN	8	-68.5472	0.314528	RAP	CON
RAP / ACR	P38117	1.26177	1.26177	0.000537714	0.000305189	12	P38117	ETFB	Electron transfer flavoprotein subunit beta	ETFB_HUMAN	2	139.79	2.3979	RAP	ACR
RAP / CON	P63241	0.866183	0.866183	0.000122369	0.000305381	61	P63241	EIF5A	Eukaryotic translation initiation factor 5A-1	IF5A1_HUMAN	8	82.2834	1.82283	RAP	CON
RAP / CON	Q14165	-1.99816	1.99816	0.000123756	0.000306133	6	Q14165	MLEC	Malectin	MLEC_HUMAN	1	-74.9681	0.250319	RAP	CON
GEF / CON	P30044	-1.28998	1.28998	6.25425e-05	0.000307775	14	P30044	PRDX5	Peroxiredoxin-5, mitochondrial	PRDX5_HUMAN	4	-59.1044	0.408956	GEF	CON
RAP / GEF	P04844	-1.08638	1.08638	0.000186112	0.000310553	29	P04844	RPN2	Dolichyl-diphosphooligosaccharide--protein glycosyltransferase subunit 2	RPN2_HUMAN	8	-52.9059	0.470941	RAP	GEF
INF / ACR	P09496	5.47937	5.47937	0.0006369	0.000310975	6	P09496	CLTA	Clathrin light chain A	CLCA_HUMAN	2	4361.22	44.6122	INF	ACR
INF / ACR	P27348	-1.32676	1.32676	0.000634384	0.000310975	6	P27348	YWHAQ	14-3-3 protein theta	1433T_HUMAN	2	-60.1338	0.398662	INF	ACR
RAP / ACR	Q9H444	4.50342	4.50342	0.00055491	0.000313889	11	Q9H444	CHMP4B	Charged multivesicular body protein 4b	CHM4B_HUMAN	1	2168.12	22.6812	RAP	ACR
GEF / ACR	P09496	2.44853	2.44853	0.000242179	0.000314696	10	P09496	CLTA	Clathrin light chain A	CLCA_HUMAN	2	445.86	5.4586	GEF	ACR
GEF / ACR	Q1KMD3	1.1943	1.1943	0.000240815	0.000314696	10	Q1KMD3	HNRNPUL2	Heterogeneous nuclear ribonucleoprotein U-like protein 2	HNRL2_HUMAN	1	128.834	2.28834	GEF	ACR
INF / ACR	P23246	1.54389	1.54389	0.000652472	0.000317089	28	P23246	SFPQ	Splicing factor, proline- and glutamine-rich	SFPQ_HUMAN	7	191.58	2.9158	INF	ACR
INF / ACR	Q92804	4.83666	4.83666	0.000660408	0.000319453	13	Q92804	TAF15	TATA-binding protein-associated factor 2N	RBP56_HUMAN	2	2757.45	28.5745	INF	ACR
INF / RAP	P14406	1.22683	1.22683	0.000224586	0.000328241	12	P14406	COX7A2	Cytochrome c oxidase subunit 7A2, mitochondrial	CX7A2_HUMAN	2	134.052	2.34052	INF	RAP
RAP / GEF	Q01082	-2.1784	2.1784	0.000200045	0.000331839	6	Q01082	SPTBN1	Spectrin beta chain, non-erythrocytic 1	SPTB2_HUMAN	1	-77.908	0.22092	RAP	GEF
ACR / CON	P50281	-3.45118	3.45118	0.000377409	0.000332265	10	P50281	MMP14	Matrix metalloproteinase-14	MMP14_HUMAN	1	-90.8569	0.0914305	ACR	CON
RAP / GEF	Q06323	1.00464	1.00464	0.00020155	0.000332381	19	Q06323	PSME1	Proteasome activator complex subunit 1	PSME1_HUMAN	3	100.645	2.00645	RAP	GEF
RAP / ACR	Q9NWU2	4.7857	4.7857	0.000596898	0.000334263	5	Q9NWU2	GID8	Glucose-induced degradation protein 8 homolog	GID8_HUMAN	1	2658.28	27.5828	RAP	ACR
INF / CON	P50281	1.96615	1.96615	0.00041771	0.000334844	12	P50281	MMP14	Matrix metalloproteinase-14	MMP14_HUMAN	1	290.723	3.90723	INF	CON
INF / CON	Q04637	-1.74604	1.74604	0.000418556	0.000334844	15	Q04637	EIF4G1	Eukaryotic translation initiation factor 4 gamma 1	IF4G1_HUMAN	5	-70.1882	0.298118	INF	CON
INF / CON	P21291	1.19495	1.19495	0.000412891	0.000334844	6	P21291	CSRP1	Cysteine and glycine-rich protein 1	CSRP1_HUMAN	1	128.937	2.28937	INF	CON
RAP / ACR	O75531	2.70329	2.70329	0.000600959	0.000335419	34	O75531	BANF1	Barrier-to-autointegration factor	BAF_HUMAN	5	551.287	6.51287	RAP	ACR
RAP / ACR	Q9Y383	1.08785	1.08785	0.000608251	0.000337248	17	Q9Y383	LUC7L2	Putative RNA-binding protein Luc7-like 2	LC7L2_HUMAN	2	112.557	2.12557	RAP	ACR
RAP / ACR	P61970	-1.2688	1.2688	0.000606687	0.000337248	14	P61970	NUTF2	Nuclear transport factor 2	NTF2_HUMAN	3	-58.4995	0.415005	RAP	ACR
ACR / CON	P15880	1.11693	1.11693	0.000385398	0.000337682	28	P15880	RPS2	40S ribosomal protein S2	RS2_HUMAN	6	116.885	2.16885	ACR	CON
ACR / CON	P42677;Q71UM5	1.12961	1.12961	0.000387495	0.00033791	6	P42677;Q71UM5	RPS27;RPS27L	40S ribosomal protein S27;40S ribosomal protein S27-like	RS27_HUMAN;RS27L_HUMAN	1	118.8	2.188	ACR	CON
GEF / ACR	P80723	-2.41071	2.41071	0.000263164	0.000340044	25	P80723	BASP1	Brain acid soluble protein 1	BASP1_HUMAN	4	-81.1937	0.188063	GEF	ACR
GEF / CON	P14314	-0.853957	0.853957	7.02584e-05	0.000341255	52	P14314	PRKCSH	Glucosidase 2 subunit beta	GLU2B_HUMAN	9	-44.6735	0.553265	GEF	CON
INF / GEF	O75494	1.95356	1.95356	0.000544096	0.000342163	25	O75494	SRSF10	Serine/arginine-rich splicing factor 10	SRS10_HUMAN	4	287.329	3.87329	INF	GEF
GEF / ACR	Q92974	3.05664	3.05664	0.000269246	0.000344106	20	Q92974	ARHGEF2	Rho guanine nucleotide exchange factor 2	ARHG2_HUMAN	3	732.034	8.32034	GEF	ACR
GEF / ACR	Q9HB71	-1.03554	1.03554	0.0002693	0.000344106	14	Q9HB71	CACYBP	Calcyclin-binding protein	CYBP_HUMAN	4	-51.2167	0.487833	GEF	ACR
INF / RAP	P06748	1.47299	1.47299	0.000239592	0.000346838	106	P06748	NPM1	Nucleophosmin	NPM_HUMAN	11	177.597	2.77597	INF	RAP
RAP / ACR	Q9C037	-4.08019	4.08019	0.000630372	0.000348363	12	Q9C037	TRIM4	E3 ubiquitin-protein ligase TRIM4	TRIM4_HUMAN	1	-94.0879	0.0591209	RAP	ACR
GEF / ACR	P06748	2.68484	2.68484	0.000275064	0.000349529	102	P06748	NPM1	Nucleophosmin	NPM_HUMAN	11	543.01	6.4301	GEF	ACR
INF / CON	P62310	1.74376	1.74376	0.000444681	0.000350551	12	P62310	LSM3	U6 snRNA-associated Sm-like protein LSm3	LSM3_HUMAN	2	234.908	3.34908	INF	CON
GEF / ACR	O43175	0.983052	0.983052	0.000277659	0.000350888	71	O43175	PHGDH	D-3-phosphoglycerate dehydrogenase	SERA_HUMAN	11	97.6642	1.97664	GEF	ACR
ACR / CON	P09651	-1.36119	1.36119	0.000405891	0.000352283	113	P09651	HNRNPA1	Heterogeneous nuclear ribonucleoprotein A1	ROA1_HUMAN	13	-61.0739	0.389261	ACR	CON
GEF / CON	Q86U42	-1.22393	1.22393	7.41833e-05	0.0003557	12	Q86U42	PABPN1	Polyadenylate-binding protein 2	PABP2_HUMAN	2	-57.1885	0.428115	GEF	CON
INF / ACR	P50502	3.89225	3.89225	0.000741867	0.000357195	30	P50502	ST13	Hsc70-interacting protein	F10A1_HUMAN	8	1384.86	14.8486	INF	ACR
INF / ACR	Q01130	3.05755	3.05755	0.000753775	0.000361256	19	Q01130	SRSF2	Serine/arginine-rich splicing factor 2	SRSF2_HUMAN	3	732.555	8.32555	INF	ACR
RAP / CON	P15531	-1.36546	1.36546	0.000150616	0.000363023	9	P15531	NME1	Nucleoside diphosphate kinase A	NDKA_HUMAN	2	-61.189	0.38811	RAP	CON
RAP / ACR	Q9Y5L4	2.13991	2.13991	0.000659307	0.000363159	14	Q9Y5L4	TIMM13	Mitochondrial import inner membrane translocase subunit Tim13	TIM13_HUMAN	2	340.734	4.40734	RAP	ACR
ACR / CON	P08567	-2.18844	2.18844	0.000421151	0.000363811	15	P08567	PLEK	Pleckstrin	PLEK_HUMAN	3	-78.0612	0.219388	ACR	CON
GEF / CON	Q13428	-1.06181	1.06181	7.70108e-05	0.000364583	6	Q13428	TCOF1	Treacle protein	TCOF_HUMAN	1	-52.097	0.47903	GEF	CON
ACR / CON	P00505	1.43465	1.43465	0.000424793	0.000365242	8	P00505	GOT2	Aspartate aminotransferase, mitochondrial	AATM_HUMAN	2	170.317	2.70317	ACR	CON
GEF / ACR	Q9NVJ2	-1.50643	1.50643	0.00029728	0.0003716	11	Q9NVJ2	ARL8B	ADP-ribosylation factor-like protein 8B	ARL8B_HUMAN	3	-64.8019	0.351981	GEF	ACR
ACR / CON	P68871	2.36771	2.36771	0.000435125	0.000372386	34	P68871	HBB	Hemoglobin subunit beta	HBB_HUMAN	7	416.121	5.16121	ACR	CON
RAP / ACR	Q01844	3.73766	3.73766	0.000683535	0.000374052	13	Q01844	EWSR1	RNA-binding protein EWS	EWS_HUMAN	3	1233.97	13.3397	RAP	ACR
ACR / CON	P02768	-1.54812	1.54812	0.000442294	0.000375523	18	P02768	ALB	Serum albumin	ALBU_HUMAN	2	-65.8045	0.341955	ACR	CON
RAP / CON	P30041	-0.753775	0.753775	0.000159346	0.00037761	47	P30041	PRDX6	Peroxiredoxin-6	PRDX6_HUMAN	8	-40.695	0.59305	RAP	CON
GEF / ACR	Q14240	-2.10892	2.10892	0.000305261	0.000379513	10	Q14240	EIF4A2	Eukaryotic initiation factor 4A-II	IF4A2_HUMAN	2	-76.818	0.23182	GEF	ACR
GEF / CON	P26368	-0.740106	0.740106	8.13169e-05	0.000380157	24	P26368	U2AF2	Splicing factor U2AF 65 kDa subunit	U2AF2_HUMAN	6	-40.1305	0.598695	GEF	CON
INF / RAP	Q01469	0.721774	0.721774	0.000268082	0.000380827	49	Q01469	FABP5	Fatty acid-binding protein, epidermal	FABP5_HUMAN	9	64.9209	1.64921	INF	RAP
INF / RAP	Q15942	1.16536	1.16536	0.000267488	0.000380827	39	Q15942	ZYX	Zyxin	ZYX_HUMAN	5	124.289	2.24289	INF	RAP
RAP / GEF	P13796	-0.66936	0.66936	0.000233535	0.000382888	151	P13796	LCP1	Plastin-2	PLSL_HUMAN	23	-37.1214	0.628786	RAP	GEF
INF / GEF	P26641	-0.959541	0.959541	0.000616358	0.000383651	46	P26641	EEF1G	Elongation factor 1-gamma	EF1G_HUMAN	9	-48.5779	0.514221	INF	GEF
INF / GEF	Q99729	4.95496	4.95496	0.000620521	0.000384282	32	Q99729	HNRNPAB	Heterogeneous nuclear ribonucleoprotein A/B	ROAA_HUMAN	6	3001.64	31.0164	INF	GEF
RAP / ACR	P31146	-0.701183	0.701183	0.000705441	0.000384786	39	P31146	CORO1A	Coronin-1A	COR1A_HUMAN	7	-38.4932	0.615068	RAP	ACR
INF / CON	P53396	-2.08881	2.08881	0.000497222	0.000385709	31	P53396	ACLY	ATP-citrate synthase	ACLY_HUMAN	20	-76.4926	0.235074	INF	CON
INF / CON	P11177	-0.967015	0.967015	0.000499993	0.000385709	14	P11177	PDHB	Pyruvate dehydrogenase E1 component subunit beta, mitochondrial	ODPB_HUMAN	4	-48.8437	0.511563	INF	CON
INF / CON	Q9UKY7	1.21243	1.21243	0.000496422	0.000385709	28	Q9UKY7	CDV3	Protein CDV3 homolog	CDV3_HUMAN	3	131.728	2.31728	INF	CON
INF / RAP	P29692	2.40476	2.40476	0.000275091	0.000387166	50	P29692	EEF1D	Elongation factor 1-delta	EF1D_HUMAN	8	429.549	5.29549	INF	RAP
ACR / CON	P22102	-1.32476	1.32476	0.000462282	0.000390183	8	P22102	GART	Trifunctional purine biosynthetic protein adenosine-3	PUR2_HUMAN	2	-60.0785	0.399215	ACR	CON
GEF / ACR	Q16629	1.23491	1.23491	0.000315782	0.000390483	22	Q16629	SRSF7	Serine/arginine-rich splicing factor 7	SRSF7_HUMAN	4	135.366	2.35366	GEF	ACR
GEF / ACR	P00505	-1.53976	1.53976	0.00031848	0.000391714	8	P00505	GOT2	Aspartate aminotransferase, mitochondrial	AATM_HUMAN	2	-65.6056	0.343944	GEF	ACR
RAP / CON	P15586	1.34129	1.34129	0.00016853	0.000392771	26	P15586	GNS	N-acetylglucosamine-6-sulfatase	GNS_HUMAN	5	153.378	2.53378	RAP	CON
RAP / CON	Q92945	-0.787217	0.787217	0.000167191	0.000392771	68	Q92945	KHSRP	Far upstream element-binding protein 2	FUBP2_HUMAN	12	-42.0539	0.579461	RAP	CON
GEF / ACR	P34897	1.32314	1.32314	0.000326342	0.000399248	72	P34897	SHMT2	Serine hydroxymethyltransferase, mitochondrial	GLYM_HUMAN	15	150.21	2.5021	GEF	ACR
RAP / ACR	Q15029	-0.891609	0.891609	0.000745659	0.000404099	16	Q15029	EFTUD2	116 kDa U5 small nuclear ribonucleoprotein component	U5S1_HUMAN	3	-46.0987	0.539013	RAP	ACR
INF / ACR	P42766	2.14875	2.14875	0.000855865	0.000408302	6	P42766	RPL35	60S ribosomal protein L35	RL35_HUMAN	1	343.442	4.43442	INF	ACR
INF / GEF	P62913	-0.951312	0.951312	0.000669959	0.000410729	25	P62913	RPL11	60S ribosomal protein L11	RL11_HUMAN	4	-48.2838	0.517162	INF	GEF
INF / GEF	P56385	-2.2043	2.2043	0.000667918	0.000410729	5	P56385	ATP5I	ATP synthase subunit e, mitochondrial	ATP5I_HUMAN	1	-78.3009	0.216991	INF	GEF
GEF / ACR	Q8NBJ5	1.0123	1.0123	0.000338723	0.000412202	12	Q8NBJ5	COLGALT1	Procollagen galactosyltransferase 1	GT251_HUMAN	2	101.712	2.01712	GEF	ACR
GEF / ACR	P13667	0.830066	0.830066	0.000342493	0.000412427	21	P13667	PDIA4	Protein disulfide-isomerase A4	PDIA4_HUMAN	4	77.7767	1.77777	GEF	ACR
GEF / ACR	P17931	1.90049	1.90049	0.000342372	0.000412427	9	P17931	LGALS3	Galectin-3	LEG3_HUMAN	2	273.339	3.73339	GEF	ACR
ACR / CON	P13667	-0.703948	0.703948	0.000493773	0.000412974	21	P13667	PDIA4	Protein disulfide-isomerase A4	PDIA4_HUMAN	4	-38.611	0.61389	ACR	CON
RAP / GEF	Q9ULZ3	1.07872	1.07872	0.000260163	0.000419234	11	Q9ULZ3	PYCARD	Apoptosis-associated speck-like protein containing a CARD	ASC_HUMAN	2	111.217	2.11217	RAP	GEF
INF / GEF	P09496	3.03083	3.03083	0.000694731	0.000423786	10	P09496	CLTA	Clathrin light chain A	CLCA_HUMAN	2	717.282	8.17282	INF	GEF
RAP / GEF	P07814	-1.2657	1.2657	0.00026499	0.000424586	29	P07814	EPRS	Bifunctional glutamate/proline--tRNA ligase	SYEP_HUMAN	7	-58.4102	0.415898	RAP	GEF
RAP / ACR	Q9H9B4	0.655042	0.655042	0.000793149	0.00042708	12	Q9H9B4	SFXN1	Sideroflexin-1	SFXN1_HUMAN	2	57.4662	1.57466	RAP	ACR
RAP / ACR	P40227	-1.29674	1.29674	0.000797456	0.000428028	48	P40227	CCT6A	T-complex protein 1 subunit zeta	TCPZ_HUMAN	9	-59.2956	0.407044	RAP	ACR
RAP / CON	Q04637	-1.30421	1.30421	0.000189533	0.000430919	18	Q04637	EIF4G1	Eukaryotic translation initiation factor 4 gamma 1	IF4G1_HUMAN	5	-59.5056	0.404944	RAP	CON
RAP / CON	Q04837	1.01338	1.01338	0.000188361	0.000430919	37	Q04837	SSBP1	Single-stranded DNA-binding protein, mitochondrial	SSBP_HUMAN	5	101.864	2.01864	RAP	CON
RAP / CON	Q5T1J5;Q9Y6H1	-0.771528	0.771528	0.00019101	0.000430919	12	Q5T1J5;Q9Y6H1	CHCHD2P9;CHCHD2	Putative coiled-coil-helix-coiled-coil-helix domain-containing protein CHCHD2P9, mitochondrial;Coiled-coil-helix-coiled-coil-helix domain-containing protein 2	CHCH9_HUMAN;CHCH2_HUMAN	1	-41.4203	0.585797	RAP	CON
RAP / CON	P49458	-1.15793	1.15793	0.000187591	0.000430919	12	P49458	SRP9	Signal recognition particle 9 kDa protein	SRP09_HUMAN	3	-55.1845	0.448155	RAP	CON
RAP / GEF	P07108	1.02789	1.02789	0.000270623	0.000431162	19	P07108	DBI	Acyl-CoA-binding protein	ACBP_HUMAN	3	103.903	2.03903	RAP	GEF
INF / GEF	P02768	1.4839	1.4839	0.000710382	0.000431177	17	P02768	ALB	Serum albumin	ALBU_HUMAN	2	179.704	2.79704	INF	GEF
ACR / CON	Q8WXF1	-1.44821	1.44821	0.000519969	0.000432915	18	Q8WXF1	PSPC1	Paraspeckle component 1	PSPC1_HUMAN	3	-63.3524	0.366476	ACR	CON
RAP / GEF	P61254;Q9UNX3	-0.611157	0.611157	0.000274196	0.000434401	11	P61254;Q9UNX3	RPL26;RPL26L1	60S ribosomal protein L26;60S ribosomal protein L26-like 1	RL26_HUMAN;RL26L_HUMAN	1	-34.5329	0.654671	RAP	GEF
INF / ACR	P27635	-1.04554	1.04554	0.000914995	0.000434518	17	P27635	RPL10	60S ribosomal protein L10	RL10_HUMAN	4	-51.5537	0.484463	INF	ACR
ACR / CON	P37108	-2.01385	2.01385	0.000524794	0.000434964	38	P37108	SRP14	Signal recognition particle 14 kDa protein	SRP14_HUMAN	6	-75.2389	0.247611	ACR	CON
GEF / ACR	P0CG39	-1.6378	1.6378	0.000363605	0.000435568	16	P0CG39	POTEJ	POTE ankyrin domain family member J	POTEJ_HUMAN	1	-67.8653	0.321347	GEF	ACR
GEF / ACR	Q9H307	2.49518	2.49518	0.000366691	0.00043699	5	Q9H307	PNN	Pinin	PININ_HUMAN	1	463.798	5.63798	GEF	ACR
RAP / ACR	P08758	-1.4349	1.4349	0.000816843	0.000437037	89	P08758	ANXA5	Annexin A5	ANXA5_HUMAN	14	-63.0127	0.369873	RAP	ACR
INF / ACR	Q06323	2.46792	2.46792	0.000934511	0.00043977	17	Q06323	PSME1	Proteasome activator complex subunit 1	PSME1_HUMAN	3	453.245	5.53245	INF	ACR
INF / ACR	Q15293	2.17959	2.17959	0.000933068	0.00043977	17	Q15293	RCN1	Reticulocalbin-1	RCN1_HUMAN	2	353.025	4.53025	INF	ACR
INF / RAP	Q9Y383	1.90599	1.90599	0.000318352	0.00044119	14	Q9Y383	LUC7L2	Putative RNA-binding protein Luc7-like 2	LC7L2_HUMAN	2	274.766	3.74766	INF	RAP
INF / RAP	P23528	1.52577	1.52577	0.000319282	0.00044119	91	P23528	CFL1	Cofilin-1	COF1_HUMAN	11	187.941	2.87941	INF	RAP
INF / GEF	P31949	3.90437	3.90437	0.000730783	0.000441364	32	P31949	S100A11	Protein S100-A11	S10AB_HUMAN	6	1397.38	14.9738	INF	GEF
INF / GEF	O15347	1.13988	1.13988	0.00073679	0.0004428	11	O15347	HMGB3	High mobility group protein B3	HMGB3_HUMAN	3	120.362	2.20362	INF	GEF
RAP / ACR	O43768;P56211	1.43091	1.43091	0.0008358	0.00044576	6	O43768;P56211	ENSA;ARPP19	Alpha-endosulfine;cAMP-regulated phosphoprotein 19	ENSA_HUMAN;ARP19_HUMAN	1	169.617	2.69617	RAP	ACR
ACR / CON	Q05655	-1.03277	1.03277	0.000542934	0.000447981	6	Q05655	PRKCD	Protein kinase C delta type	KPCD_HUMAN	1	-51.1228	0.488772	ACR	CON
RAP / ACR	P61353	-1.82625	1.82625	0.000844452	0.000448949	9	P61353	RPL27	60S ribosomal protein L27	RL27_HUMAN	2	-71.8004	0.281996	RAP	ACR
INF / RAP	Q16629	2.29945	2.29945	0.000332084	0.000451713	30	Q16629	SRSF7	Serine/arginine-rich splicing factor 7	SRSF7_HUMAN	4	392.27	4.9227	INF	RAP
INF / RAP	O95881	2.90485	2.90485	0.000332841	0.000451713	39	O95881	TXNDC12	Thioredoxin domain-containing protein 12	TXD12_HUMAN	5	648.942	7.48942	INF	RAP
RAP / GEF	P18669	-0.758342	0.758342	0.000289868	0.000452002	55	P18669	PGAM1	Phosphoglycerate mutase 1	PGAM1_HUMAN	9	-40.8825	0.591175	RAP	GEF
RAP / GEF	P27348	-1.0715	1.0715	0.000290115	0.000452002	6	P27348	YWHAQ	14-3-3 protein theta	1433T_HUMAN	2	-52.4177	0.475823	RAP	GEF
GEF / ACR	P52815	0.643915	0.643915	0.000381275	0.000452027	42	P52815	MRPL12	39S ribosomal protein L12, mitochondrial	RM12_HUMAN	6	56.2564	1.56256	GEF	ACR
RAP / CON	Q92522	1.11996	1.11996	0.00020321	0.000454802	21	Q92522	H1FX	Histone H1x	H1X_HUMAN	3	117.341	2.17341	RAP	CON
RAP / GEF	Q13177	-0.70399	0.70399	0.000297077	0.000460307	17	Q13177	PAK2	Serine/threonine-protein kinase PAK 2	PAK2_HUMAN	3	-38.6128	0.613872	RAP	GEF
INF / CON	P50990	-1.31662	1.31662	0.000605544	0.000460555	52	P50990	CCT8	T-complex protein 1 subunit theta	TCPQ_HUMAN	16	-59.8526	0.401474	INF	CON
RAP / ACR	Q16718	3.00597	3.00597	0.000876022	0.000462804	17	Q16718	NDUFA5	NADH dehydrogenase [ubiquinone] 1 alpha subcomplex subunit 5	NDUA5_HUMAN	3	703.319	8.03319	RAP	ACR
INF / ACR	Q16891	-0.933489	0.933489	0.00099468	0.000465976	15	Q16891	IMMT	MICOS complex subunit MIC60	MIC60_HUMAN	4	-47.6409	0.523591	INF	ACR
GEF / CON	P16070	-0.670452	0.670452	0.000101262	0.0004662	12	P16070	CD44	CD44 antigen	CD44_HUMAN	2	-37.169	0.62831	GEF	CON
GEF / CON	P50552	-0.627112	0.627112	0.000103461	0.0004662	33	P50552	VASP	Vasodilator-stimulated phosphoprotein	VASP_HUMAN	5	-35.2529	0.647471	GEF	CON
INF / GEF	P63220	2.45763	2.45763	0.000783186	0.000466939	32	P63220	RPS21	40S ribosomal protein S21	RS21_HUMAN	5	449.315	5.49315	INF	GEF
INF / GEF	P62633	2.19753	2.19753	0.000784611	0.000466939	11	P62633	CNBP	Cellular nucleic acid-binding protein	CNBP_HUMAN	1	358.692	4.58692	INF	GEF
INF / ACR	P42167	2.46873	2.46873	0.00100256	0.000467561	25	P42167	TMPO	Lamina-associated polypeptide 2, isoforms beta/gamma	LAP2B_HUMAN	6	453.554	5.53554	INF	ACR
ACR / CON	P07910	-0.592562	0.592562	0.000580663	0.000471293	56	P07910	HNRNPC	Heterogeneous nuclear ribonucleoproteins C1/C2	HNRPC_HUMAN	8	-33.6836	0.663164	ACR	CON
ACR / CON	P40227	2.14151	2.14151	0.000579818	0.000471293	41	P40227	CCT6A	T-complex protein 1 subunit zeta	TCPZ_HUMAN	9	341.225	4.41225	ACR	CON
ACR / CON	Q9UMX0	-4.61666	4.61666	0.000581433	0.000471293	6	Q9UMX0	UBQLN1	Ubiquilin-1	UBQL1_HUMAN	3	-95.9239	0.0407611	ACR	CON
INF / CON	P38159	4.21283	4.21283	0.000625483	0.000472393	59	P38159	RBMX	RNA-binding motif protein, X chromosome	RBMX_HUMAN	8	1754.34	18.5434	INF	CON
ACR / CON	Q13435	-1.85461	1.85461	0.000589045	0.000473294	20	Q13435	SF3B2	Splicing factor 3B subunit 2	SF3B2_HUMAN	4	-72.3493	0.276507	ACR	CON
ACR / CON	P61353	2.18145	2.18145	0.000586905	0.000473294	9	P61353	RPL27	60S ribosomal protein L27	RL27_HUMAN	2	353.609	4.53609	ACR	CON
RAP / ACR	P08670	0.686447	0.686447	0.000901435	0.000474737	273	P08670	VIM	Vimentin	VIME_HUMAN	42	60.9315	1.60932	RAP	ACR
INF / GEF	Q06323	3.83318	3.83318	0.00080217	0.000475071	12	Q06323	PSME1	Proteasome activator complex subunit 1	PSME1_HUMAN	3	1325.29	14.2529	INF	GEF
ACR / CON	Q15121	-2.73959	2.73959	0.000593885	0.000475108	6	Q15121	PEA15	Astrocytic phosphoprotein PEA-15	PEA15_HUMAN	1	-85.0273	0.149727	ACR	CON
RAP / GEF	O43895	1.52755	1.52755	0.000308846	0.000475927	6	O43895	XPNPEP2	Xaa-Pro aminopeptidase 2	XPP2_HUMAN	1	188.297	2.88297	RAP	GEF
RAP / ACR	Q9NQR4	-0.757122	0.757122	0.000909414	0.000477442	15	Q9NQR4	NIT2	Omega-amidase NIT2	NIT2_HUMAN	3	-40.8324	0.591676	RAP	ACR
RAP / ACR	O43504	3.05341	3.05341	0.000914182	0.00047845	8	O43504	LAMTOR5	Ragulator complex protein LAMTOR5	LTOR5_HUMAN	2	730.172	8.30172	RAP	ACR
INF / ACR	P25774	3.9536	3.9536	0.00103123	0.000478783	6	P25774	CTSS	Cathepsin S	CATS_HUMAN	1	1449.36	15.4936	INF	ACR
GEF / ACR	P23141	-1.0483	1.0483	0.000405989	0.000478859	22	P23141	CES1	Liver carboxylesterase 1	EST1_HUMAN	4	-51.6461	0.483539	GEF	ACR
ACR / CON	Q9C037	3.99265	3.99265	0.000602014	0.000479527	10	Q9C037	TRIM4	E3 ubiquitin-protein ligase TRIM4	TRIM4_HUMAN	1	1491.87	15.9187	ACR	CON
GEF / ACR	Q9H3K6	1.87899	1.87899	0.00041214	0.000483634	10	Q9H3K6	BOLA2	BolA-like protein 2	BOLA2_HUMAN	2	267.818	3.67818	GEF	ACR
INF / RAP	P62263	-0.925304	0.925304	0.00036321	0.000485236	27	P62263	RPS14	40S ribosomal protein S14	RS14_HUMAN	5	-47.343	0.52657	INF	RAP
INF / RAP	Q4VC31	1.87037	1.87037	0.000363927	0.000485236	27	Q4VC31	CCDC58	Coiled-coil domain-containing protein 58	CCD58_HUMAN	4	265.625	3.65625	INF	RAP
INF / CON	Q13595	1.82004	1.82004	0.000650617	0.000485838	9	Q13595	TRA2A	Transformer-2 protein homolog alpha	TRA2A_HUMAN	2	253.091	3.53091	INF	CON
INF / CON	P55854;P61956;Q6EEV6	1.78313	1.78313	0.000652282	0.000485838	6	P55854;P61956;Q6EEV6	SUMO3;SUMO2;SUMO4	Small ubiquitin-related modifier 3;Small ubiquitin-related modifier 2;Small ubiquitin-related modifier 4	SUMO3_HUMAN;SUMO2_HUMAN;SUMO4_HUMAN	1	244.172	3.44172	INF	CON
INF / CON	P30048	3.26188	3.26188	0.000659691	0.000487991	43	P30048	PRDX3	Thioredoxin-dependent peroxide reductase, mitochondrial	PRDX3_HUMAN	7	859.23	9.5923	INF	CON
RAP / ACR	Q14566	-0.739058	0.739058	0.000939452	0.000488631	27	Q14566	MCM6	DNA replication licensing factor MCM6	MCM6_HUMAN	5	-40.087	0.59913	RAP	ACR
RAP / ACR	Q9Y5V0	1.73413	1.73413	0.000939131	0.000488631	6	Q9Y5V0	ZNF706	Zinc finger protein 706	ZN706_HUMAN	1	232.678	3.32678	RAP	ACR
RAP / CON	Q07020	0.899956	0.899956	0.000222016	0.000492979	16	Q07020	RPL18	60S ribosomal protein L18	RL18_HUMAN	2	86.6009	1.86601	RAP	CON
INF / ACR	P25786	-1.56053	1.56053	0.00107346	0.000493981	14	P25786	PSMA1	Proteasome subunit alpha type-1	PSA1_HUMAN	4	-66.0972	0.339028	INF	ACR
INF / ACR	P61981	-2.59026	2.59026	0.00107139	0.000493981	35	P61981	YWHAG	14-3-3 protein gamma	1433G_HUMAN	6	-83.3945	0.166055	INF	ACR
GEF / ACR	Q01130	0.646462	0.646462	0.000427763	0.000499419	23	Q01130	SRSF2	Serine/arginine-rich splicing factor 2	SRSF2_HUMAN	3	56.5325	1.56533	GEF	ACR
RAP / ACR	Q8WUM4	-0.710857	0.710857	0.000964366	0.000500042	23	Q8WUM4	PDCD6IP	Programmed cell death 6-interacting protein	PDC6I_HUMAN	5	-38.9043	0.610957	RAP	ACR
RAP / ACR	P19971	0.894854	0.894854	0.000970298	0.00050157	11	P19971	TYMP	Thymidine phosphorylase	TYPH_HUMAN	2	85.9421	1.85942	RAP	ACR
INF / GEF	P61978	2.48811	2.48811	0.000852242	0.000502287	78	P61978	HNRNPK	Heterogeneous nuclear ribonucleoprotein K	HNRPK_HUMAN	13	461.041	5.61041	INF	GEF
RAP / GEF	P12004	-1.43931	1.43931	0.000330018	0.000503055	11	P12004	PCNA	Proliferating cell nuclear antigen	PCNA_HUMAN	2	-63.1255	0.368745	RAP	GEF
RAP / GEF	Q9Y4E6	1.30351	1.30351	0.000329483	0.000503055	9	Q9Y4E6	WDR7	WD repeat-containing protein 7	WDR7_HUMAN	1	146.829	2.46829	RAP	GEF
INF / CON	P62266	3.0365	3.0365	0.000685655	0.000503747	6	P62266	RPS23	40S ribosomal protein S23	RS23_HUMAN	1	720.498	8.20498	INF	CON
RAP / ACR	P0CG39	-0.849751	0.849751	0.000977893	0.000503945	17	P0CG39	POTEJ	POTE ankyrin domain family member J	POTEJ_HUMAN	1	-44.5119	0.554881	RAP	ACR
RAP / CON	P63104	-1.18355	1.18355	0.000231049	0.000505083	48	P63104	YWHAZ	14-3-3 protein zeta/delta	1433Z_HUMAN	9	-55.9734	0.440266	RAP	CON
GEF / ACR	O60493	0.739891	0.739891	0.000438038	0.000506275	11	O60493	SNX3	Sorting nexin-3	SNX3_HUMAN	2	67.005	1.67005	GEF	ACR
RAP / ACR	O43242	-1.79299	1.79299	0.000998988	0.000512273	12	O43242	PSMD3	26S proteasome non-ATPase regulatory subunit 3	PSMD3_HUMAN	2	-71.1427	0.288573	RAP	ACR
GEF / ACR	P10599	0.946584	0.946584	0.000450915	0.000516219	45	P10599	TXN	Thioredoxin	THIO_HUMAN	6	92.7303	1.9273	GEF	ACR
INF / GEF	P62942	1.58293	1.58293	0.000880216	0.000516281	12	P62942	FKBP1A	Peptidyl-prolyl cis-trans isomerase FKBP1A	FKB1A_HUMAN	2	199.578	2.99578	INF	GEF
RAP / ACR	P84095	2.91131	2.91131	0.00101815	0.000519907	8	P84095	RHOG	Rho-related GTP-binding protein RhoG	RHOG_HUMAN	2	652.302	7.52302	RAP	ACR
INF / RAP	P82970	0.960027	0.960027	0.000396808	0.000519955	6	P82970	HMGN5	High mobility group nucleosome-binding domain-containing protein 5	HMGN5_HUMAN	1	94.5346	1.94535	INF	RAP
INF / CON	P62328	1.64295	1.64295	0.000713116	0.000520382	22	P62328	TMSB4X	Thymosin beta-4	TYB4_HUMAN	3	212.303	3.12303	INF	CON
RAP / ACR	P62942	1.18775	1.18775	0.00102815	0.000523423	12	P62942	FKBP1A	Peptidyl-prolyl cis-trans isomerase FKBP1A	FKB1A_HUMAN	2	127.797	2.27797	RAP	ACR
RAP / GEF	P26885	0.963931	0.963931	0.000345336	0.000523575	6	P26885	FKBP2	Peptidyl-prolyl cis-trans isomerase FKBP2	FKBP2_HUMAN	1	95.0618	1.95062	RAP	GEF
GEF / ACR	P18859	0.723583	0.723583	0.000464535	0.000523741	26	P18859	ATP5J	ATP synthase-coupling factor 6, mitochondrial	ATP5J_HUMAN	8	65.1278	1.65128	GEF	ACR
GEF / ACR	Q99536	1.08966	1.08966	0.000462511	0.000523741	23	Q99536	VAT1	Synaptic vesicle membrane protein VAT-1 homolog	VAT1_HUMAN	5	112.824	2.12824	GEF	ACR
RAP / CON	O43447	-1.5888	1.5888	0.000243463	0.000524096	13	O43447	PPIH	Peptidyl-prolyl cis-trans isomerase H	PPIH_HUMAN	3	-66.7553	0.332447	RAP	CON
ACR / CON	Q01844	-3.29743	3.29743	0.000662561	0.000524304	14	Q01844	EWSR1	RNA-binding protein EWS	EWS_HUMAN	3	-89.8287	0.101713	ACR	CON
ACR / CON	O43143	2.74246	2.74246	0.000663928	0.000524304	10	O43143	DHX15	Pre-mRNA-splicing factor ATP-dependent RNA helicase DHX15	DHX15_HUMAN	3	569.212	6.69212	ACR	CON
INF / GEF	P61158	-0.849636	0.849636	0.000913155	0.0005305	42	P61158	ACTR3	Actin-related protein 3	ARP3_HUMAN	10	-44.5075	0.554925	INF	GEF
GEF / ACR	O14929	-1.0078	1.0078	0.000474495	0.00053236	11	O14929	HAT1	Histone acetyltransferase type B catalytic subunit	HAT1_HUMAN	2	-50.2696	0.497304	GEF	ACR
RAP / ACR	Q86UE4	0.927791	0.927791	0.00105439	0.000533547	11	Q86UE4	MTDH	Protein LYRIC	LYRIC_HUMAN	2	90.2361	1.90236	RAP	ACR
INF / GEF	Q14974	-0.625668	0.625668	0.000925287	0.000535	41	Q14974	KPNB1	Importin subunit beta-1	IMB1_HUMAN	13	-35.188	0.64812	INF	GEF
RAP / ACR	P54819	1.09069	1.09069	0.00106069	0.000535125	54	P54819	AK2	Adenylate kinase 2, mitochondrial	KAD2_HUMAN	9	112.976	2.12976	RAP	ACR
INF / RAP	Q9Y4E6	1.7533	1.7533	0.000412324	0.000535668	9	Q9Y4E6	WDR7	WD repeat-containing protein 7	WDR7_HUMAN	1	237.128	3.37128	INF	RAP
RAP / ACR	A9MZG8;B4T0S7;B4TCL7;B4TPU2;B5BJJ8;B5F0R2;B5FPS9;B5QX14;B5RF90;Q57HD6;Q5PJE0;Q8Z2Y2;Q8ZKP7	0.641176	0.641176	0.00106653	0.000536459	6	A9MZG8;B4T0S7;B4TCL7;B4TPU2;B5BJJ8;B5F0R2;B5FPS9;B5QX14;B5RF90;Q57HD6;Q5PJE0;Q8Z2Y2;Q8ZKP7	tpiA	Triosephosphate isomerase	TPIS_SALPB;TPIS_SALNS;TPIS_SALHS;TPIS_SALSV;TPIS_SALPK;TPIS_SALA4;TPIS_SALDC;TPIS_SALEP;TPIS_SALG2;TPIS_SALCH;TPIS_SALPA;TPIS_SALTI;TPIS_SALTY	1	55.96	1.5596	RAP	ACR
GEF / ACR	Q15149	1.66146	1.66146	0.000483976	0.000537751	18	Q15149	PLEC	Plectin	PLEC_HUMAN	3	216.337	3.16337	GEF	ACR
INF / ACR	O95218	4.8742	4.8742	0.00117462	0.00053815	6	O95218	ZRANB2	Zinc finger Ran-binding domain-containing protein 2	ZRAB2_HUMAN	1	2832.78	29.3278	INF	ACR
RAP / ACR	P02545	0.764943	0.764943	0.00107337	0.000538289	161	P02545	LMNA	Prelamin-A/C	LMNA_HUMAN	26	69.9303	1.6993	RAP	ACR
INF / GEF	P25774	5.48172	5.48172	0.00094174	0.000541945	5	P25774	CTSS	Cathepsin S	CATS_HUMAN	1	4368.5	44.685	INF	GEF
INF / GEF	Q9UNP9	1.20181	1.20181	0.000948346	0.000543184	6	Q9UNP9	PPIE	Peptidyl-prolyl cis-trans isomerase E	PPIE_HUMAN	2	130.028	2.30028	INF	GEF
INF / RAP	P50281	1.98922	1.98922	0.000426559	0.000544849	12	P50281	MMP14	Matrix metalloproteinase-14	MMP14_HUMAN	1	297.023	3.97023	INF	RAP
INF / RAP	Q9UQ35	1.457	1.457	0.000424152	0.000544849	30	Q9UQ35	SRRM2	Serine/arginine repetitive matrix protein 2	SRRM2_HUMAN	5	174.538	2.74538	INF	RAP
INF / RAP	P26368	2.07118	2.07118	0.000430441	0.000545225	17	P26368	U2AF2	Splicing factor U2AF 65 kDa subunit	U2AF2_HUMAN	6	320.23	4.2023	INF	RAP
RAP / GEF	P35998	-0.83559	0.83559	0.000361584	0.000545276	18	P35998	PSMC2	26S proteasome regulatory subunit 7	PRS7_HUMAN	3	-43.9646	0.560354	RAP	GEF
INF / GEF	Q92945	1.23708	1.23708	0.000959845	0.000547201	55	Q92945	KHSRP	Far upstream element-binding protein 2	FUBP2_HUMAN	12	135.72	2.3572	INF	GEF
RAP / ACR	Q14152	0.627664	0.627664	0.00109706	0.00054853	33	Q14152	EIF3A	Eukaryotic translation initiation factor 3 subunit A	EIF3A_HUMAN	7	54.5061	1.54506	RAP	ACR
GEF / ACR	Q00059	3.1505	3.1505	0.000500543	0.000551683	14	Q00059	TFAM	Transcription factor A, mitochondrial	TFAM_HUMAN	4	787.961	8.87961	GEF	ACR
GEF / ACR	P04264	-0.987813	0.987813	0.000501312	0.000551683	32	P04264	KRT1	Keratin, type II cytoskeletal 1	K2C1_HUMAN	8	-49.5758	0.504242	GEF	ACR
GEF / CON	P30040	-0.813156	0.813156	0.000127276	0.000553504	48	P30040	ERP29	Endoplasmic reticulum resident protein 29	ERP29_HUMAN	7	-43.0865	0.569135	GEF	CON
ACR / CON	P62942	-1.09961	1.09961	0.000707874	0.000556619	12	P62942	FKBP1A	Peptidyl-prolyl cis-trans isomerase FKBP1A	FKB1A_HUMAN	2	-53.3359	0.466641	ACR	CON
INF / CON	O75475	1.78953	1.78953	0.000777555	0.00055984	7	O75475	PSIP1	PC4 and SFRS1-interacting protein	PSIP1_HUMAN	2	245.702	3.45702	INF	CON
ACR / CON	Q03518	-2.47348	2.47348	0.000716117	0.000560704	6	Q03518	TAP1	Antigen peptide transporter 1	TAP1_HUMAN	1	-81.9944	0.180056	ACR	CON
ACR / CON	P05109	1.45511	1.45511	0.000727217	0.000566982	13	P05109	S100A8	Protein S100-A8	S10A8_HUMAN	2	174.178	2.74178	ACR	CON
RAP / GEF	P07858	0.881502	0.881502	0.000379573	0.00056936	12	P07858	CTSB	Cathepsin B	CATB_HUMAN	1	84.2292	1.84229	RAP	GEF
RAP / ACR	P61803	-2.09467	2.09467	0.00114577	0.000571183	5	P61803	DAD1	Dolichyl-diphosphooligosaccharide--protein glycosyltransferase subunit DAD1	DAD1_HUMAN	1	-76.5878	0.234122	RAP	ACR
RAP / GEF	P04350	-1.59596	1.59596	0.000383827	0.000572694	12	P04350	TUBB4A	Tubulin beta-4A chain	TBB4A_HUMAN	2	-66.9198	0.330802	RAP	GEF
GEF / ACR	P09211	-0.844543	0.844543	0.000529559	0.000577244	48	P09211	GSTP1	Glutathione S-transferase P	GSTP1_HUMAN	7	-44.3113	0.556887	GEF	ACR
GEF / CON	Q16630	-0.711347	0.711347	0.000135003	0.000580359	24	Q16630	CPSF6	Cleavage and polyadenylation specificity factor subunit 6	CPSF6_HUMAN	3	-38.925	0.61075	GEF	CON
INF / GEF	P46777	-2.26488	2.26488	0.00102327	0.000580647	41	P46777	RPL5	60S ribosomal protein L5	RL5_HUMAN	10	-79.1933	0.208067	INF	GEF
RAP / ACR	P62851	0.88581	0.88581	0.00117164	0.000581956	18	P62851	RPS25	40S ribosomal protein S25	RS25_HUMAN	3	84.7802	1.8478	RAP	ACR
RAP / ACR	Q4VC31	1.96296	1.96296	0.0011743	0.000581956	20	Q4VC31	CCDC58	Coiled-coil domain-containing protein 58	CCD58_HUMAN	4	289.86	3.8986	RAP	ACR
RAP / ACR	P30084	1.17979	1.17979	0.00118018	0.000583147	12	P30084	ECHS1	Enoyl-CoA hydratase, mitochondrial	ECHM_HUMAN	2	126.544	2.26544	RAP	ACR
GEF / ACR	Q96PU8	2.75285	2.75285	0.000537731	0.00058329	6	Q96PU8	QKI	Protein quaking	QKI_HUMAN	1	574.046	6.74046	GEF	ACR
GEF / ACR	P18206	1.13535	1.13535	0.000542713	0.00058329	12	P18206	VCL	Vinculin	VINC_HUMAN	2	119.671	2.19671	GEF	ACR
INF / GEF	P11387	-1.8347	1.8347	0.00103722	0.000585838	8	P11387	TOP1	DNA topoisomerase 1	TOP1_HUMAN	4	-71.965	0.28035	INF	GEF
GEF / CON	Q9BR76	-0.637102	0.637102	0.000137872	0.000585957	12	Q9BR76	CORO1B	Coronin-1B	COR1B_HUMAN	3	-35.6997	0.643003	GEF	CON
ACR / CON	P24666	-1.70514	1.70514	0.000771048	0.00059361	6	P24666	ACP1	Low molecular weight phosphotyrosine protein phosphatase	PPAC_HUMAN	1	-69.3308	0.306692	ACR	CON
INF / RAP	Q6NZY4	1.45891	1.45891	0.000476463	0.000593627	6	Q6NZY4	ZCCHC8	Zinc finger CCHC domain-containing protein 8	ZCHC8_HUMAN	1	174.901	2.74901	INF	RAP
INF / GEF	P27348	-2.29139	2.29139	0.00105738	0.000594471	6	P27348	YWHAQ	14-3-3 protein theta	1433T_HUMAN	2	-79.5722	0.204278	INF	GEF
GEF / CON	Q07020	0.698231	0.698231	0.000141705	0.000595481	16	Q07020	RPL18	60S ribosomal protein L18	RL18_HUMAN	2	62.2514	1.62251	GEF	CON
ACR / CON	P0DP23;P0DP24;P0DP25	1.41753	1.41753	0.000779533	0.000597642	19	P0DP23;P0DP24;P0DP25	CALM1;CALM2;CALM3	Calmodulin-1;Calmodulin-2;Calmodulin-3	CALM1_HUMAN;CALM2_HUMAN;CALM3_HUMAN	4	167.127	2.67127	ACR	CON
INF / CON	Q96PK6	0.691303	0.691303	0.000835697	0.000597717	15	Q96PK6	RBM14	RNA-binding protein 14	RBM14_HUMAN	3	61.4741	1.61474	INF	CON
RAP / GEF	P13473	1.38165	1.38165	0.000404882	0.000597783	6	P13473	LAMP2	Lysosome-associated membrane glycoprotein 2	LAMP2_HUMAN	2	160.566	2.60566	RAP	GEF
GEF / ACR	P04792	0.600332	0.600332	0.000559168	0.00059818	88	P04792	HSPB1	Heat shock protein beta-1	HSPB1_HUMAN	10	51.6065	1.51607	GEF	ACR
INF / CON	P37802	2.23026	2.23026	0.00084191	0.000598199	95	P37802	TAGLN2	Transgelin-2	TAGL2_HUMAN	15	369.219	4.69219	INF	CON
GEF / ACR	P05386	1.77537	1.77537	0.000563055	0.000599549	18	P05386	RPLP1	60S acidic ribosomal protein P1	RLA1_HUMAN	2	242.326	3.42326	GEF	ACR
RAP / GEF	Q13838	-1.3819	1.3819	0.000408777	0.000600392	9	Q13838	DDX39B	Spliceosome RNA helicase DDX39B	DX39B_HUMAN	3	-61.6286	0.383714	RAP	GEF
GEF / ACR	P61923	1.49626	1.49626	0.000567556	0.000601557	6	P61923	COPZ1	Coatomer subunit zeta-1	COPZ1_HUMAN	1	182.11	2.8211	GEF	ACR
INF / CON	O60506	1.95021	1.95021	0.000857342	0.000605183	38	O60506	SYNCRIP	Heterogeneous nuclear ribonucleoprotein Q	HNRPQ_HUMAN	12	286.429	3.86429	INF	CON
INF / ACR	O00264	3.62544	3.62544	0.00133844	0.000605209	4	O00264	PGRMC1	Membrane-associated progesterone receptor component 1	PGRC1_HUMAN	1	1134.15	12.3415	INF	ACR
INF / ACR	P17931	1.21543	1.21543	0.0013358	0.000605209	11	P17931	LGALS3	Galectin-3	LEG3_HUMAN	2	132.21	2.3221	INF	ACR
ACR / CON	Q8NBJ5	-1.0066	1.0066	0.000793267	0.000605648	12	Q8NBJ5	COLGALT1	Procollagen galactosyltransferase 1	GT251_HUMAN	2	-50.2282	0.497718	ACR	CON
INF / CON	P12277	-0.797985	0.797985	0.000863848	0.000605815	6	P12277	CKB	Creatine kinase B-type	KCRB_HUMAN	2	-42.4848	0.575152	INF	CON
RAP / ACR	Q14103	0.683084	0.683084	0.00123759	0.000606581	58	Q14103	HNRNPD	Heterogeneous nuclear ribonucleoprotein D0	HNRPD_HUMAN	8	60.5568	1.60557	RAP	ACR
RAP / ACR	P58546	2.3531	2.3531	0.00123211	0.000606581	26	P58546	MTPN	Myotrophin	MTPN_HUMAN	5	410.922	5.10922	RAP	ACR
RAP / ACR	O95466	1.69973	1.69973	0.00123844	0.000606581	6	O95466	FMNL1	Formin-like protein 1	FMNL1_HUMAN	1	224.841	3.24841	RAP	ACR
INF / GEF	O60506	1.72285	1.72285	0.00108622	0.000607887	45	O60506	SYNCRIP	Heterogeneous nuclear ribonucleoprotein Q	HNRPQ_HUMAN	12	230.087	3.30087	INF	GEF
INF / GEF	O43670	0.918977	0.918977	0.00109345	0.000609138	6	O43670	ZNF207	BUB3-interacting and GLEBS motif-containing protein ZNF207	ZN207_HUMAN	1	89.0775	1.89077	INF	GEF
INF / RAP	P16070	0.666395	0.666395	0.000497959	0.000611617	12	P16070	CD44	CD44 antigen	CD44_HUMAN	2	58.7102	1.5871	INF	RAP
INF / RAP	P55854;P61956;Q6EEV6	0.837631	0.837631	0.000498951	0.000611617	6	P55854;P61956;Q6EEV6	SUMO3;SUMO2;SUMO4	Small ubiquitin-related modifier 3;Small ubiquitin-related modifier 2;Small ubiquitin-related modifier 4	SUMO3_HUMAN;SUMO2_HUMAN;SUMO4_HUMAN	1	78.7114	1.78711	INF	RAP
ACR / CON	Q9P1F3	-2.05716	2.05716	0.000807467	0.000613942	35	Q9P1F3	ABRACL	Costars family protein ABRACL	ABRAL_HUMAN	4	-75.9711	0.240289	ACR	CON
INF / ACR	P35754	0.596073	0.596073	0.00136577	0.000614892	6	P35754	GLRX	Glutaredoxin-1	GLRX1_HUMAN	3	51.1597	1.5116	INF	ACR
RAP / GEF	P56385	-1.37996	1.37996	0.000421864	0.000616402	6	P56385	ATP5I	ATP synthase subunit e, mitochondrial	ATP5I_HUMAN	1	-61.577	0.38423	RAP	GEF
GEF / ACR	Q9C037	-4.16013	4.16013	0.000588774	0.000617693	10	Q9C037	TRIM4	E3 ubiquitin-protein ligase TRIM4	TRIM4_HUMAN	1	-94.4066	0.0559342	GEF	ACR
GEF / ACR	P14324	-0.614652	0.614652	0.00058584	0.000617693	6	P14324	FDPS	Farnesyl pyrophosphate synthase	FPPS_HUMAN	1	-34.6913	0.653087	GEF	ACR
INF / ACR	Q15287	4.09664	4.09664	0.00138265	0.00061981	5	Q15287	RNPS1	RNA-binding protein with serine-rich domain 1	RNPS1_HUMAN	1	1610.85	17.1085	INF	ACR
RAP / GEF	Q9UKV3	1.83744	1.83744	0.000426596	0.000620103	11	Q9UKV3	ACIN1	Apoptotic chromatin condensation inducer in the nucleus	ACINU_HUMAN	2	257.375	3.57375	RAP	GEF
RAP / GEF	Q96PK6	0.690965	0.690965	0.000429751	0.000621486	17	Q96PK6	RBM14	RNA-binding protein 14	RBM14_HUMAN	3	61.4363	1.61436	RAP	GEF
RAP / GEF	P53396	-1.30756	1.30756	0.000432883	0.000622822	89	P53396	ACLY	ATP-citrate synthase	ACLY_HUMAN	20	-59.5996	0.404004	RAP	GEF
GEF / ACR	O43504	2.66965	2.66965	0.000599197	0.000623599	8	O43504	LAMTOR5	Ragulator complex protein LAMTOR5	LTOR5_HUMAN	2	536.276	6.36276	GEF	ACR
ACR / CON	P62701	1.35395	1.35395	0.000827363	0.00062648	42	P62701	RPS4X	40S ribosomal protein S4, X isoform	RS4X_HUMAN	7	155.612	2.55612	ACR	CON
GEF / ACR	O15479	-1.84089	1.84089	0.0006061	0.000627941	6	O15479	MAGEB2	Melanoma-associated antigen B2	MAGB2_HUMAN	1	-72.085	0.27915	GEF	ACR
INF / GEF	P61254;Q9UNX3	-0.674054	0.674054	0.00113498	0.0006294	10	P61254;Q9UNX3	RPL26;RPL26L1	60S ribosomal protein L26;60S ribosomal protein L26-like 1	RL26_HUMAN;RL26L_HUMAN	1	-37.3257	0.626743	INF	GEF
RAP / ACR	P49721	-2.60067	2.60067	0.00129434	0.000630287	5	P49721	PSMB2	Proteasome subunit beta type-2	PSB2_HUMAN	1	-83.5138	0.164862	RAP	ACR
RAP / GEF	P16401	2.10479	2.10479	0.000442239	0.000633052	26	P16401	HIST1H1B	Histone H1.5	H15_HUMAN	4	330.134	4.30134	RAP	GEF
GEF / ACR	Q9NR30	1.08394	1.08394	0.000616949	0.000633474	18	Q9NR30	DDX21	Nucleolar RNA helicase 2	DDX21_HUMAN	3	111.982	2.11982	GEF	ACR
INF / CON	P22626	1.02788	1.02788	0.000916083	0.000635307	154	P22626	HNRNPA2B1	Heterogeneous nuclear ribonucleoproteins A2/B1	ROA2_HUMAN	21	103.903	2.03903	INF	CON
INF / CON	P13473	4.04235	4.04235	0.000917666	0.000635307	7	P13473	LAMP2	Lysosome-associated membrane glycoprotein 2	LAMP2_HUMAN	2	1547.66	16.4766	INF	CON
INF / RAP	P37802	2.16306	2.16306	0.000523449	0.000636515	86	P37802	TAGLN2	Transgelin-2	TAGL2_HUMAN	15	347.864	4.47864	INF	RAP
RAP / GEF	P10599	0.735812	0.735812	0.000446961	0.000636581	52	P10599	TXN	Thioredoxin	THIO_HUMAN	6	66.5335	1.66533	RAP	GEF
RAP / ACR	O75874	-1.74081	1.74081	0.00131196	0.000637021	6	O75874	IDH1	Isocitrate dehydrogenase [NADP] cytoplasmic	IDHC_HUMAN	1	-70.0798	0.299202	RAP	ACR
RAP / ACR	P21291	1.65508	1.65508	0.00132223	0.000640157	5	P21291	CSRP1	Cysteine and glycine-rich protein 1	CSRP1_HUMAN	1	214.941	3.14941	RAP	ACR
RAP / CON	Q14978	2.06	2.06	0.000305367	0.000642638	12	Q14978	NOLC1	Nucleolar and coiled-body phosphoprotein 1	NOLC1_HUMAN	1	316.985	4.16985	RAP	CON
INF / GEF	O14950;P19105	1.88965	1.88965	0.00116425	0.000642709	18	O14950;P19105	MYL12B;MYL12A	Myosin regulatory light chain 12B;Myosin regulatory light chain 12A	ML12B_HUMAN;ML12A_HUMAN	6	270.546	3.70546	INF	GEF
RAP / ACR	O43852	4.18451	4.18451	0.00133317	0.0006436	5	O43852	CALU	Calumenin	CALU_HUMAN	1	1718.29	18.1829	RAP	ACR
GEF / ACR	P50395	-0.652384	0.652384	0.000630533	0.000644545	79	P50395	GDI2	Rab GDP dissociation inhibitor beta	GDIB_HUMAN	13	-36.3772	0.636228	GEF	ACR
INF / CON	P09651	0.595697	0.595697	0.000941638	0.000647751	93	P09651	HNRNPA1	Heterogeneous nuclear ribonucleoprotein A1	ROA1_HUMAN	13	51.1203	1.5112	INF	CON
ACR / CON	P14678;P63162	3.12642	3.12642	0.000861219	0.000649444	6	P14678;P63162	SNRPB;SNRPN	Small nuclear ribonucleoprotein-associated proteins B and B';Small nuclear ribonucleoprotein-associated protein N	RSMB_HUMAN;RSMN_HUMAN	1	773.268	8.73268	ACR	CON
RAP / GEF	Q16629	1.11014	1.11014	0.000459256	0.000650805	28	Q16629	SRSF7	Serine/arginine-rich splicing factor 7	SRSF7_HUMAN	4	115.867	2.15867	RAP	GEF
RAP / ACR	P49755	1.89375	1.89375	0.00135336	0.000651475	6	P49755	TMED10	Transmembrane emp24 domain-containing protein 10	TMEDA_HUMAN	1	271.601	3.71601	RAP	ACR
RAP / ACR	Q9BS26	0.687501	0.687501	0.00136421	0.000654823	12	Q9BS26	ERP44	Endoplasmic reticulum resident protein 44	ERP44_HUMAN	2	61.0492	1.61049	RAP	ACR
GEF / ACR	P42677;Q71UM5	-0.900412	0.900412	0.000645313	0.000656735	6	P42677;Q71UM5	RPS27;RPS27L	40S ribosomal protein S27;40S ribosomal protein S27-like	RS27_HUMAN;RS27L_HUMAN	1	-46.4266	0.535734	GEF	ACR
INF / RAP	Q9UNP9	1.22015	1.22015	0.000547004	0.000659877	6	Q9UNP9	PPIE	Peptidyl-prolyl cis-trans isomerase E	PPIE_HUMAN	2	132.97	2.3297	INF	RAP
INF / GEF	P31943	1.38742	1.38742	0.00120486	0.000662128	65	P31943	HNRNPH1	Heterogeneous nuclear ribonucleoprotein H	HNRH1_HUMAN	8	161.61	2.6161	INF	GEF
GEF / CON	P37108	-0.913923	0.913923	0.000162032	0.000665932	40	P37108	SRP14	Signal recognition particle 14 kDa protein	SRP14_HUMAN	6	-46.926	0.53074	GEF	CON
ACR / CON	P09972	1.17229	1.17229	0.000888667	0.000667407	39	P09972	ALDOC	Fructose-bisphosphate aldolase C	ALDOC_HUMAN	5	125.369	2.25369	ACR	CON
INF / CON	Q9BT09	0.684295	0.684295	0.000977044	0.000667853	33	Q9BT09	CNPY3	Protein canopy homolog 3	CNPY3_HUMAN	5	60.6917	1.60692	INF	CON
INF / GEF	P09234	1.85941	1.85941	0.00122375	0.000669497	23	P09234	SNRPC	U1 small nuclear ribonucleoprotein C	RU1C_HUMAN	4	262.859	3.62859	INF	GEF
ACR / CON	P34932	0.947515	0.947515	0.00090086	0.000673814	56	P34932	HSPA4	Heat shock 70 kDa protein 4	HSP74_HUMAN	11	92.8548	1.92855	ACR	CON
RAP / GEF	Q8IUE6	1.13205	1.13205	0.000481133	0.000675023	41	Q8IUE6	HIST2H2AB	Histone H2A type 2-B	H2A2B_HUMAN	3	119.17	2.1917	RAP	GEF
RAP / GEF	Q4VC31	2.25333	2.25333	0.000486628	0.000679352	26	Q4VC31	CCDC58	Coiled-coil domain-containing protein 58	CCD58_HUMAN	4	376.782	4.76782	RAP	GEF
ACR / CON	Q5JTJ3	-4.45299	4.45299	0.00091233	0.000679631	5	Q5JTJ3	COA6	Cytochrome c oxidase assembly factor 6 homolog	COA6_HUMAN	1	-95.4342	0.045658	ACR	CON
INF / ACR	P49411	-0.825343	0.825343	0.00153974	0.000681418	37	P49411	TUFM	Elongation factor Tu, mitochondrial	EFTU_HUMAN	10	-43.5652	0.564348	INF	ACR
INF / ACR	O15347	1.78202	1.78202	0.00153938	0.000681418	14	O15347	HMGB3	High mobility group protein B3	HMGB3_HUMAN	3	243.908	3.43908	INF	ACR
RAP / ACR	P42677;Q71UM5	-0.763805	0.763805	0.00143363	0.00068618	6	P42677;Q71UM5	RPS27;RPS27L	40S ribosomal protein S27;40S ribosomal protein S27-like	RS27_HUMAN;RS27L_HUMAN	1	-41.1059	0.588941	RAP	ACR
INF / GEF	P23246	1.27824	1.27824	0.00126237	0.000687543	34	P23246	SFPQ	Splicing factor, proline- and glutamine-rich	SFPQ_HUMAN	7	142.542	2.42542	INF	GEF
GEF / CON	Q13526	-1.18386	1.18386	0.000170142	0.000691666	6	Q13526	PIN1	Peptidyl-prolyl cis-trans isomerase NIMA-interacting 1	PIN1_HUMAN	1	-55.9827	0.440173	GEF	CON
RAP / CON	P35908	1.74512	1.74512	0.000331248	0.00069194	6	P35908	KRT2	Keratin, type II cytoskeletal 2 epidermal	K22E_HUMAN	1	235.223	3.35223	RAP	CON
RAP / ACR	O43488;Q8NHP1	-1.56032	1.56032	0.00145402	0.000693964	8	O43488;Q8NHP1	AKR7A2;AKR7L	Aflatoxin B1 aldehyde reductase member 2;Aflatoxin B1 aldehyde reductase member 4	ARK72_HUMAN;ARK74_HUMAN	1	-66.0924	0.339076	RAP	ACR
INF / CON	Q15424	1.64694	1.64694	0.00102209	0.000694248	12	Q15424	SAFB	Scaffold attachment factor B1	SAFB1_HUMAN	2	213.168	3.13168	INF	CON
INF / GEF	P62266	1.81203	1.81203	0.00128703	0.000694767	6	P62266	RPS23	40S ribosomal protein S23	RS23_HUMAN	1	251.135	3.51135	INF	GEF
INF / GEF	P10253	0.930244	0.930244	0.00128463	0.000694767	11	P10253	GAA	Lysosomal alpha-glucosidase	LYAG_HUMAN	3	90.5598	1.9056	INF	GEF
RAP / ACR	Q00325	-1.33664	1.33664	0.0014652	0.000695951	20	Q00325	SLC25A3	Phosphate carrier protein, mitochondrial	MPCP_HUMAN	4	-60.4058	0.395942	RAP	ACR
RAP / ACR	Q02543	-2.88219	2.88219	0.00146647	0.000695951	12	Q02543	RPL18A	60S ribosomal protein L18a	RL18A_HUMAN	3	-86.4364	0.135636	RAP	ACR
INF / GEF	Q15293	1.97478	1.97478	0.00129544	0.000696225	12	Q15293	RCN1	Reticulocalbin-1	RCN1_HUMAN	2	293.068	3.93068	INF	GEF
INF / CON	P22087	-1.43181	1.43181	0.00104087	0.000698223	10	P22087	FBL	rRNA 2'-O-methyltransferase fibrillarin	FBRL_HUMAN	4	-62.9335	0.370665	INF	CON
INF / RAP	P25774	2.10774	2.10774	0.000586611	0.000702085	6	P25774	CTSS	Cathepsin S	CATS_HUMAN	1	331.015	4.31015	INF	RAP
GEF / ACR	O00182	-1.62887	1.62887	0.000693323	0.000702486	11	O00182	LGALS9	Galectin-9	LEG9_HUMAN	2	-67.6658	0.323342	GEF	ACR
RAP / ACR	Q9HB71	-0.988441	0.988441	0.00149511	0.000705556	18	Q9HB71	CACYBP	Calcyclin-binding protein	CYBP_HUMAN	4	-49.5978	0.504022	RAP	ACR
ACR / CON	Q14157	-1.40849	1.40849	0.000953096	0.000707136	18	Q14157	UBAP2L	Ubiquitin-associated protein 2-like	UBP2L_HUMAN	3	-62.3295	0.376705	ACR	CON
RAP / ACR	Q9UBR2	0.981698	0.981698	0.00150311	0.000707348	10	Q9UBR2	CTSZ	Cathepsin Z	CATZ_HUMAN	2	97.4789	1.97479	RAP	ACR
RAP / CON	P62979	0.74035	0.74035	0.000341626	0.000708372	74	P62979	RPS27A	Ubiquitin-40S ribosomal protein S27a	RS27A_HUMAN	11	67.0581	1.67058	RAP	CON
INF / ACR	A9MFS0;B4TF79;B4TSC5;B5BKF3;B5F2K9;B5FRK1;B5R004;B5R990;P0A1D5;P0A1D6;Q5PL63	5.54992	5.54992	0.00160832	0.000708749	6	A9MFS0;B4TF79;B4TSC5;B5BKF3;B5F2K9;B5FRK1;B5R004;B5R990;P0A1D5;P0A1D6;Q5PL63	groS	10 kDa chaperonin	CH10_SALAR;CH10_SALHS;CH10_SALSV;CH10_SALPK;CH10_SALA4;CH10_SALDC;CH10_SALEP;CH10_SALG2;CH10_SALTY;CH10_SALTI;CH10_SALPA	1	4584.8	46.848	INF	ACR
RAP / GEF	P23526	-0.894891	0.894891	0.00051482	0.000708779	25	P23526	AHCY	Adenosylhomocysteinase	SAHH_HUMAN	6	-46.2212	0.537788	RAP	GEF
RAP / GEF	O00193	1.09013	1.09013	0.000513799	0.000708779	6	O00193	SMAP	Small acidic protein	SMAP_HUMAN	1	112.893	2.12893	RAP	GEF
INF / GEF	A9MFS0;B4TF79;B4TSC5;B5BKF3;B5F2K9;B5FRK1;B5R004;B5R990;P0A1D5;P0A1D6;Q5PL63	4.13175	4.13175	0.00132539	0.000709201	6	A9MFS0;B4TF79;B4TSC5;B5BKF3;B5F2K9;B5FRK1;B5R004;B5R990;P0A1D5;P0A1D6;Q5PL63	groS	10 kDa chaperonin	CH10_SALAR;CH10_SALHS;CH10_SALSV;CH10_SALPK;CH10_SALA4;CH10_SALDC;CH10_SALEP;CH10_SALG2;CH10_SALTY;CH10_SALTI;CH10_SALPA	1	1652.99	17.5299	INF	GEF
RAP / ACR	Q9NX24	2.45796	2.45796	0.0015188	0.000712613	8	Q9NX24	NHP2	H/ACA ribonucleoprotein complex subunit 2	NHP2_HUMAN	2	449.439	5.49439	RAP	ACR
RAP / ACR	Q8IUE6	1.94695	1.94695	0.00152279	0.000712613	37	Q8IUE6	HIST2H2AB	Histone H2A type 2-B	H2A2B_HUMAN	3	285.558	3.85558	RAP	ACR
RAP / CON	Q15185	0.807023	0.807023	0.000349592	0.000714385	13	Q15185	PTGES3	Prostaglandin E synthase 3	TEBP_HUMAN	3	74.9597	1.7496	RAP	CON
INF / GEF	Q8NC51	2.50839	2.50839	0.00134439	0.000716224	21	Q8NC51	SERBP1	Plasminogen activator inhibitor 1 RNA-binding protein	PAIRB_HUMAN	5	468.987	5.68987	INF	GEF
INF / CON	P12814	-1.15756	1.15756	0.00108335	0.000717803	18	P12814	ACTN1	Alpha-actinin-1	ACTN1_HUMAN	10	-55.173	0.44827	INF	CON
INF / CON	P82970	1.2145	1.2145	0.00109059	0.000718196	6	P82970	HMGN5	High mobility group nucleosome-binding domain-containing protein 5	HMGN5_HUMAN	1	132.061	2.32061	INF	CON
GEF / CON	O75937	-1.23122	1.23122	0.000178697	0.000718633	6	O75937	DNAJC8	DnaJ homolog subfamily C member 8	DNJC8_HUMAN	1	-57.4044	0.425956	GEF	CON
GEF / ACR	P62805	-1.04512	1.04512	0.00071892	0.000725227	145	P62805	HIST1H4A	Histone H4	H4_HUMAN	14	-51.5396	0.484604	GEF	ACR
RAP / GEF	P23284	1.65231	1.65231	0.000530625	0.00072639	59	P23284	PPIB	Peptidyl-prolyl cis-trans isomerase B	PPIB_HUMAN	9	214.336	3.14336	RAP	GEF
INF / ACR	P23284	3.11441	3.11441	0.00166087	0.000728821	56	P23284	PPIB	Peptidyl-prolyl cis-trans isomerase B	PPIB_HUMAN	9	766.024	8.66024	INF	ACR
RAP / CON	P07195	-1.01136	1.01136	0.000365167	0.000730335	39	P07195	LDHB	L-lactate dehydrogenase B chain	LDHB_HUMAN	12	-50.392	0.49608	RAP	CON
RAP / GEF	P99999	1.54752	1.54752	0.000537076	0.000731669	23	P99999	CYCS	Cytochrome c	CYC_HUMAN	4	192.314	2.92314	RAP	GEF
INF / ACR	Q9BVC6	2.02248	2.02248	0.00169033	0.000738181	6	Q9BVC6	TMEM109	Transmembrane protein 109	TM109_HUMAN	1	306.281	4.06281	INF	ACR
INF / GEF	P16284	2.22247	2.22247	0.00139174	0.000738225	13	P16284	PECAM1	Platelet endothelial cell adhesion molecule	PECA1_HUMAN	4	366.693	4.66693	INF	GEF
INF / CON	O15347	1.78704	1.78704	0.00113504	0.000738458	12	O15347	HMGB3	High mobility group protein B3	HMGB3_HUMAN	3	245.106	3.45106	INF	CON
GEF / CON	P39687	-0.707845	0.707845	0.000188869	0.000743036	27	P39687	ANP32A	Acidic leucine-rich nuclear phosphoprotein 32 family member A	AN32A_HUMAN	5	-38.7766	0.612234	GEF	CON
INF / ACR	P30048	2.1149	2.1149	0.00172552	0.000746673	37	P30048	PRDX3	Thioredoxin-dependent peroxide reductase, mitochondrial	PRDX3_HUMAN	7	333.161	4.33161	INF	ACR
INF / ACR	P49368	-1.16439	1.16439	0.00173027	0.000746673	63	P49368	CCT3	T-complex protein 1 subunit gamma	TCPG_HUMAN	14	-55.3847	0.446153	INF	ACR
INF / ACR	A9MZG8;B4T0S7;B4TCL7;B4TPU2;B5BJJ8;B5F0R2;B5FPS9;B5QX14;B5RF90;Q57HD6;Q5PJE0;Q8Z2Y2;Q8ZKP7	1.87013	1.87013	0.00175847	0.000755705	6	A9MZG8;B4T0S7;B4TCL7;B4TPU2;B5BJJ8;B5F0R2;B5FPS9;B5QX14;B5RF90;Q57HD6;Q5PJE0;Q8Z2Y2;Q8ZKP7	tpiA	Triosephosphate isomerase	TPIS_SALPB;TPIS_SALNS;TPIS_SALHS;TPIS_SALSV;TPIS_SALPK;TPIS_SALA4;TPIS_SALDC;TPIS_SALEP;TPIS_SALG2;TPIS_SALCH;TPIS_SALPA;TPIS_SALTI;TPIS_SALTY	1	265.565	3.65565	INF	ACR
RAP / ACR	O75844	-1.39089	1.39089	0.00162433	0.000758023	35	O75844	ZMPSTE24	CAAX prenyl protease 1 homolog	FACE1_HUMAN	6	-61.8671	0.381329	RAP	ACR
RAP / GEF	P27695	-0.792433	0.792433	0.000560344	0.000759698	23	P27695	APEX1	DNA-(apurinic or apyrimidinic site) lyase	APEX1_HUMAN	6	-42.263	0.57737	RAP	GEF
RAP / CON	P62263	-0.904265	0.904265	0.000384867	0.000764313	33	P62263	RPS14	40S ribosomal protein S14	RS14_HUMAN	5	-46.5695	0.534305	RAP	CON
ACR / CON	Q9H3K6	-2.10988	2.10988	0.00103857	0.000764387	11	Q9H3K6	BOLA2	BolA-like protein 2	BOLA2_HUMAN	2	-76.8333	0.231667	ACR	CON
INF / CON	Q00610	-1.69996	1.69996	0.0011898	0.000769453	31	Q00610	CLTC	Clathrin heavy chain 1	CLH1_HUMAN	27	-69.2206	0.307794	INF	CON
ACR / CON	P09211	1.23612	1.23612	0.00107112	0.000774443	44	P09211	GSTP1	Glutathione S-transferase P	GSTP1_HUMAN	7	135.563	2.35563	ACR	CON
ACR / CON	O60493	-0.67715	0.67715	0.00105731	0.000774443	11	O60493	SNX3	Sorting nexin-3	SNX3_HUMAN	2	-37.4601	0.625399	ACR	CON
ACR / CON	P00403	1.29176	1.29176	0.00107663	0.000774443	18	P00403	MT-CO2	Cytochrome c oxidase subunit 2	COX2_HUMAN	4	144.826	2.44826	ACR	CON
ACR / CON	P12270	-2.43132	2.43132	0.00107749	0.000774443	11	P12270	TPR	Nucleoprotein TPR	TPR_HUMAN	2	-81.4604	0.185396	ACR	CON
ACR / CON	P10768	0.740915	0.740915	0.00106582	0.000774443	10	P10768	ESD	S-formylglutathione hydrolase	ESTD_HUMAN	1	67.1235	1.67124	ACR	CON
RAP / ACR	Q9BUK0	2.96948	2.96948	0.0016728	0.000778478	5	Q9BUK0	CHCHD7	Coiled-coil-helix-coiled-coil-helix domain-containing protein 7	CHCH7_HUMAN	1	683.257	7.83257	RAP	ACR
INF / CON	P51148	-0.958019	0.958019	0.0012141	0.000780492	12	P51148	RAB5C	Ras-related protein Rab-5C	RAB5C_HUMAN	4	-48.5237	0.514763	INF	CON
INF / CON	P31949	3.81999	3.81999	0.00122311	0.000781633	32	P31949	S100A11	Protein S100-A11	S10AB_HUMAN	6	1312.31	14.1231	INF	CON
INF / ACR	P08708	1.65694	1.65694	0.00183136	0.00078379	19	P08708	RPS17	40S ribosomal protein S17	RS17_HUMAN	5	215.348	3.15348	INF	ACR
RAP / CON	P99999	1.46257	1.46257	0.000398179	0.000785221	22	P99999	CYCS	Cytochrome c	CYC_HUMAN	4	175.6	2.756	RAP	CON
RAP / GEF	Q13442	1.42592	1.42592	0.000587705	0.000785464	6	Q13442	PDAP1	28 kDa heat- and acid-stable phosphoprotein	HAP28_HUMAN	1	168.687	2.68687	RAP	GEF
INF / ACR	Q01844	5.3986	5.3986	0.00188576	0.000800485	11	Q01844	EWSR1	RNA-binding protein EWS	EWS_HUMAN	3	4118.34	42.1834	INF	ACR
INF / GEF	O75947	1.79926	1.79926	0.00152228	0.00080051	24	O75947	ATP5H	ATP synthase subunit d, mitochondrial	ATP5H_HUMAN	4	248.042	3.48042	INF	GEF
INF / RAP	P62310	2.42099	2.42099	0.000682148	0.000803771	12	P62310	LSM3	U6 snRNA-associated Sm-like protein LSm3	LSM3_HUMAN	2	435.538	5.35538	INF	RAP
INF / CON	Q06323	2.61209	2.61209	0.00126777	0.000805404	10	Q06323	PSME1	Proteasome activator complex subunit 1	PSME1_HUMAN	3	511.388	6.11388	INF	CON
GEF / ACR	P61006	1.32155	1.32155	0.000806624	0.000810146	10	P61006	RAB8A	Ras-related protein Rab-8A	RAB8A_HUMAN	1	149.935	2.49935	GEF	ACR
INF / ACR	O43768;P56211	2.62121	2.62121	0.00191671	0.000810316	6	O43768;P56211	ENSA;ARPP19	Alpha-endosulfine;cAMP-regulated phosphoprotein 19	ENSA_HUMAN;ARP19_HUMAN	1	515.264	6.15264	INF	ACR
RAP / GEF	Q13428	0.936682	0.936682	0.000613987	0.000812884	6	Q13428	TCOF1	Treacle protein	TCOF_HUMAN	1	91.4121	1.91412	RAP	GEF
INF / GEF	P14678;P63162	3.74958	3.74958	0.00156822	0.000818706	6	P14678;P63162	SNRPB;SNRPN	Small nuclear ribonucleoprotein-associated proteins B and B';Small nuclear ribonucleoprotein-associated protein N	RSMB_HUMAN;RSMN_HUMAN	1	1245.05	13.4505	INF	GEF
INF / GEF	P29692	1.89457	1.89457	0.0015703	0.000818706	52	P29692	EEF1D	Elongation factor 1-delta	EF1D_HUMAN	8	271.81	3.7181	INF	GEF
RAP / ACR	P13073	-0.672635	0.672635	0.00177403	0.000823305	15	P13073	COX4I1	Cytochrome c oxidase subunit 4 isoform 1, mitochondrial	COX41_HUMAN	3	-37.264	0.62736	RAP	ACR
ACR / CON	Q86V81	-0.76164	0.76164	0.00115812	0.000825948	24	Q86V81	ALYREF	THO complex subunit 4	THOC4_HUMAN	6	-41.0174	0.589826	ACR	CON
RAP / GEF	P14324	-1.06129	1.06129	0.00063182	0.000828713	6	P14324	FDPS	Farnesyl pyrophosphate synthase	FPPS_HUMAN	1	-52.0797	0.479203	RAP	GEF
RAP / ACR	O75964	-0.88434	0.88434	0.00182662	0.000843056	14	O75964	ATP5L	ATP synthase subunit g, mitochondrial	ATP5L_HUMAN	3	-45.8265	0.541735	RAP	ACR
INF / RAP	Q9H299	1.7895	1.7895	0.000724419	0.000847012	26	Q9H299	SH3BGRL3	SH3 domain-binding glutamic acid-rich-like protein 3	SH3L3_HUMAN	3	245.696	3.45696	INF	RAP
INF / RAP	P09496	2.49191	2.49191	0.000731677	0.000848969	12	P09496	CLTA	Clathrin light chain A	CLCA_HUMAN	2	462.521	5.62521	INF	RAP
GEF / CON	Q9UBR2	-0.771662	0.771662	0.000224894	0.000849598	9	Q9UBR2	CTSZ	Cathepsin Z	CATZ_HUMAN	2	-41.4258	0.585742	GEF	CON
ACR / CON	P05386	-2.61745	2.61745	0.0012044	0.000855638	18	P05386	RPLP1	60S acidic ribosomal protein P1	RLA1_HUMAN	2	-83.7045	0.162955	ACR	CON
RAP / ACR	P0DMV8;P0DMV9	-0.825876	0.825876	0.00187179	0.000859184	70	P0DMV8;P0DMV9	HSPA1A;HSPA1B	Heat shock 70 kDa protein 1A;Heat shock 70 kDa protein 1B	HS71A_HUMAN;HS71B_HUMAN	11	-43.586	0.56414	RAP	ACR
ACR / CON	P06396	0.73765	0.73765	0.00121808	0.000862029	127	P06396	GSN	Gelsolin	GELS_HUMAN	17	66.7457	1.66746	ACR	CON
RAP / ACR	P62310	1.95884	1.95884	0.00188324	0.000862083	9	P62310	LSM3	U6 snRNA-associated Sm-like protein LSm3	LSM3_HUMAN	2	288.75	3.8875	RAP	ACR
INF / ACR	Q9HC38	0.789665	0.789665	0.00205805	0.000866547	6	Q9HC38	GLOD4	Glyoxalase domain-containing protein 4	GLOD4_HUMAN	1	72.8673	1.72867	INF	ACR
RAP / CON	Q9NX63	1.44151	1.44151	0.000445653	0.000866719	6	Q9NX63	CHCHD3	MICOS complex subunit MIC19	MIC19_HUMAN	1	171.605	2.71605	RAP	CON
RAP / GEF	P35637	1.14396	1.14396	0.000666271	0.000869854	58	P35637	FUS	RNA-binding protein FUS	FUS_HUMAN	8	120.987	2.20987	RAP	GEF
RAP / ACR	Q8NBJ5	0.630952	0.630952	0.00190579	0.000870033	12	Q8NBJ5	COLGALT1	Procollagen galactosyltransferase 1	GT251_HUMAN	2	54.8586	1.54859	RAP	ACR
RAP / ACR	P51665	-2.26101	2.26101	0.00191099	0.000870045	9	P51665	PSMD7	26S proteasome non-ATPase regulatory subunit 7	PSMD7_HUMAN	1	-79.1374	0.208626	RAP	ACR
RAP / ACR	Q15181	-0.87519	0.87519	0.00191927	0.000871453	19	Q15181	PPA1	Inorganic pyrophosphatase	IPYR_HUMAN	3	-45.4818	0.545182	RAP	ACR
RAP / ACR	Q9Y333	1.14739	1.14739	0.00193464	0.000876065	6	Q9Y333	LSM2	U6 snRNA-associated Sm-like protein LSm2	LSM2_HUMAN	1	121.513	2.21513	RAP	ACR
INF / ACR	Q9UBR2	2.62084	2.62084	0.00209658	0.000879213	8	Q9UBR2	CTSZ	Cathepsin Z	CATZ_HUMAN	2	515.109	6.15109	INF	ACR
ACR / CON	Q9NX24	-2.9781	2.9781	0.00125738	0.000883047	8	Q9NX24	NHP2	H/ACA ribonucleoprotein complex subunit 2	NHP2_HUMAN	2	-87.3088	0.126912	ACR	CON
RAP / GEF	P31939	-0.942642	0.942642	0.000680316	0.000884097	25	P31939	ATIC	Bifunctional purine biosynthesis protein PURH	PUR9_HUMAN	6	-47.9721	0.520279	RAP	GEF
GEF / ACR	P49721	-1.88382	1.88382	0.00089007	0.000886217	6	P49721	PSMB2	Proteasome subunit beta type-2	PSB2_HUMAN	1	-72.9034	0.270966	GEF	ACR
RAP / GEF	P62847	0.890081	0.890081	0.000689892	0.00089243	14	P62847	RPS24	40S ribosomal protein S24	RS24_HUMAN	2	85.328	1.85328	RAP	GEF
GEF / CON	P16949	-0.779767	0.779767	0.000241607	0.000894664	41	P16949	STMN1	Stathmin	STMN1_HUMAN	5	-41.7539	0.582461	GEF	CON
GEF / CON	O43670	-1.2112	1.2112	0.000239228	0.000894664	6	O43670	ZNF207	BUB3-interacting and GLEBS motif-containing protein ZNF207	ZN207_HUMAN	1	-56.8092	0.431908	GEF	CON
INF / RAP	Q9UKY7	1.40849	1.40849	0.000781219	0.000899586	28	Q9UKY7	CDV3	Protein CDV3 homolog	CDV3_HUMAN	3	165.46	2.6546	INF	RAP
ACR / CON	P84103	-1.52784	1.52784	0.00128922	0.000901964	28	P84103	SRSF3	Serine/arginine-rich splicing factor 3	SRSF3_HUMAN	4	-65.3203	0.346797	ACR	CON
RAP / CON	Q13435	-0.928081	0.928081	0.000471989	0.000906281	22	Q13435	SF3B2	Splicing factor 3B subunit 2	SF3B2_HUMAN	4	-47.4443	0.525557	RAP	CON
RAP / CON	P08648	-0.605667	0.605667	0.000472423	0.000906281	13	P08648	ITGA5	Integrin alpha-5	ITA5_HUMAN	3	-34.2833	0.657167	RAP	CON
GEF / ACR	Q09028;Q16576	-0.738805	0.738805	0.000915528	0.000907636	14	Q09028;Q16576	RBBP4;RBBP7	Histone-binding protein RBBP4;Histone-binding protein RBBP7	RBBP4_HUMAN;RBBP7_HUMAN	3	-40.0764	0.599236	GEF	ACR
RAP / GEF	Q00688	0.770761	0.770761	0.000706325	0.000909514	6	Q00688	FKBP3	Peptidyl-prolyl cis-trans isomerase FKBP3	FKBP3_HUMAN	1	70.617	1.70617	RAP	GEF
ACR / CON	A9MFS0;B4TF79;B4TSC5;B5BKF3;B5F2K9;B5FRK1;B5R004;B5R990;P0A1D5;P0A1D6;Q5PL63	-2.53948	2.53948	0.00131694	0.000914402	5	A9MFS0;B4TF79;B4TSC5;B5BKF3;B5F2K9;B5FRK1;B5R004;B5R990;P0A1D5;P0A1D6;Q5PL63	groS	10 kDa chaperonin	CH10_SALAR;CH10_SALHS;CH10_SALSV;CH10_SALPK;CH10_SALA4;CH10_SALDC;CH10_SALEP;CH10_SALG2;CH10_SALTY;CH10_SALTI;CH10_SALPA	1	-82.7996	0.172004	ACR	CON
RAP / GEF	A6NI72;A8MVU1;P14598	-1.58191	1.58191	0.000713913	0.000915106	18	A6NI72;A8MVU1;P14598	NCF1B;NCF1C;NCF1	Putative neutrophil cytosol factor 1B;Putative neutrophil cytosol factor 1C;Neutrophil cytosol factor 1	NCF1B_HUMAN;NCF1C_HUMAN;NCF1_HUMAN	3	-66.596	0.33404	RAP	GEF
GEF / CON	Q14978	-0.769713	0.769713	0.0002507	0.000919234	12	Q14978	NOLC1	Nucleolar and coiled-body phosphoprotein 1	NOLC1_HUMAN	1	-41.3466	0.586534	GEF	CON
INF / ACR	P46777	-1.46957	1.46957	0.0022249	0.000925558	36	P46777	RPL5	60S ribosomal protein L5	RL5_HUMAN	10	-63.891	0.36109	INF	ACR
INF / RAP	Q9NZZ3	1.58005	1.58005	0.00081388	0.000930149	16	Q9NZZ3	CHMP5	Charged multivesicular body protein 5	CHMP5_HUMAN	2	198.98	2.9898	INF	RAP
INF / ACR	P51858	4.37161	4.37161	0.00225234	0.000933241	19	P51858	HDGF	Hepatoma-derived growth factor	HDGF_HUMAN	4	1970.07	20.7007	INF	ACR
INF / ACR	O60493	2.46159	2.46159	0.00226175	0.000933422	8	O60493	SNX3	Sorting nexin-3	SNX3_HUMAN	2	450.822	5.50822	INF	ACR
ACR / CON	Q9H845	-2.17924	2.17924	0.00135057	0.000934229	9	Q9H845	ACAD9	Acyl-CoA dehydrogenase family member 9, mitochondrial	ACAD9_HUMAN	2	-77.9208	0.220792	ACR	CON
GEF / ACR	P40227	-1.40984	1.40984	0.000959204	0.000934817	56	P40227	CCT6A	T-complex protein 1 subunit zeta	TCPZ_HUMAN	9	-62.3646	0.376354	GEF	ACR
GEF / ACR	Q8N163	0.709384	0.709384	0.000951831	0.000934817	23	Q8N163	CCAR2	Cell cycle and apoptosis regulator protein 2	CCAR2_HUMAN	3	63.5106	1.63511	GEF	ACR
GEF / ACR	P24666	1.31411	1.31411	0.000958692	0.000934817	6	P24666	ACP1	Low molecular weight phosphotyrosine protein phosphatase	PPAC_HUMAN	1	148.648	2.48648	GEF	ACR
GEF / ACR	Q9Y371	5.47753	5.47753	0.000952516	0.000934817	5	Q9Y371	SH3GLB1	Endophilin-B1	SHLB1_HUMAN	1	4355.54	44.5554	GEF	ACR
INF / GEF	P31942	0.987131	0.987131	0.00181256	0.000935535	12	P31942	HNRNPH3	Heterogeneous nuclear ribonucleoprotein H3	HNRH3_HUMAN	2	98.2238	1.98224	INF	GEF
GEF / ACR	P41091;Q2VIR3	-2.3054	2.3054	0.000966931	0.000938225	9	P41091;Q2VIR3	EIF2S3;EIF2S3L	Eukaryotic translation initiation factor 2 subunit 3;Putative eukaryotic translation initiation factor 2 subunit 3-like protein	IF2G_HUMAN;IF2GL_HUMAN	2	-79.7695	0.202305	GEF	ACR
GEF / ACR	P07954	-1.0762	1.0762	0.000970859	0.000938225	14	P07954	FH	Fumarate hydratase, mitochondrial	FUMH_HUMAN	3	-52.5722	0.474278	GEF	ACR
ACR / CON	Q15691	-2.92396	2.92396	0.00136653	0.000941729	6	Q15691	MAPRE1	Microtubule-associated protein RP/EB family member 1	MARE1_HUMAN	1	-86.8235	0.131765	ACR	CON
INF / GEF	P99999	5.04803	5.04803	0.00184749	0.00094307	16	P99999	CYCS	Cytochrome c	CYC_HUMAN	4	3208.32	33.0832	INF	GEF
INF / GEF	P04264	4.37311	4.37311	0.00184727	0.00094307	20	P04264	KRT1	Keratin, type II cytoskeletal 1	K2C1_HUMAN	8	1972.23	20.7223	INF	GEF
RAP / ACR	O15143	-3.00081	3.00081	0.00209074	0.000944207	9	O15143	ARPC1B	Actin-related protein 2/3 complex subunit 1B	ARC1B_HUMAN	2	-87.507	0.12493	RAP	ACR
GEF / ACR	Q13185	1.04724	1.04724	0.000981729	0.00094476	50	Q13185	CBX3	Chromobox protein homolog 3	CBX3_HUMAN	7	106.657	2.06657	GEF	ACR
GEF / ACR	Q9BR76	2.84839	2.84839	0.000990518	0.000949246	13	Q9BR76	CORO1B	Coronin-1B	COR1B_HUMAN	3	620.194	7.20194	GEF	ACR
INF / RAP	O00299	1.48285	1.48285	0.000838266	0.000950869	56	O00299	CLIC1	Chloride intracellular channel protein 1	CLIC1_HUMAN	12	179.5	2.795	INF	RAP
INF / GEF	O43768;P56211	2.15146	2.15146	0.00187267	0.00095194	6	O43768;P56211	ENSA;ARPP19	Alpha-endosulfine;cAMP-regulated phosphoprotein 19	ENSA_HUMAN;ARP19_HUMAN	1	344.276	4.44276	INF	GEF
INF / ACR	P0C0S5;Q71UI9	1.692	1.692	0.00231822	0.000952945	12	P0C0S5;Q71UI9	H2AFZ;H2AFV	Histone H2A.Z;Histone H2A.V	H2AZ_HUMAN;H2AV_HUMAN	4	223.105	3.23105	INF	ACR
INF / CON	Q16891	-0.799531	0.799531	0.00152042	0.000954685	15	Q16891	IMMT	MICOS complex subunit MIC60	MIC60_HUMAN	4	-42.5464	0.574536	INF	CON
INF / ACR	P13473	5.58364	5.58364	0.00234205	0.000955188	9	P13473	LAMP2	Lysosome-associated membrane glycoprotein 2	LAMP2_HUMAN	2	4695.61	47.9561	INF	ACR
INF / ACR	Q9Y2W1	2.88628	2.88628	0.00234086	0.000955188	6	Q9Y2W1	THRAP3	Thyroid hormone receptor-associated protein 3	TR150_HUMAN	2	639.363	7.39363	INF	ACR
INF / CON	Q01130	2.91778	2.91778	0.00153088	0.000955695	26	Q01130	SRSF2	Serine/arginine-rich splicing factor 2	SRSF2_HUMAN	3	655.681	7.55681	INF	CON
RAP / GEF	Q13405	0.909997	0.909997	0.000750025	0.000957045	6	Q13405	MRPL49	39S ribosomal protein L49, mitochondrial	RM49_HUMAN	1	87.9041	1.87904	RAP	GEF
RAP / CON	Q13526	-1.09471	1.09471	0.000506171	0.000957987	6	Q13526	PIN1	Peptidyl-prolyl cis-trans isomerase NIMA-interacting 1	PIN1_HUMAN	1	-53.177	0.46823	RAP	CON
GEF / ACR	P17096	2.31022	2.31022	0.00100712	0.000961154	18	P17096	HMGA1	High mobility group protein HMG-I/HMG-Y	HMGA1_HUMAN	2	395.958	4.95958	GEF	ACR
INF / CON	P62633	1.49216	1.49216	0.00155556	0.000965519	11	P62633	CNBP	Cellular nucleic acid-binding protein	CNBP_HUMAN	1	181.31	2.8131	INF	CON
INF / ACR	P62993	3.0498	3.0498	0.00238352	0.000968306	16	P62993	GRB2	Growth factor receptor-bound protein 2	GRB2_HUMAN	4	728.097	8.28097	INF	ACR
INF / ACR	Q92688	1.91413	1.91413	0.00240016	0.000971269	7	Q92688	ANP32B	Acidic leucine-rich nuclear phosphoprotein 32 family member B	AN32B_HUMAN	3	276.886	3.76886	INF	ACR
GEF / ACR	A9MZG8;B4T0S7;B4TCL7;B4TPU2;B5BJJ8;B5F0R2;B5FPS9;B5QX14;B5RF90;Q57HD6;Q5PJE0;Q8Z2Y2;Q8ZKP7	1.21018	1.21018	0.00102582	0.000974957	6	A9MZG8;B4T0S7;B4TCL7;B4TPU2;B5BJJ8;B5F0R2;B5FPS9;B5QX14;B5RF90;Q57HD6;Q5PJE0;Q8Z2Y2;Q8ZKP7	tpiA	Triosephosphate isomerase	TPIS_SALPB;TPIS_SALNS;TPIS_SALHS;TPIS_SALSV;TPIS_SALPK;TPIS_SALA4;TPIS_SALDC;TPIS_SALEP;TPIS_SALG2;TPIS_SALCH;TPIS_SALPA;TPIS_SALTI;TPIS_SALTY	1	131.366	2.31366	GEF	ACR
INF / RAP	P13639	-0.680264	0.680264	0.000873326	0.00097607	98	P13639	EEF2	Elongation factor 2	EF2_HUMAN	26	-37.5949	0.624051	INF	RAP
INF / RAP	O00264	1.33337	1.33337	0.00086876	0.00097607	5	O00264	PGRMC1	Membrane-associated progesterone receptor component 1	PGRC1_HUMAN	1	151.991	2.51991	INF	RAP
ACR / CON	P04406	0.882944	0.882944	0.00142188	0.000976213	133	P04406	GAPDH	Glyceraldehyde-3-phosphate dehydrogenase	G3P_HUMAN	16	84.4134	1.84413	ACR	CON
INF / RAP	Q14697	-0.776289	0.776289	0.00089298	0.000976309	55	Q14697	GANAB	Neutral alpha-glucosidase AB	GANAB_HUMAN	17	-41.6133	0.583867	INF	RAP
INF / RAP	P51991	0.685684	0.685684	0.000899232	0.000976309	106	P51991	HNRNPA3	Heterogeneous nuclear ribonucleoprotein A3	ROA3_HUMAN	16	60.8464	1.60846	INF	RAP
INF / RAP	P49321	-0.873886	0.873886	0.000888885	0.000976309	21	P49321	NASP	Nuclear autoantigenic sperm protein	NASP_HUMAN	4	-45.4325	0.545675	INF	RAP
RAP / CON	P62993	-0.916004	0.916004	0.000520665	0.00097885	16	P62993	GRB2	Growth factor receptor-bound protein 2	GRB2_HUMAN	4	-47.0025	0.529975	RAP	CON
RAP / CON	Q13442	1.40866	1.40866	0.000525719	0.000981807	6	Q13442	PDAP1	28 kDa heat- and acid-stable phosphoprotein	HAP28_HUMAN	1	165.491	2.65491	RAP	CON
RAP / ACR	P28838	0.689401	0.689401	0.00218212	0.00098283	50	P28838	LAP3	Cytosol aminopeptidase	AMPL_HUMAN	9	61.2614	1.61261	RAP	ACR
RAP / CON	Q07021	1.46125	1.46125	0.000539176	0.000988688	34	Q07021	C1QBP	Complement component 1 Q subcomponent-binding protein, mitochondrial	C1QBP_HUMAN	5	175.347	2.75347	RAP	CON
RAP / GEF	P35659	1.28345	1.28345	0.000782232	0.00098919	26	P35659	DEK	Protein DEK	DEK_HUMAN	5	143.42	2.4342	RAP	GEF
INF / GEF	Q08211	1.86327	1.86327	0.00195499	0.000989663	35	Q08211	DHX9	ATP-dependent RNA helicase A	DHX9_HUMAN	15	263.832	3.63832	INF	GEF
RAP / CON	Q15691	-1.58261	1.58261	0.000545329	0.000992146	6	Q15691	MAPRE1	Microtubule-associated protein RP/EB family member 1	MARE1_HUMAN	1	-66.6123	0.333877	RAP	CON
INF / ACR	P04792	0.96891	0.96891	0.00251029	0.00100799	63	P04792	HSPB1	Heat shock protein beta-1	HSPB1_HUMAN	10	95.7362	1.95736	INF	ACR
INF / RAP	Q96AG4	1.6952	1.6952	0.000942367	0.001009	45	Q96AG4	LRRC59	Leucine-rich repeat-containing protein 59	LRC59_HUMAN	9	223.822	3.23822	INF	RAP
ACR / CON	Q08211	-0.591417	0.591417	0.00148621	0.00101659	68	Q08211	DHX9	ATP-dependent RNA helicase A	DHX9_HUMAN	15	-33.6309	0.663691	ACR	CON
GEF / CON	P38159	-0.652963	0.652963	0.000283748	0.00102299	57	P38159	RBMX	RNA-binding motif protein, X chromosome	RBMX_HUMAN	8	-36.4027	0.635973	GEF	CON
RAP / ACR	P55265	0.93891	0.93891	0.00228506	0.00102645	22	P55265	ADAR	Double-stranded RNA-specific adenosine deaminase	DSRAD_HUMAN	4	91.708	1.91708	RAP	ACR
INF / GEF	P22087	-1.50679	1.50679	0.00204145	0.0010284	13	P22087	FBL	rRNA 2'-O-methyltransferase fibrillarin	FBRL_HUMAN	4	-64.8108	0.351892	INF	GEF
INF / GEF	P61160	-1.40662	1.40662	0.00206654	0.00102905	16	P61160	ACTR2	Actin-related protein 2	ARP2_HUMAN	10	-62.2805	0.377195	INF	GEF
INF / GEF	Q92804	2.2453	2.2453	0.00206241	0.00102905	15	Q92804	TAF15	TATA-binding protein-associated factor 2N	RBP56_HUMAN	2	374.135	4.74135	INF	GEF
RAP / ACR	P50914	-0.686602	0.686602	0.00230625	0.0010332	27	P50914	RPL14	60S ribosomal protein L14	RL14_HUMAN	4	-37.8684	0.621316	RAP	ACR
INF / ACR	P46781	-2.2576	2.2576	0.00259043	0.00103617	14	P46781	RPS9	40S ribosomal protein S9	RS9_HUMAN	4	-79.088	0.20912	INF	ACR
ACR / CON	Q04637	-2.78306	2.78306	0.00152806	0.00104135	23	Q04637	EIF4G1	Eukaryotic translation initiation factor 4 gamma 1	IF4G1_HUMAN	5	-85.4717	0.145283	ACR	CON
INF / CON	P25786	-1.00555	1.00555	0.00172211	0.00104558	10	P25786	PSMA1	Proteasome subunit alpha type-1	PSA1_HUMAN	4	-50.192	0.49808	INF	CON
INF / CON	O95881	3.57924	3.57924	0.00172198	0.00104558	33	O95881	TXNDC12	Thioredoxin domain-containing protein 12	TXD12_HUMAN	5	1095.25	11.9525	INF	CON
INF / CON	Q13310	1.54086	1.54086	0.00169539	0.00104558	18	Q13310	PABPC4	Polyadenylate-binding protein 4	PABP4_HUMAN	6	190.968	2.90968	INF	CON
INF / CON	P39656	0.993832	0.993832	0.00173025	0.00104558	15	P39656	DDOST	Dolichyl-diphosphooligosaccharide--protein glycosyltransferase 48 kDa subunit	OST48_HUMAN	6	99.1467	1.99147	INF	CON
INF / CON	P20674	1.60531	1.60531	0.00173296	0.00104558	33	P20674	COX5A	Cytochrome c oxidase subunit 5A, mitochondrial	COX5A_HUMAN	4	204.262	3.04262	INF	CON
GEF / CON	P14927	-0.841396	0.841396	0.000297285	0.0010589	21	P14927	UQCRB	Cytochrome b-c1 complex subunit 7	QCR7_HUMAN	3	-44.1897	0.558103	GEF	CON
ACR / CON	P43243	-1.53402	1.53402	0.00155964	0.00105895	64	P43243	MATR3	Matrin-3	MATR3_HUMAN	10	-65.4687	0.345313	ACR	CON
ACR / CON	Q9Y3I0	-1.21595	1.21595	0.00156943	0.00106167	12	Q9Y3I0	RTCB	tRNA-splicing ligase RtcB homolog	RTCB_HUMAN	3	-56.9512	0.430488	ACR	CON
ACR / CON	Q9H9B4	-0.666781	0.666781	0.00157697	0.00106287	12	Q9H9B4	SFXN1	Sideroflexin-1	SFXN1_HUMAN	2	-37.0089	0.629911	ACR	CON
RAP / ACR	P16104	5.62653	5.62653	0.0023854	0.00106447	12	P16104	H2AFX	Histone H2AX	H2AX_HUMAN	1	4840.31	49.4031	RAP	ACR
INF / CON	P99999	4.96308	4.96308	0.0017849	0.00106502	15	P99999	CYCS	Cytochrome c	CYC_HUMAN	4	3019.16	31.1916	INF	CON
INF / CON	P31943	1.0117	1.0117	0.00178173	0.00106502	65	P31943	HNRNPH1	Heterogeneous nuclear ribonucleoprotein H	HNRH1_HUMAN	8	101.629	2.01629	INF	CON
INF / CON	O43768;P56211	1.79475	1.79475	0.00179637	0.00106598	6	O43768;P56211	ENSA;ARPP19	Alpha-endosulfine;cAMP-regulated phosphoprotein 19	ENSA_HUMAN;ARP19_HUMAN	1	246.956	3.46956	INF	CON
GEF / ACR	Q99798	1.62409	1.62409	0.00113519	0.00107005	6	Q99798	ACO2	Aconitate hydratase, mitochondrial	ACON_HUMAN	1	208.247	3.08247	GEF	ACR
GEF / ACR	Q02543	-3.15312	3.15312	0.00114983	0.00107943	11	Q02543	RPL18A	60S ribosomal protein L18a	RL18A_HUMAN	3	-88.7587	0.112413	GEF	ACR
INF / GEF	P14927	1.70074	1.70074	0.002191	0.00108219	22	P14927	UQCRB	Cytochrome b-c1 complex subunit 7	QCR7_HUMAN	3	225.069	3.25069	INF	GEF
RAP / CON	Q9Y536	-3.65646	3.65646	0.000599105	0.001083	6	Q9Y536	PPIAL4A	Peptidyl-prolyl cis-trans isomerase A-like 4A	PAL4A_HUMAN	1	-92.0696	0.0793041	RAP	CON
GEF / ACR	P07858	0.84675	0.84675	0.00116929	0.00109324	12	P07858	CTSB	Cathepsin B	CATB_HUMAN	1	79.8445	1.79845	GEF	ACR
INF / CON	P06396	1.62598	1.62598	0.00185308	0.00109362	88	P06396	GSN	Gelsolin	GELS_HUMAN	17	208.652	3.08652	INF	CON
RAP / CON	P11387	-1.89724	1.89724	0.000609977	0.00109563	16	P11387	TOP1	DNA topoisomerase 1	TOP1_HUMAN	4	-73.1544	0.268456	RAP	CON
INF / CON	Q15293	2.03314	2.03314	0.00186782	0.00109633	13	Q15293	RCN1	Reticulocalbin-1	RCN1_HUMAN	2	309.293	4.09293	INF	CON
RAP / ACR	P48960	4.06372	4.06372	0.00248204	0.00110022	5	P48960	CD97	CD97 antigen	CD97_HUMAN	1	1572.25	16.7225	RAP	ACR
GEF / CON	Q99729	-1.00954	1.00954	0.000313871	0.00110743	34	Q99729	HNRNPAB	Heterogeneous nuclear ribonucleoprotein A/B	ROAA_HUMAN	6	-50.3295	0.496705	GEF	CON
RAP / GEF	Q9Y536	-2.74832	2.74832	0.00088028	0.00110821	6	Q9Y536	PPIAL4A	Peptidyl-prolyl cis-trans isomerase A-like 4A	PAL4A_HUMAN	1	-85.1176	0.148824	RAP	GEF
RAP / ACR	Q9BX68	2.74656	2.74656	0.00252372	0.00111575	12	Q9BX68	HINT2	Histidine triad nucleotide-binding protein 2, mitochondrial	HINT2_HUMAN	2	571.117	6.71117	RAP	ACR
INF / GEF	P28066	-1.36373	1.36373	0.00227422	0.00111877	14	P28066	PSMA5	Proteasome subunit alpha type-5	PSA5_HUMAN	5	-61.1424	0.388576	INF	GEF
GEF / ACR	Q9UHV9	0.95767	0.95767	0.00120199	0.00111926	23	Q9UHV9	PFDN2	Prefoldin subunit 2	PFD2_HUMAN	2	94.2171	1.94217	GEF	ACR
INF / GEF	Q01130	2.41108	2.41108	0.00228529	0.0011197	24	Q01130	SRSF2	Serine/arginine-rich splicing factor 2	SRSF2_HUMAN	3	431.873	5.31873	INF	GEF
INF / GEF	P61586	-0.794526	0.794526	0.00231517	0.00112728	30	P61586	RHOA	Transforming protein RhoA	RHOA_HUMAN	6	-42.3467	0.576533	INF	GEF
INF / GEF	Q13011	-0.846997	0.846997	0.00231923	0.00112728	18	Q13011	ECH1	Delta(3,5)-Delta(2,4)-dienoyl-CoA isomerase, mitochondrial	ECH1_HUMAN	5	-44.4059	0.555941	INF	GEF
ACR / CON	P30084	-0.887812	0.887812	0.00168155	0.00112922	12	P30084	ECHS1	Enoyl-CoA hydratase, mitochondrial	ECHM_HUMAN	2	-45.9567	0.540433	ACR	CON
INF / ACR	Q13247	1.79534	1.79534	0.00287187	0.00113998	4	Q13247	SRSF6	Serine/arginine-rich splicing factor 6	SRSF6_HUMAN	2	247.097	3.47097	INF	ACR
GEF / ACR	P68402	-2.24196	2.24196	0.00123083	0.00114149	12	P68402	PAFAH1B2	Platelet-activating factor acetylhydrolase IB subunit beta	PA1B2_HUMAN	2	-78.8601	0.211399	GEF	ACR
INF / ACR	P68104	-1.20365	1.20365	0.00289072	0.0011431	120	P68104	EEF1A1	Elongation factor 1-alpha 1	EF1A1_HUMAN	17	-56.5826	0.434174	INF	ACR
INF / GEF	P51858	3.01151	3.01151	0.00236537	0.00114514	19	P51858	HDGF	Hepatoma-derived growth factor	HDGF_HUMAN	4	706.41	8.0641	INF	GEF
GEF / CON	P45973	-1.32203	1.32203	0.00033201	0.00114699	16	P45973	CBX5	Chromobox protein homolog 5	CBX5_HUMAN	4	-60.0029	0.399971	GEF	CON
GEF / CON	Q15691	-1.16755	1.16755	0.000334283	0.00114699	6	Q15691	MAPRE1	Microtubule-associated protein RP/EB family member 1	MARE1_HUMAN	1	-55.4825	0.445175	GEF	CON
ACR / CON	P07602	-0.775082	0.775082	0.00172081	0.00114721	55	P07602	PSAP	Prosaposin	SAP_HUMAN	8	-41.5645	0.584355	ACR	CON
ACR / CON	Q93009	1.24749	1.24749	0.00171553	0.00114721	6	Q93009	USP7	Ubiquitin carboxyl-terminal hydrolase 7	UBP7_HUMAN	1	137.428	2.37428	ACR	CON
INF / GEF	P67809	0.82595	0.82595	0.0023899	0.00115032	13	P67809	YBX1	Nuclease-sensitive element-binding protein 1	YBOX1_HUMAN	3	77.2702	1.7727	INF	GEF
INF / GEF	P00403	1.16537	1.16537	0.00240268	0.00115032	14	P00403	MT-CO2	Cytochrome c oxidase subunit 2	COX2_HUMAN	4	124.291	2.24291	INF	GEF
INF / GEF	Q9UBR2	1.63355	1.63355	0.00240436	0.00115032	8	Q9UBR2	CTSZ	Cathepsin Z	CATZ_HUMAN	2	210.275	3.10275	INF	GEF
INF / CON	E9PAV3;Q13765	1.68692	1.68692	0.00199768	0.00115984	19	E9PAV3;Q13765	NACA	Nascent polypeptide-associated complex subunit alpha, muscle-specific form;Nascent polypeptide-associated complex subunit alpha	NACAM_HUMAN;NACA_HUMAN	4	221.968	3.21968	INF	CON
INF / CON	A9MFS0;B4TF79;B4TSC5;B5BKF3;B5F2K9;B5FRK1;B5R004;B5R990;P0A1D5;P0A1D6;Q5PL63	3.01043	3.01043	0.00199476	0.00115984	5	A9MFS0;B4TF79;B4TSC5;B5BKF3;B5F2K9;B5FRK1;B5R004;B5R990;P0A1D5;P0A1D6;Q5PL63	groS	10 kDa chaperonin	CH10_SALAR;CH10_SALHS;CH10_SALSV;CH10_SALPK;CH10_SALA4;CH10_SALDC;CH10_SALEP;CH10_SALG2;CH10_SALTY;CH10_SALTI;CH10_SALPA	1	705.807	8.05807	INF	CON
RAP / ACR	P25205	-0.91461	0.91461	0.00265224	0.00116643	34	P25205	MCM3	DNA replication licensing factor MCM3	MCM3_HUMAN	7	-46.9513	0.530487	RAP	ACR
RAP / ACR	P62495	-1.92067	1.92067	0.00267366	0.00117278	9	P62495	ETF1	Eukaryotic peptide chain release factor subunit 1	ERF1_HUMAN	2	-73.5868	0.264132	RAP	ACR
GEF / ACR	P36543	0.848902	0.848902	0.00127403	0.00117682	10	P36543	ATP6V1E1	V-type proton ATPase subunit E 1	VATE1_HUMAN	1	80.113	1.80113	GEF	ACR
RAP / GEF	Q9BTT0	1.00036	1.00036	0.000950787	0.00117792	19	Q9BTT0	ANP32E	Acidic leucine-rich nuclear phosphoprotein 32 family member E	AN32E_HUMAN	3	100.05	2.0005	RAP	GEF
RAP / GEF	P08648	-0.769807	0.769807	0.000952357	0.00117792	12	P08648	ITGA5	Integrin alpha-5	ITA5_HUMAN	3	-41.3504	0.586496	RAP	GEF
RAP / ACR	P61923	2.05821	2.05821	0.00269742	0.00117825	6	P61923	COPZ1	Coatomer subunit zeta-1	COPZ1_HUMAN	1	316.468	4.16468	RAP	ACR
RAP / GEF	P62899	1.08816	1.08816	0.000958564	0.00118041	8	P62899	RPL31	60S ribosomal protein L31	RL31_HUMAN	1	112.602	2.12602	RAP	GEF
GEF / ACR	P61026	1.28552	1.28552	0.00129337	0.0011899	6	P61026	RAB10	Ras-related protein Rab-10	RAB10_HUMAN	1	143.77	2.4377	GEF	ACR
INF / GEF	Q16630	1.28308	1.28308	0.00250571	0.00119413	20	Q16630	CPSF6	Cleavage and polyadenylation specificity factor subunit 6	CPSF6_HUMAN	3	143.358	2.43358	INF	GEF
RAP / ACR	P55786	-2.46088	2.46088	0.00274532	0.00119485	21	P55786	NPEPPS	Puromycin-sensitive aminopeptidase	PSA_HUMAN	6	-81.8364	0.181636	RAP	ACR
GEF / CON	P83916	-2.10631	2.10631	0.000351588	0.0011954	6	P83916	CBX1	Chromobox protein homolog 1	CBX1_HUMAN	1	-76.7759	0.232241	GEF	CON
RAP / ACR	P09234	1.15183	1.15183	0.00275378	0.00119544	21	P09234	SNRPC	U1 small nuclear ribonucleoprotein C	RU1C_HUMAN	4	122.196	2.22196	RAP	ACR
INF / RAP	P07305	1.94875	1.94875	0.00112681	0.00119772	12	P07305	H1F0	Histone H1.0	H10_HUMAN	1	286.039	3.86039	INF	RAP
INF / CON	Q9HC38	0.981411	0.981411	0.00209025	0.00120078	6	Q9HC38	GLOD4	Glyoxalase domain-containing protein 4	GLOD4_HUMAN	1	97.4395	1.9744	INF	CON
GEF / ACR	P46778	-0.607807	0.607807	0.00131174	0.00120199	9	P46778	RPL21	60S ribosomal protein L21	RL21_HUMAN	2	-34.3807	0.656193	GEF	ACR
INF / RAP	P63220	2.08176	2.08176	0.00113896	0.00120224	33	P63220	RPS21	40S ribosomal protein S21	RS21_HUMAN	5	323.324	4.23324	INF	RAP
GEF / ACR	Q14444	1.87333	1.87333	0.00132261	0.00120715	6	Q14444	CAPRIN1	Caprin-1	CAPR1_HUMAN	1	266.377	3.66377	GEF	ACR
ACR / CON	P12268	0.654767	0.654767	0.00183227	0.00121273	29	P12268	IMPDH2	Inosine-5'-monophosphate dehydrogenase 2	IMDH2_HUMAN	8	57.4362	1.57436	ACR	CON
ACR / CON	P15586	-1.81845	1.81845	0.00185833	0.001222	20	P15586	GNS	N-acetylglucosamine-6-sulfatase	GNS_HUMAN	5	-71.6474	0.283526	ACR	CON
ACR / CON	Q1KMD3	-1.21696	1.21696	0.00185957	0.001222	9	Q1KMD3	HNRNPUL2	Heterogeneous nuclear ribonucleoprotein U-like protein 2	HNRL2_HUMAN	1	-56.9812	0.430188	ACR	CON
ACR / CON	Q03405	-2.59634	2.59634	0.00190113	0.00124199	12	Q03405	PLAUR	Urokinase plasminogen activator surface receptor	UPAR_HUMAN	2	-83.4643	0.165357	ACR	CON
ACR / CON	Q9UHD1	-3.75015	3.75015	0.00190349	0.00124199	5	Q9UHD1	CHORDC1	Cysteine and histidine-rich domain-containing protein 1	CHRD1_HUMAN	1	-92.5682	0.0743177	ACR	CON
ACR / CON	O00217	-2.3029	2.3029	0.00191949	0.00124801	11	O00217	NDUFS8	NADH dehydrogenase [ubiquinone] iron-sulfur protein 8, mitochondrial	NDUS8_HUMAN	2	-79.7344	0.202656	ACR	CON
INF / RAP	Q15424	1.96323	1.96323	0.00119891	0.00125679	12	Q15424	SAFB	Scaffold attachment factor B1	SAFB1_HUMAN	2	289.934	3.89934	INF	RAP
RAP / ACR	P35998	1.47722	1.47722	0.00290342	0.00125715	16	P35998	PSMC2	26S proteasome regulatory subunit 7	PRS7_HUMAN	3	178.412	2.78412	RAP	ACR
INF / ACR	P99999	3.64392	3.64392	0.00323872	0.00126199	21	P99999	CYCS	Cytochrome c	CYC_HUMAN	4	1150.05	12.5005	INF	ACR
INF / ACR	P61758	4.68257	4.68257	0.00323991	0.00126199	9	P61758	VBP1	Prefoldin subunit 3	PFD3_HUMAN	2	2468	25.68	INF	ACR
RAP / ACR	Q13526	2.17784	2.17784	0.00292983	0.00126532	5	Q13526	PIN1	Peptidyl-prolyl cis-trans isomerase NIMA-interacting 1	PIN1_HUMAN	1	352.475	4.52475	RAP	ACR
ACR / CON	O15511	0.648754	0.648754	0.00196034	0.00126563	8	O15511	ARPC5	Actin-related protein 2/3 complex subunit 5	ARPC5_HUMAN	2	56.7814	1.56781	ACR	CON
ACR / CON	P61619	1.38071	1.38071	0.00195769	0.00126563	5	P61619	SEC61A1	Protein transport protein Sec61 subunit alpha isoform 1	S61A1_HUMAN	1	160.396	2.60396	ACR	CON
RAP / ACR	Q13838	-1.58286	1.58286	0.0029437	0.00126806	17	Q13838	DDX39B	Spliceosome RNA helicase DDX39B	DX39B_HUMAN	3	-66.6181	0.333819	RAP	ACR
INF / ACR	O43895	6.03593	6.03593	0.0032756	0.00127113	6	O43895	XPNPEP2	Xaa-Pro aminopeptidase 2	XPP2_HUMAN	1	6461.37	65.6137	INF	ACR
GEF / CON	Q9Y536	-0.908144	0.908144	0.000377668	0.0012725	6	Q9Y536	PPIAL4A	Peptidyl-prolyl cis-trans isomerase A-like 4A	PAL4A_HUMAN	1	-46.713	0.53287	GEF	CON
INF / ACR	O60506	1.5783	1.5783	0.00329532	0.00127403	54	O60506	SYNCRIP	Heterogeneous nuclear ribonucleoprotein Q	HNRPQ_HUMAN	12	198.618	2.98618	INF	ACR
GEF / CON	P14324	1.35012	1.35012	0.000382252	0.00127645	6	P14324	FDPS	Farnesyl pyrophosphate synthase	FPPS_HUMAN	1	154.933	2.54933	GEF	CON
RAP / CON	P00491	-1.04434	1.04434	0.000730176	0.00128694	22	P00491	PNP	Purine nucleoside phosphorylase	PNPH_HUMAN	10	-51.5133	0.484867	RAP	CON
RAP / CON	P62750	0.774654	0.774654	0.000736487	0.00129	22	P62750	RPL23A	60S ribosomal protein L23a	RL23A_HUMAN	2	71.078	1.71078	RAP	CON
INF / GEF	P42677;Q71UM5	0.720825	0.720825	0.00272592	0.00129402	6	P42677;Q71UM5	RPS27;RPS27L	40S ribosomal protein S27;40S ribosomal protein S27-like	RS27_HUMAN;RS27L_HUMAN	1	64.8125	1.64812	INF	GEF
INF / ACR	P09234	2.14679	2.14679	0.00336328	0.00129549	16	P09234	SNRPC	U1 small nuclear ribonucleoprotein C	RU1C_HUMAN	4	342.841	4.42841	INF	ACR
RAP / CON	Q9BTT0	0.85585	0.85585	0.000749656	0.00130355	17	Q9BTT0	ANP32E	Acidic leucine-rich nuclear phosphoprotein 32 family member E	AN32E_HUMAN	3	80.9825	1.80982	RAP	CON
RAP / CON	P80723	1.127	1.127	0.000753473	0.00130355	34	P80723	BASP1	Brain acid soluble protein 1	BASP1_HUMAN	4	118.404	2.18404	RAP	CON
INF / RAP	O60506	1.54465	1.54465	0.00126632	0.00130939	51	O60506	SYNCRIP	Heterogeneous nuclear ribonucleoprotein Q	HNRPQ_HUMAN	12	191.734	2.91734	INF	RAP
ACR / CON	P99999	1.31917	1.31917	0.00204433	0.00131523	24	P99999	CYCS	Cytochrome c	CYC_HUMAN	4	149.522	2.49522	ACR	CON
INF / ACR	P13489	0.65475	0.65475	0.00344455	0.00132189	58	P13489	RNH1	Ribonuclease inhibitor	RINI_HUMAN	13	57.4343	1.57434	INF	ACR
RAP / ACR	Q9Y4Z0	2.37242	2.37242	0.00308122	0.0013239	5	Q9Y4Z0	LSM4	U6 snRNA-associated Sm-like protein LSm4	LSM4_HUMAN	1	417.808	5.17808	RAP	ACR
RAP / GEF	P26641	-0.958002	0.958002	0.00109825	0.00133602	65	P26641	EEF1G	Elongation factor 1-gamma	EF1G_HUMAN	9	-48.5231	0.514769	RAP	GEF
INF / ACR	P28799	2.31222	2.31222	0.00349827	0.00133757	39	P28799	GRN	Granulins	GRN_HUMAN	5	396.645	4.96645	INF	ACR
ACR / CON	Q00325	1.42264	1.42264	0.00210111	0.00134238	19	Q00325	SLC25A3	Phosphate carrier protein, mitochondrial	MPCP_HUMAN	4	168.075	2.68075	ACR	CON
GEF / ACR	Q14019	-1.45869	1.45869	0.00149613	0.00134418	9	Q14019	COTL1	Coactosin-like protein	COTL1_HUMAN	1	-63.6177	0.363823	GEF	ACR
ACR / CON	P07355	0.654113	0.654113	0.00212833	0.00135506	92	P07355	ANXA2	Annexin A2	ANXA2_HUMAN	13	57.3649	1.57365	ACR	CON
INF / RAP	Q99536	-0.824204	0.824204	0.001325	0.00136081	10	Q99536	VAT1	Synaptic vesicle membrane protein VAT-1 homolog	VAT1_HUMAN	5	-43.5206	0.564794	INF	RAP
RAP / ACR	Q9P278	2.6646	2.6646	0.00317785	0.00136194	9	Q9P278	FNIP2	Folliculin-interacting protein 2	FNIP2_HUMAN	1	534.052	6.34052	RAP	ACR
INF / ACR	Q16718	6.45611	6.45611	0.00359953	0.00137125	14	Q16718	NDUFA5	NADH dehydrogenase [ubiquinone] 1 alpha subcomplex subunit 5	NDUA5_HUMAN	3	8679.77	87.7977	INF	ACR
RAP / GEF	Q14847	0.673776	0.673776	0.00113976	0.00137356	44	Q14847	LASP1	LIM and SH3 domain protein 1	LASP1_HUMAN	6	59.5243	1.59524	RAP	GEF
RAP / GEF	Q15149	-1.00412	1.00412	0.0011394	0.00137356	18	Q15149	PLEC	Plectin	PLEC_HUMAN	3	-50.1424	0.498576	RAP	GEF
INF / RAP	P12277	0.983661	0.983661	0.00134749	0.00137462	7	P12277	CKB	Creatine kinase B-type	KCRB_HUMAN	2	97.7477	1.97748	INF	RAP
INF / CON	P14678;P63162	4.83756	4.83756	0.00243334	0.00137592	6	P14678;P63162	SNRPB;SNRPN	Small nuclear ribonucleoprotein-associated proteins B and B';Small nuclear ribonucleoprotein-associated protein N	RSMB_HUMAN;RSMN_HUMAN	1	2759.23	28.5923	INF	CON
INF / ACR	P14678;P63162	1.71113	1.71113	0.00364318	0.00138281	6	P14678;P63162	SNRPB;SNRPN	Small nuclear ribonucleoprotein-associated proteins B and B';Small nuclear ribonucleoprotein-associated protein N	RSMB_HUMAN;RSMN_HUMAN	1	227.418	3.27418	INF	ACR
INF / CON	Q9Y2W1	-0.908707	0.908707	0.0024737	0.00139146	7	Q9Y2W1	THRAP3	Thyroid hormone receptor-associated protein 3	TR150_HUMAN	2	-46.7338	0.532662	INF	CON
INF / RAP	P00441	0.773048	0.773048	0.00137739	0.00139575	49	P00441	SOD1	Superoxide dismutase [Cu-Zn]	SODC_HUMAN	5	70.8876	1.70888	INF	RAP
INF / ACR	P10412;P16402;P16403	1.83535	1.83535	0.00369508	0.00139673	30	P10412;P16402;P16403	HIST1H1E;HIST1H1D;HIST1H1C	Histone H1.4;Histone H1.3;Histone H1.2	H14_HUMAN;H13_HUMAN;H12_HUMAN	7	256.858	3.56858	INF	ACR
INF / ACR	Q9Y5V0	2.52519	2.52519	0.0037067	0.00139673	6	Q9Y5V0	ZNF706	Zinc finger protein 706	ZN706_HUMAN	1	475.648	5.75648	INF	ACR
ACR / CON	Q9Y2W1	-3.79499	3.79499	0.00220666	0.00140009	5	Q9Y2W1	THRAP3	Thyroid hormone receptor-associated protein 3	TR150_HUMAN	2	-92.7957	0.0720434	ACR	CON
RAP / GEF	P84095	-1.06751	1.06751	0.00117559	0.00140473	12	P84095	RHOG	Rho-related GTP-binding protein RhoG	RHOG_HUMAN	2	-52.2859	0.477141	RAP	GEF
INF / RAP	Q99729	3.64329	3.64329	0.00139593	0.00140518	33	Q99729	HNRNPAB	Heterogeneous nuclear ribonucleoprotein A/B	ROAA_HUMAN	6	1149.51	12.4951	INF	RAP
INF / CON	Q99536	-1.6025	1.6025	0.00251632	0.00140809	11	Q99536	VAT1	Synaptic vesicle membrane protein VAT-1 homolog	VAT1_HUMAN	5	-67.0695	0.329305	INF	CON
INF / ACR	P46459	-2.08085	2.08085	0.00375055	0.00140815	14	P46459	NSF	Vesicle-fusing ATPase	NSF_HUMAN	4	-76.3626	0.236374	INF	ACR
GEF / ACR	P26885	2.44881	2.44881	0.00157402	0.00140866	6	P26885	FKBP2	Peptidyl-prolyl cis-trans isomerase FKBP2	FKBP2_HUMAN	1	445.966	5.45966	GEF	ACR
GEF / ACR	Q02818	2.41444	2.41444	0.00158338	0.00141154	11	Q02818	NUCB1	Nucleobindin-1	NUCB1_HUMAN	3	433.114	5.33114	GEF	ACR
GEF / CON	P82979	-0.980205	0.980205	0.000426784	0.00141254	13	P82979	SARNP	SAP domain-containing ribonucleoprotein	SARNP_HUMAN	3	-49.3092	0.506908	GEF	CON
RAP / ACR	O43143	-1.39167	1.39167	0.00331574	0.00141382	14	O43143	DHX15	Pre-mRNA-splicing factor ATP-dependent RNA helicase DHX15	DHX15_HUMAN	3	-61.8876	0.381124	RAP	ACR
ACR / CON	Q07020	2.77968	2.77968	0.00223639	0.00141408	16	Q07020	RPL18	60S ribosomal protein L18	RL18_HUMAN	2	586.699	6.86699	ACR	CON
ACR / CON	P63173	-0.640399	0.640399	0.00225233	0.00141927	26	P63173	RPL38	60S ribosomal protein L38	RL38_HUMAN	3	-35.8464	0.641536	ACR	CON
[truncated: 1,899 more rows]

## Sheet: inf
Comparison (group1/group2)	ProteinGroups	AVG Log2 Ratio	Absolute AVG Log2 Ratio	Pvalue	Qvalue	# of Ratios	UniProtIds	Genes	ProteinDescriptions	ProteinNames	# Unique Total Peptides	% Change	Ratio	Condition Numerator	Condition Denominator
INF / CON	Q07955	2.2122	2.2122	1.22259e-19	8.56462e-18	65	Q07955	SRSF1	Serine/arginine-rich splicing factor 1	SRSF1_HUMAN	10	363.382	4.63382	INF	CON
INF / CON	P62805	2.05389	2.05389	8.24506e-19	2.96822e-17	142	P62805	HIST1H4A	Histone H4	H4_HUMAN	14	315.224	4.15224	INF	CON
INF / CON	P14314	1.62826	1.62826	3.51531e-17	7.59307e-16	46	P14314	PRKCSH	Glucosidase 2 subunit beta	GLU2B_HUMAN	9	209.139	3.09139	INF	CON
INF / CON	P52815	3.53611	3.53611	3.20253e-14	5.50854e-13	40	P52815	MRPL12	39S ribosomal protein L12, mitochondrial	RM12_HUMAN	6	1060.04	11.6004	INF	CON
INF / CON	P17096	1.21927	1.21927	3.57035e-14	5.50854e-13	24	P17096	HMGA1	High mobility group protein HMG-I/HMG-Y	HMGA1_HUMAN	2	132.828	2.32828	INF	CON
INF / CON	Q09666	2.2209	2.2209	1.26823e-12	1.24517e-11	292	Q09666	AHNAK	Neuroblast differentiation-associated protein AHNAK	AHNK_HUMAN	58	366.185	4.66185	INF	CON
INF / CON	P06753	1.11363	1.11363	3.69838e-12	2.66283e-11	45	P06753	TPM3	Tropomyosin alpha-3 chain	TPM3_HUMAN	4	116.39	2.1639	INF	CON
INF / CON	P19338	1.93141	1.93141	4.97756e-12	3.35985e-11	147	P19338	NCL	Nucleolin	NUCL_HUMAN	24	281.428	3.81428	INF	CON
INF / CON	P68032;P68133;P68135	0.612078	0.612078	4.16668e-11	2.64707e-10	42	P68032;P68133;P68135	ACTC1;ACTA1;ACTA1	Actin, alpha cardiac muscle 1;Actin, alpha skeletal muscle;Actin, alpha skeletal muscle	ACTC_HUMAN;ACTS_HUMAN;ACTS_RABIT	6	52.8459	1.52846	INF	CON
INF / CON	P05387	4.44307	4.44307	7.91463e-11	4.74878e-10	52	P05387	RPLP2	60S acidic ribosomal protein P2	RLA2_HUMAN	6	2075.19	21.7519	INF	CON
INF / CON	Q14103	2.49935	2.49935	1.87384e-10	1.06513e-09	54	Q14103	HNRNPD	Heterogeneous nuclear ribonucleoprotein D0	HNRPD_HUMAN	8	465.43	5.6543	INF	CON
INF / CON	P80723	2.05336	2.05336	2.25503e-10	1.21772e-09	34	P80723	BASP1	Brain acid soluble protein 1	BASP1_HUMAN	4	315.071	4.15071	INF	CON
INF / CON	Q04837	2.53005	2.53005	2.39548e-10	1.23196e-09	33	Q04837	SSBP1	Single-stranded DNA-binding protein, mitochondrial	SSBP_HUMAN	5	477.593	5.77593	INF	CON
INF / CON	P38646	2.16054	2.16054	8.97788e-10	4.04005e-09	103	P38646	HSPA9	Stress-70 protein, mitochondrial	GRP75_HUMAN	19	347.081	4.47081	INF	CON
INF / CON	Q00059	2.1632	2.1632	1.18216e-09	5.10693e-09	24	Q00059	TFAM	Transcription factor A, mitochondrial	TFAM_HUMAN	4	347.906	4.47906	INF	CON
INF / CON	P62851	2.29554	2.29554	3.40145e-09	1.41291e-08	17	P62851	RPS25	40S ribosomal protein S25	RS25_HUMAN	3	390.937	4.90937	INF	CON
INF / CON	Q13242	2.47571	2.47571	3.96501e-09	1.586e-08	18	Q13242	SRSF9	Serine/arginine-rich splicing factor 9	SRSF9_HUMAN	3	456.242	5.56242	INF	CON
INF / CON	P07237	2.69661	2.69661	4.20109e-09	1.62042e-08	209	P07237	P4HB	Protein disulfide-isomerase	PDIA1_HUMAN	31	548.277	6.48277	INF	CON
INF / CON	P04179	3.60519	3.60519	5.49135e-09	2.04505e-08	36	P04179	SOD2	Superoxide dismutase [Mn], mitochondrial	SODM_HUMAN	6	1116.94	12.1694	INF	CON
INF / CON	P07108	1.88177	1.88177	6.1726e-09	2.22214e-08	18	P07108	DBI	Acyl-CoA-binding protein	ACBP_HUMAN	3	268.526	3.68526	INF	CON
INF / CON	Q06830	1.32153	1.32153	1.18193e-08	3.86813e-08	129	Q06830	PRDX1	Peroxiredoxin-1	PRDX1_HUMAN	18	149.932	2.49932	INF	CON
INF / CON	Q9UKK9	1.89426	1.89426	2.04538e-08	6.13615e-08	12	Q9UKK9	NUDT5	ADP-sugar pyrophosphatase	NUDT5_HUMAN	2	271.731	3.71731	INF	CON
INF / CON	P07910	3.06129	3.06129	3.8774e-08	1.102e-07	60	P07910	HNRNPC	Heterogeneous nuclear ribonucleoproteins C1/C2	HNRPC_HUMAN	8	734.719	8.34719	INF	CON
INF / CON	P07737	2.40202	2.40202	5.0739e-08	1.40508e-07	88	P07737	PFN1	Profilin-1	PROF1_HUMAN	12	428.542	5.28542	INF	CON
INF / CON	P05109	3.56891	3.56891	7.85184e-08	2.12e-07	12	P05109	S100A8	Protein S100-A8	S10A8_HUMAN	2	1086.72	11.8672	INF	CON
INF / CON	P15586	2.95186	2.95186	1.52855e-07	3.83915e-07	24	P15586	GNS	N-acetylglucosamine-6-sulfatase	GNS_HUMAN	5	673.748	7.73748	INF	CON
INF / CON	P35268	2.45379	2.45379	5.26881e-07	1.29325e-06	23	P35268	RPL22	60S ribosomal protein L22	RL22_HUMAN	4	447.855	5.47855	INF	CON
INF / CON	A9MQ82	1.6212	1.6212	5.42245e-07	1.30139e-06	42	A9MQ82	lacZ	Beta-galactosidase	BGAL_SALAR	4	207.63	3.0763	INF	CON
INF / CON	P53999	0.865954	0.865954	6.43205e-07	1.51013e-06	67	P53999	SUB1	Activated RNA polymerase II transcriptional coactivator p15	TCP4_HUMAN	10	82.2544	1.82254	INF	CON
INF / CON	P14174	2.73126	2.73126	6.85416e-07	1.575e-06	12	P14174	MIF	Macrophage migration inhibitory factor	MIF_HUMAN	1	564.037	6.64037	INF	CON
INF / CON	P16401	1.5188	1.5188	7.26958e-07	1.63566e-06	25	P16401	HIST1H1B	Histone H1.5	H15_HUMAN	4	186.552	2.86552	INF	CON
INF / CON	P84103	2.8635	2.8635	7.65222e-07	1.68661e-06	31	P84103	SRSF3	Serine/arginine-rich splicing factor 3	SRSF3_HUMAN	4	627.781	7.27781	INF	CON
INF / CON	Q15056	2.24622	2.24622	9.46619e-07	2.0447e-06	21	Q15056	EIF4H	Eukaryotic translation initiation factor 4H	IF4H_HUMAN	5	374.438	4.74438	INF	CON
INF / CON	P07602	4.74322	4.74322	9.98866e-07	2.11524e-06	50	P07602	PSAP	Prosaposin	SAP_HUMAN	8	2578.25	26.7825	INF	CON
INF / CON	P04080	2.19894	2.19894	1.30495e-06	2.71028e-06	30	P04080	CSTB	Cystatin-B	CYTB_HUMAN	4	359.142	4.59142	INF	CON
INF / CON	P04908;Q7L7L0;Q93077	1.97282	1.97282	1.42552e-06	2.90484e-06	66	P04908;Q7L7L0;Q93077	HIST1H2AB;HIST3H2A;HIST1H2AC	Histone H2A type 1-B/E;Histone H2A type 3;Histone H2A type 1-C	H2A1B_HUMAN;H2A3_HUMAN;H2A1C_HUMAN	8	292.534	3.92534	INF	CON
INF / CON	P62995	3.49729	3.49729	2.15383e-06	4.30766e-06	26	P62995	TRA2B	Transformer-2 protein homolog beta	TRA2B_HUMAN	6	1029.25	11.2925	INF	CON
INF / CON	Q03405	0.642003	0.642003	2.52583e-06	4.95202e-06	16	Q03405	PLAUR	Urokinase plasminogen activator surface receptor	UPAR_HUMAN	2	56.0495	1.56049	INF	CON
INF / CON	Q15185	1.98024	1.98024	2.56772e-06	4.95202e-06	10	Q15185	PTGES3	Prostaglandin E synthase 3	TEBP_HUMAN	3	294.56	3.9456	INF	CON
INF / CON	P26447	1.98726	1.98726	3.21542e-06	5.98734e-06	24	P26447	S100A4	Protein S100-A4	S10A4_HUMAN	3	296.483	3.96483	INF	CON
INF / CON	Q04760	2.42494	2.42494	3.92581e-06	6.9258e-06	42	Q04760	GLO1	Lactoylglutathione lyase	LGUL_HUMAN	7	437.005	5.37005	INF	CON
INF / CON	P10412;P16402;P16403	2.12244	2.12244	4.13668e-06	7.09146e-06	39	P10412;P16402;P16403	HIST1H1E;HIST1H1D;HIST1H1C	Histone H1.4;Histone H1.3;Histone H1.2	H14_HUMAN;H13_HUMAN;H12_HUMAN	7	335.431	4.35431	INF	CON
INF / CON	P11021	1.41771	1.41771	4.26151e-06	7.19129e-06	217	P11021	HSPA5	78 kDa glucose-regulated protein	GRP78_HUMAN	31	167.162	2.67162	INF	CON
INF / CON	O00754	1.91481	1.91481	4.66988e-06	7.75919e-06	44	O00754	MAN2B1	Lysosomal alpha-mannosidase	MA2B1_HUMAN	8	277.064	3.77064	INF	CON
INF / CON	Q9UHV9	1.77693	1.77693	5.02608e-06	8.2245e-06	20	Q9UHV9	PFDN2	Prefoldin subunit 2	PFD2_HUMAN	2	242.696	3.42696	INF	CON
INF / CON	P23284	4.80421	4.80421	5.19704e-06	8.37732e-06	48	P23284	PPIB	Peptidyl-prolyl cis-trans isomerase B	PPIB_HUMAN	9	2693.9	27.939	INF	CON
INF / CON	P28799	0.809446	0.809446	5.55342e-06	8.82014e-06	40	P28799	GRN	Granulins	GRN_HUMAN	5	75.2538	1.75254	INF	CON
INF / CON	Q07021	4.23449	4.23449	6.88382e-06	1.07747e-05	29	Q07021	C1QBP	Complement component 1 Q subcomponent-binding protein, mitochondrial	C1QBP_HUMAN	5	1782.38	18.8238	INF	CON
INF / CON	P55209	1.54753	1.54753	7.06138e-06	1.08947e-05	38	P55209	NAP1L1	Nucleosome assembly protein 1-like 1	NP1L1_HUMAN	7	192.317	2.92317	INF	CON
INF / CON	P07711	2.28878	2.28878	8.52208e-06	1.27831e-05	21	P07711	CTSL	Cathepsin L1	CATL1_HUMAN	4	388.644	4.88644	INF	CON
INF / CON	P14406	2.08751	2.08751	8.84045e-06	1.29023e-05	11	P14406	COX7A2	Cytochrome c oxidase subunit 7A2, mitochondrial	CX7A2_HUMAN	2	325.015	4.25015	INF	CON
INF / CON	P84090	1.00559	1.00559	9.39119e-06	1.35233e-05	28	P84090	ERH	Enhancer of rudimentary homolog	ERH_HUMAN	3	100.777	2.00777	INF	CON
INF / CON	P35659	3.14959	3.14959	1.0952e-05	1.55634e-05	23	P35659	DEK	Protein DEK	DEK_HUMAN	5	787.402	8.87402	INF	CON
INF / CON	P16949	1.93984	1.93984	1.16711e-05	1.63698e-05	35	P16949	STMN1	Stathmin	STMN1_HUMAN	5	283.663	3.83663	INF	CON
INF / CON	P30040	2.80866	2.80866	1.54825e-05	2.1166e-05	39	P30040	ERP29	Endoplasmic reticulum resident protein 29	ERP29_HUMAN	7	600.631	7.00631	INF	CON
INF / CON	P63241	2.93607	2.93607	1.57914e-05	2.13184e-05	51	P63241	EIF5A	Eukaryotic translation initiation factor 5A-1	IF5A1_HUMAN	8	665.323	7.65323	INF	CON
INF / CON	P49458	0.669488	0.669488	1.86052e-05	2.47872e-05	12	P49458	SRP9	Signal recognition particle 9 kDa protein	SRP09_HUMAN	3	59.0509	1.59051	INF	CON
INF / CON	Q14847	2.41065	2.41065	1.91826e-05	2.49604e-05	45	Q14847	LASP1	LIM and SH3 domain protein 1	LASP1_HUMAN	6	431.713	5.31713	INF	CON
INF / CON	Q9Y5L4	2.4079	2.4079	1.96621e-05	2.52799e-05	15	Q9Y5L4	TIMM13	Mitochondrial import inner membrane translocase subunit Tim13	TIM13_HUMAN	2	430.701	5.30701	INF	CON
INF / CON	P06899;P23527;P33778;Q16778	2.58836	2.58836	2.37919e-05	2.98782e-05	11	P06899;P23527;P33778;Q16778	HIST1H2BJ;HIST1H2BO;HIST1H2BB;HIST2H2BE	Histone H2B type 1-J;Histone H2B type 1-O;Histone H2B type 1-B;Histone H2B type 2-E	H2B1J_HUMAN;H2B1O_HUMAN;H2B1B_HUMAN;H2B2E_HUMAN	2	501.414	6.01414	INF	CON
INF / CON	P61604	3.72297	3.72297	2.41632e-05	2.99958e-05	120	P61604	HSPE1	10 kDa heat shock protein, mitochondrial	CH10_HUMAN	15	1220.46	13.2046	INF	CON
INF / CON	P36543	1.60747	1.60747	2.48521e-05	3.01576e-05	12	P36543	ATP6V1E1	V-type proton ATPase subunit E 1	VATE1_HUMAN	1	204.717	3.04717	INF	CON
INF / CON	P05386	1.18977	1.18977	2.59343e-05	3.07792e-05	18	P05386	RPLP1	60S acidic ribosomal protein P1	RLA1_HUMAN	2	128.116	2.28116	INF	CON
INF / CON	P62861	1.82152	1.82152	2.80004e-05	3.25165e-05	18	P62861	FAU	40S ribosomal protein S30	RS30_HUMAN	3	253.455	3.53455	INF	CON
INF / CON	Q01105	2.72199	2.72199	3.12735e-05	3.59312e-05	23	Q01105	SET	Protein SET	SET_HUMAN	5	559.781	6.59781	INF	CON
INF / CON	Q16629	3.11348	3.11348	3.80687e-05	4.28273e-05	29	Q16629	SRSF7	Serine/arginine-rich splicing factor 7	SRSF7_HUMAN	4	765.465	8.65465	INF	CON
INF / CON	Q92522	2.18294	2.18294	3.90462e-05	4.34741e-05	18	Q92522	H1FX	Histone H1x	H1X_HUMAN	3	354.078	4.54078	INF	CON
INF / CON	P22307	2.62599	2.62599	4.49418e-05	4.95277e-05	18	P22307	SCP2	Non-specific lipid-transfer protein	NLTP_HUMAN	4	517.31	6.1731	INF	CON
INF / CON	Q13185	2.19919	2.19919	4.55221e-05	4.96605e-05	47	Q13185	CBX3	Chromobox protein homolog 3	CBX3_HUMAN	7	359.222	4.59222	INF	CON
INF / CON	Q9NZZ3	3.67611	3.67611	5.53172e-05	5.9151e-05	13	Q9NZZ3	CHMP5	Charged multivesicular body protein 5	CHMP5_HUMAN	2	1178.26	12.7826	INF	CON
INF / CON	P00403	1.34553	1.34553	5.88395e-05	6.23007e-05	14	P00403	MT-CO2	Cytochrome c oxidase subunit 2	COX2_HUMAN	4	154.124	2.54124	INF	CON
INF / CON	P62750	1.92529	1.92529	6.19395e-05	6.49462e-05	20	P62750	RPL23A	60S ribosomal protein L23a	RL23A_HUMAN	2	279.813	3.79813	INF	CON
INF / CON	O14737	3.36972	3.36972	6.45816e-05	6.70655e-05	8	O14737	PDCD5	Programmed cell death protein 5	PDCD5_HUMAN	2	933.68	10.3368	INF	CON
INF / CON	O60814;P57053;P58876;P62807;Q5QNW6;Q93079;Q99877;Q99879;Q99880	1.95524	1.95524	6.6874e-05	6.81357e-05	76	O60814;P57053;P58876;P62807;Q5QNW6;Q93079;Q99877;Q99879;Q99880	HIST1H2BK;H2BFS;HIST1H2BD;HIST1H2BC;HIST2H2BF;HIST1H2BH;HIST1H2BN;HIST1H2BM;HIST1H2BL	Histone H2B type 1-K;Histone H2B type F-S;Histone H2B type 1-D;Histone H2B type 1-C/E/F/G/I;Histone H2B type 2-F;Histone H2B type 1-H;Histone H2B type 1-N;Histone H2B type 1-M;Histone H2B type 1-L	H2B1K_HUMAN;H2BFS_HUMAN;H2B1D_HUMAN;H2B1C_HUMAN;H2B2F_HUMAN;H2B1H_HUMAN;H2B1N_HUMAN;H2B1M_HUMAN;H2B1L_HUMAN	6	287.782	3.87782	INF	CON
INF / CON	Q6UN15	1.842	1.842	7.10649e-05	7.1729e-05	11	Q6UN15	FIP1L1	Pre-mRNA 3'-end-processing factor FIP1	FIP1_HUMAN	2	258.506	3.58506	INF	CON
INF / CON	P62899	2.53601	2.53601	8.03968e-05	8.03968e-05	6	P62899	RPL31	60S ribosomal protein L31	RL31_HUMAN	1	479.984	5.79984	INF	CON
INF / CON	P31948	3.243	3.243	0.000101853	0.000100001	53	P31948	STIP1	Stress-induced-phosphoprotein 1	STIP1_HUMAN	11	846.758	9.46758	INF	CON
INF / CON	P09496	3.04675	3.04675	0.000136848	0.000131961	9	P09496	CLTA	Clathrin light chain A	CLCA_HUMAN	2	726.349	8.26349	INF	CON
INF / CON	P00441	0.781168	0.781168	0.000144303	0.000137918	47	P00441	SOD1	Superoxide dismutase [Cu-Zn]	SODC_HUMAN	5	71.8521	1.71852	INF	CON
INF / CON	Q4VC31	3.11413	3.11413	0.000184426	0.000171707	22	Q4VC31	CCDC58	Coiled-coil domain-containing protein 58	CCD58_HUMAN	4	765.858	8.65858	INF	CON
INF / CON	Q9P1F3	3.2268	3.2268	0.000187612	0.00017318	28	Q9P1F3	ABRACL	Costars family protein ABRACL	ABRAL_HUMAN	4	836.187	9.36187	INF	CON
INF / CON	O60869	2.62319	2.62319	0.000209024	0.000188122	6	O60869	EDF1	Endothelial differentiation-related factor 1	EDF1_HUMAN	1	516.109	6.16109	INF	CON
INF / CON	Q9Y383	1.44064	1.44064	0.000216577	0.000193054	11	Q9Y383	LUC7L2	Putative RNA-binding protein Luc7-like 2	LC7L2_HUMAN	2	171.441	2.71441	INF	CON
INF / CON	O95218	1.36791	1.36791	0.00021808	0.000193054	6	O95218	ZRANB2	Zinc finger Ran-binding domain-containing protein 2	ZRAB2_HUMAN	1	158.096	2.58096	INF	CON
INF / CON	P10606	1.77136	1.77136	0.00024339	0.000211985	33	P10606	COX5B	Cytochrome c oxidase subunit 5B, mitochondrial	COX5B_HUMAN	4	241.377	3.41377	INF	CON
INF / CON	P27797	2.38384	2.38384	0.000269554	0.000232895	76	P27797	CALR	Calreticulin	CALR_HUMAN	13	421.924	5.21924	INF	CON
INF / CON	P11940	1.40889	1.40889	0.000291686	0.000250017	27	P11940	PABPC1	Polyadenylate-binding protein 1	PABP1_HUMAN	6	165.533	2.65533	INF	CON
INF / CON	P23528	1.66558	1.66558	0.000295372	0.000251182	79	P23528	CFL1	Cofilin-1	COF1_HUMAN	11	217.241	3.17241	INF	CON
INF / CON	P07305	4.50753	4.50753	0.000303397	0.000254965	9	P07305	H1F0	Histone H1.0	H10_HUMAN	1	2174.59	22.7459	INF	CON
INF / CON	P45973	1.34654	1.34654	0.000311285	0.000258606	11	P45973	CBX5	Chromobox protein homolog 5	CBX5_HUMAN	4	154.302	2.54302	INF	CON
INF / CON	P50502	3.83766	3.83766	0.000319267	0.000263212	36	P50502	ST13	Hsc70-interacting protein	F10A1_HUMAN	8	1329.72	14.2972	INF	CON
INF / CON	P50281	1.96615	1.96615	0.00041771	0.000334844	12	P50281	MMP14	Matrix metalloproteinase-14	MMP14_HUMAN	1	290.723	3.90723	INF	CON
INF / CON	P21291	1.19495	1.19495	0.000412891	0.000334844	6	P21291	CSRP1	Cysteine and glycine-rich protein 1	CSRP1_HUMAN	1	128.937	2.28937	INF	CON
INF / CON	P62310	1.74376	1.74376	0.000444681	0.000350551	12	P62310	LSM3	U6 snRNA-associated Sm-like protein LSm3	LSM3_HUMAN	2	234.908	3.34908	INF	CON
INF / CON	Q9UKY7	1.21243	1.21243	0.000496422	0.000385709	28	Q9UKY7	CDV3	Protein CDV3 homolog	CDV3_HUMAN	3	131.728	2.31728	INF	CON
INF / CON	P38159	4.21283	4.21283	0.000625483	0.000472393	59	P38159	RBMX	RNA-binding motif protein, X chromosome	RBMX_HUMAN	8	1754.34	18.5434	INF	CON
INF / CON	Q13595	1.82004	1.82004	0.000650617	0.000485838	9	Q13595	TRA2A	Transformer-2 protein homolog alpha	TRA2A_HUMAN	2	253.091	3.53091	INF	CON
INF / CON	P55854;P61956;Q6EEV6	1.78313	1.78313	0.000652282	0.000485838	6	P55854;P61956;Q6EEV6	SUMO3;SUMO2;SUMO4	Small ubiquitin-related modifier 3;Small ubiquitin-related modifier 2;Small ubiquitin-related modifier 4	SUMO3_HUMAN;SUMO2_HUMAN;SUMO4_HUMAN	1	244.172	3.44172	INF	CON
INF / CON	P30048	3.26188	3.26188	0.000659691	0.000487991	43	P30048	PRDX3	Thioredoxin-dependent peroxide reductase, mitochondrial	PRDX3_HUMAN	7	859.23	9.5923	INF	CON
INF / CON	P62266	3.0365	3.0365	0.000685655	0.000503747	6	P62266	RPS23	40S ribosomal protein S23	RS23_HUMAN	1	720.498	8.20498	INF	CON
INF / CON	P62328	1.64295	1.64295	0.000713116	0.000520382	22	P62328	TMSB4X	Thymosin beta-4	TYB4_HUMAN	3	212.303	3.12303	INF	CON
INF / CON	O75475	1.78953	1.78953	0.000777555	0.00055984	7	O75475	PSIP1	PC4 and SFRS1-interacting protein	PSIP1_HUMAN	2	245.702	3.45702	INF	CON
INF / CON	Q96PK6	0.691303	0.691303	0.000835697	0.000597717	15	Q96PK6	RBM14	RNA-binding protein 14	RBM14_HUMAN	3	61.4741	1.61474	INF	CON
INF / CON	P37802	2.23026	2.23026	0.00084191	0.000598199	95	P37802	TAGLN2	Transgelin-2	TAGL2_HUMAN	15	369.219	4.69219	INF	CON
INF / CON	O60506	1.95021	1.95021	0.000857342	0.000605183	38	O60506	SYNCRIP	Heterogeneous nuclear ribonucleoprotein Q	HNRPQ_HUMAN	12	286.429	3.86429	INF	CON
INF / CON	P22626	1.02788	1.02788	0.000916083	0.000635307	154	P22626	HNRNPA2B1	Heterogeneous nuclear ribonucleoproteins A2/B1	ROA2_HUMAN	21	103.903	2.03903	INF	CON
INF / CON	P13473	4.04235	4.04235	0.000917666	0.000635307	7	P13473	LAMP2	Lysosome-associated membrane glycoprotein 2	LAMP2_HUMAN	2	1547.66	16.4766	INF	CON
INF / CON	P09651	0.595697	0.595697	0.000941638	0.000647751	93	P09651	HNRNPA1	Heterogeneous nuclear ribonucleoprotein A1	ROA1_HUMAN	13	51.1203	1.5112	INF	CON
INF / CON	Q9BT09	0.684295	0.684295	0.000977044	0.000667853	33	Q9BT09	CNPY3	Protein canopy homolog 3	CNPY3_HUMAN	5	60.6917	1.60692	INF	CON
INF / CON	Q15424	1.64694	1.64694	0.00102209	0.000694248	12	Q15424	SAFB	Scaffold attachment factor B1	SAFB1_HUMAN	2	213.168	3.13168	INF	CON
INF / CON	P82970	1.2145	1.2145	0.00109059	0.000718196	6	P82970	HMGN5	High mobility group nucleosome-binding domain-containing protein 5	HMGN5_HUMAN	1	132.061	2.32061	INF	CON
INF / CON	O15347	1.78704	1.78704	0.00113504	0.000738458	12	O15347	HMGB3	High mobility group protein B3	HMGB3_HUMAN	3	245.106	3.45106	INF	CON
INF / CON	P31949	3.81999	3.81999	0.00122311	0.000781633	32	P31949	S100A11	Protein S100-A11	S10AB_HUMAN	6	1312.31	14.1231	INF	CON
INF / CON	Q06323	2.61209	2.61209	0.00126777	0.000805404	10	Q06323	PSME1	Proteasome activator complex subunit 1	PSME1_HUMAN	3	511.388	6.11388	INF	CON
INF / CON	Q01130	2.91778	2.91778	0.00153088	0.000955695	26	Q01130	SRSF2	Serine/arginine-rich splicing factor 2	SRSF2_HUMAN	3	655.681	7.55681	INF	CON
INF / CON	P62633	1.49216	1.49216	0.00155556	0.000965519	11	P62633	CNBP	Cellular nucleic acid-binding protein	CNBP_HUMAN	1	181.31	2.8131	INF	CON
INF / CON	O95881	3.57924	3.57924	0.00172198	0.00104558	33	O95881	TXNDC12	Thioredoxin domain-containing protein 12	TXD12_HUMAN	5	1095.25	11.9525	INF	CON
INF / CON	Q13310	1.54086	1.54086	0.00169539	0.00104558	18	Q13310	PABPC4	Polyadenylate-binding protein 4	PABP4_HUMAN	6	190.968	2.90968	INF	CON
INF / CON	P39656	0.993832	0.993832	0.00173025	0.00104558	15	P39656	DDOST	Dolichyl-diphosphooligosaccharide--protein glycosyltransferase 48 kDa subunit	OST48_HUMAN	6	99.1467	1.99147	INF	CON
INF / CON	P20674	1.60531	1.60531	0.00173296	0.00104558	33	P20674	COX5A	Cytochrome c oxidase subunit 5A, mitochondrial	COX5A_HUMAN	4	204.262	3.04262	INF	CON
INF / CON	P99999	4.96308	4.96308	0.0017849	0.00106502	15	P99999	CYCS	Cytochrome c	CYC_HUMAN	4	3019.16	31.1916	INF	CON
INF / CON	P31943	1.0117	1.0117	0.00178173	0.00106502	65	P31943	HNRNPH1	Heterogeneous nuclear ribonucleoprotein H	HNRH1_HUMAN	8	101.629	2.01629	INF	CON
INF / CON	O43768;P56211	1.79475	1.79475	0.00179637	0.00106598	6	O43768;P56211	ENSA;ARPP19	Alpha-endosulfine;cAMP-regulated phosphoprotein 19	ENSA_HUMAN;ARP19_HUMAN	1	246.956	3.46956	INF	CON
INF / CON	P06396	1.62598	1.62598	0.00185308	0.00109362	88	P06396	GSN	Gelsolin	GELS_HUMAN	17	208.652	3.08652	INF	CON
INF / CON	Q15293	2.03314	2.03314	0.00186782	0.00109633	13	Q15293	RCN1	Reticulocalbin-1	RCN1_HUMAN	2	309.293	4.09293	INF	CON
INF / CON	E9PAV3;Q13765	1.68692	1.68692	0.00199768	0.00115984	19	E9PAV3;Q13765	NACA	Nascent polypeptide-associated complex subunit alpha, muscle-specific form;Nascent polypeptide-associated complex subunit alpha	NACAM_HUMAN;NACA_HUMAN	4	221.968	3.21968	INF	CON
INF / CON	A9MFS0;B4TF79;B4TSC5;B5BKF3;B5F2K9;B5FRK1;B5R004;B5R990;P0A1D5;P0A1D6;Q5PL63	3.01043	3.01043	0.00199476	0.00115984	5	A9MFS0;B4TF79;B4TSC5;B5BKF3;B5F2K9;B5FRK1;B5R004;B5R990;P0A1D5;P0A1D6;Q5PL63	groS	10 kDa chaperonin	CH10_SALAR;CH10_SALHS;CH10_SALSV;CH10_SALPK;CH10_SALA4;CH10_SALDC;CH10_SALEP;CH10_SALG2;CH10_SALTY;CH10_SALTI;CH10_SALPA	1	705.807	8.05807	INF	CON
INF / CON	Q9HC38	0.981411	0.981411	0.00209025	0.00120078	6	Q9HC38	GLOD4	Glyoxalase domain-containing protein 4	GLOD4_HUMAN	1	97.4395	1.9744	INF	CON
INF / CON	P14678;P63162	4.83756	4.83756	0.00243334	0.00137592	6	P14678;P63162	SNRPB;SNRPN	Small nuclear ribonucleoprotein-associated proteins B and B';Small nuclear ribonucleoprotein-associated protein N	RSMB_HUMAN;RSMN_HUMAN	1	2759.23	28.5923	INF	CON
INF / CON	Q09028;Q16576	1.52432	1.52432	0.0026775	0.00148293	7	Q09028;Q16576	RBBP4;RBBP7	Histone-binding protein RBBP4;Histone-binding protein RBBP7	RBBP4_HUMAN;RBBP7_HUMAN	3	187.65	2.8765	INF	CON
INF / CON	O14979	1.47299	1.47299	0.00277254	0.00150469	58	O14979	HNRNPDL	Heterogeneous nuclear ribonucleoprotein D-like	HNRDL_HUMAN	10	177.597	2.77597	INF	CON
INF / CON	Q92688	3.51081	3.51081	0.00274669	0.00150469	11	Q92688	ANP32B	Acidic leucine-rich nuclear phosphoprotein 32 family member B	AN32B_HUMAN	3	1039.88	11.3988	INF	CON
INF / CON	P42677;Q71UM5	0.950027	0.950027	0.00285754	0.00154307	6	P42677;Q71UM5	RPS27;RPS27L	40S ribosomal protein S27;40S ribosomal protein S27-like	RS27_HUMAN;RS27L_HUMAN	1	93.1908	1.93191	INF	CON
INF / CON	P31942	0.928855	0.928855	0.00289198	0.0015539	12	P31942	HNRNPH3	Heterogeneous nuclear ribonucleoprotein H3	HNRH3_HUMAN	2	90.3764	1.90376	INF	CON
INF / CON	P63173	2.1233	2.1233	0.00307075	0.00163995	23	P63173	RPL38	60S ribosomal protein L38	RL38_HUMAN	3	335.689	4.35689	INF	CON
INF / CON	P09382	2.22182	2.22182	0.00309768	0.00163995	91	P09382	LGALS1	Galectin-1	LEG1_HUMAN	13	366.482	4.66482	INF	CON
INF / CON	O14950;P19105	1.05212	1.05212	0.00331623	0.00173861	16	O14950;P19105	MYL12B;MYL12A	Myosin regulatory light chain 12B;Myosin regulatory light chain 12A	ML12B_HUMAN;ML12A_HUMAN	6	107.358	2.07358	INF	CON
INF / CON	A9MZG8;B4T0S7;B4TCL7;B4TPU2;B5BJJ8;B5F0R2;B5FPS9;B5QX14;B5RF90;Q57HD6;Q5PJE0;Q8Z2Y2;Q8ZKP7	0.737981	0.737981	0.00336887	0.00175767	6	A9MZG8;B4T0S7;B4TCL7;B4TPU2;B5BJJ8;B5F0R2;B5FPS9;B5QX14;B5RF90;Q57HD6;Q5PJE0;Q8Z2Y2;Q8ZKP7	tpiA	Triosephosphate isomerase	TPIS_SALPB;TPIS_SALNS;TPIS_SALHS;TPIS_SALSV;TPIS_SALPK;TPIS_SALA4;TPIS_SALDC;TPIS_SALEP;TPIS_SALG2;TPIS_SALCH;TPIS_SALPA;TPIS_SALTI;TPIS_SALTY	1	66.784	1.66784	INF	CON
INF / CON	P51991	0.604885	0.604885	0.00349242	0.00181337	100	P51991	HNRNPA3	Heterogeneous nuclear ribonucleoprotein A3	ROA3_HUMAN	16	52.0858	1.52086	INF	CON
INF / CON	O00193	0.714437	0.714437	0.00360123	0.00185414	6	O00193	SMAP	Small acidic protein	SMAP_HUMAN	1	64.0842	1.64084	INF	CON
INF / CON	O43895	2.57864	2.57864	0.00388854	0.00198096	6	O43895	XPNPEP2	Xaa-Pro aminopeptidase 2	XPP2_HUMAN	1	497.376	5.97376	INF	CON
INF / CON	P67936	3.14406	3.14406	0.00446825	0.00221363	112	P67936	TPM4	Tropomyosin alpha-4 chain	TPM4_HUMAN	14	784.011	8.84011	INF	CON
INF / CON	Q08211	1.59943	1.59943	0.00451433	0.00222625	24	Q08211	DHX9	ATP-dependent RNA helicase A	DHX9_HUMAN	15	203.024	3.03024	INF	CON
INF / CON	P24534	0.589857	0.589857	0.00456117	0.00223912	38	P24534	EEF1B2	Elongation factor 1-beta	EF1B_HUMAN	6	50.5097	1.5051	INF	CON
INF / CON	Q13247	1.58911	1.58911	0.00471118	0.0023023	8	Q13247	SRSF6	Serine/arginine-rich splicing factor 6	SRSF6_HUMAN	2	200.864	3.00864	INF	CON
INF / CON	P16284	1.09228	1.09228	0.00492545	0.00239616	7	P16284	PECAM1	Platelet endothelial cell adhesion molecule	PECA1_HUMAN	4	113.211	2.13211	INF	CON
INF / CON	Q14444	0.946494	0.946494	0.00498436	0.00241395	6	Q14444	CAPRIN1	Caprin-1	CAPR1_HUMAN	1	92.7184	1.92718	INF	CON
INF / CON	P26368	1.83197	1.83197	0.00523523	0.00251291	15	P26368	U2AF2	Splicing factor U2AF 65 kDa subunit	U2AF2_HUMAN	6	256.023	3.56023	INF	CON
INF / CON	Q9BTT0	2.60019	2.60019	0.00533493	0.00254944	11	Q9BTT0	ANP32E	Acidic leucine-rich nuclear phosphoprotein 32 family member E	AN32E_HUMAN	3	506.368	6.06368	INF	CON
INF / CON	P10599	2.18457	2.18457	0.00552155	0.00262699	35	P10599	TXN	Thioredoxin	THIO_HUMAN	6	354.591	4.54591	INF	CON
INF / CON	P18859	1.9607	1.9607	0.00567763	0.0026894	25	P18859	ATP5J	ATP synthase-coupling factor 6, mitochondrial	ATP5J_HUMAN	8	289.251	3.89251	INF	CON
INF / CON	O00299	1.75081	1.75081	0.0058285	0.00273686	48	O00299	CLIC1	Chloride intracellular channel protein 1	CLIC1_HUMAN	12	236.547	3.36547	INF	CON
INF / CON	P17844	0.893164	0.893164	0.00627573	0.00289649	53	P17844	DDX5	Probable ATP-dependent RNA helicase DDX5	DDX5_HUMAN	11	85.7244	1.85724	INF	CON
INF / CON	P37108	1.13906	1.13906	0.00626542	0.00289649	40	P37108	SRP14	Signal recognition particle 14 kDa protein	SRP14_HUMAN	6	120.238	2.20238	INF	CON
INF / CON	P62942	0.958441	0.958441	0.00623822	0.00289649	12	P62942	FKBP1A	Peptidyl-prolyl cis-trans isomerase FKBP1A	FKB1A_HUMAN	2	94.3209	1.94321	INF	CON
INF / CON	P09527;P18067;P51149,P51149;P51150;Q5R9Y4	2.07786	2.07786	0.00663184	0.00302418	21	P09527;P18067;P51149,P51149;P51150;Q5R9Y4	Rab7a;RAB7A;RAB7A,RAB7A;Rab7a;RAB7A	Ras-related protein Rab-7a	RAB7A_RAT;RAB7A_CANLF;RAB7A_HUMAN,RAB7A_HUMAN;RAB7A_MOUSE;RAB7A_PONAB	7	322.181	4.22181	INF	CON
INF / CON	P20933	1.9569	1.9569	0.0066364	0.00302418	6	P20933	AGA	N(4)-(beta-N-acetylglucosaminyl)-L-asparaginase	ASPG_HUMAN	1	288.227	3.88227	INF	CON
INF / CON	P55145	1.80662	1.80662	0.00680412	0.00308758	36	P55145	MANF	Mesencephalic astrocyte-derived neurotrophic factor	MANF_HUMAN	6	249.821	3.49821	INF	CON
INF / CON	O60493	1.78444	1.78444	0.00688281	0.00311023	9	O60493	SNX3	Sorting nexin-3	SNX3_HUMAN	2	244.484	3.44484	INF	CON
INF / CON	Q86UE4	1.79756	1.79756	0.00700707	0.00315318	9	Q86UE4	MTDH	Protein LYRIC	LYRIC_HUMAN	2	247.632	3.47632	INF	CON
INF / CON	Q9BVC6	0.853937	0.853937	0.00745935	0.00332896	6	Q9BVC6	TMEM109	Transmembrane protein 109	TM109_HUMAN	1	80.7427	1.80743	INF	CON
INF / CON	Q13428	1.81568	1.81568	0.00756501	0.00334158	6	Q13428	TCOF1	Treacle protein	TCOF_HUMAN	1	252.026	3.52026	INF	CON
INF / CON	P35908	2.68198	2.68198	0.00758043	0.00334158	6	P35908	KRT2	Keratin, type II cytoskeletal 2 epidermal	K22E_HUMAN	1	541.735	6.41735	INF	CON
INF / CON	Q5JTJ3	1.62938	1.62938	0.00752436	0.00334158	6	Q5JTJ3	COA6	Cytochrome c oxidase assembly factor 6 homolog	COA6_HUMAN	1	209.38	3.0938	INF	CON
INF / CON	O00264	0.680373	0.680373	0.0079732	0.00350043	5	O00264	PGRMC1	Membrane-associated progesterone receptor component 1	PGRC1_HUMAN	1	60.2554	1.60255	INF	CON
INF / CON	O75380	1.73897	1.73897	0.00807509	0.00353081	9	O75380	NDUFS6	NADH dehydrogenase [ubiquinone] iron-sulfur protein 6, mitochondrial	NDUS6_HUMAN	2	233.798	3.33798	INF	CON
INF / CON	Q13442	2.38981	2.38981	0.00829331	0.0036116	6	Q13442	PDAP1	28 kDa heat- and acid-stable phosphoprotein	HAP28_HUMAN	1	424.088	5.24088	INF	CON
INF / CON	P08621	2.42976	2.42976	0.0084082	0.00364693	6	P08621	SNRNP70	U1 small nuclear ribonucleoprotein 70 kDa	RU17_HUMAN	1	438.803	5.38803	INF	CON
INF / CON	P63220	1.84897	1.84897	0.00905831	0.0038976	32	P63220	RPS21	40S ribosomal protein S21	RS21_HUMAN	5	260.242	3.60242	INF	CON
INF / CON	O43390	0.77729	0.77729	0.0104449	0.00440643	35	O43390	HNRNPR	Heterogeneous nuclear ribonucleoprotein R	HNRPR_HUMAN	7	71.3908	1.71391	INF	CON
INF / CON	O60888	3.73044	3.73044	0.0107071	0.00448205	15	O60888	CUTA	Protein CutA	CUTA_HUMAN	3	1227.31	13.2731	INF	CON
INF / CON	P31040	0.674128	0.674128	0.0109359	0.00456015	12	P31040	SDHA	Succinate dehydrogenase [ubiquinone] flavoprotein subunit, mitochondrial	SDHA_HUMAN	2	59.5632	1.59563	INF	CON
INF / CON	Q14157	2.92056	2.92056	0.011804	0.00486576	12	Q14157	UBAP2L	Ubiquitin-associated protein 2-like	UBP2L_HUMAN	3	657.141	7.57141	INF	CON
INF / CON	Q6NZY4	1.98675	1.98675	0.0125229	0.00504652	5	Q6NZY4	ZCCHC8	Zinc finger CCHC domain-containing protein 8	ZCHC8_HUMAN	1	296.342	3.96342	INF	CON
INF / CON	P42167	1.3615	1.3615	0.0136465	0.00545861	24	P42167	TMPO	Lamina-associated polypeptide 2, isoforms beta/gamma	LAP2B_HUMAN	6	156.953	2.56953	INF	CON
INF / CON	P30050	0.967039	0.967039	0.0138774	0.00549878	20	P30050	RPL12	60S ribosomal protein L12	RL12_HUMAN	4	95.4825	1.95482	INF	CON
INF / CON	P42766	1.16691	1.16691	0.0142177	0.00560404	6	P42766	RPL35	60S ribosomal protein L35	RL35_HUMAN	1	124.53	2.2453	INF	CON
INF / CON	P51858	2.3919	2.3919	0.0151593	0.00595348	18	P51858	HDGF	Hepatoma-derived growth factor	HDGF_HUMAN	4	424.849	5.24849	INF	CON
INF / CON	Q8IYB3	3.16447	3.16447	0.0159238	0.00623106	6	Q8IYB3	SRRM1	Serine/arginine repetitive matrix protein 1	SRRM1_HUMAN	2	796.603	8.96603	INF	CON
INF / CON	P63313	1.15763	1.15763	0.0162388	0.00630859	14	P63313	TMSB10	Thymosin beta-10	TYB10_HUMAN	3	123.091	2.23091	INF	CON
INF / CON	Q16718	4.25762	4.25762	0.0164732	0.00637673	14	Q16718	NDUFA5	NADH dehydrogenase [ubiquinone] 1 alpha subcomplex subunit 5	NDUA5_HUMAN	3	1812.81	19.1281	INF	CON
INF / CON	Q9NX63	1.59699	1.59699	0.017151	0.00661539	6	Q9NX63	CHCHD3	MICOS complex subunit MIC19	MIC19_HUMAN	1	202.512	3.02512	INF	CON
INF / CON	P36542	1.5908	1.5908	0.0172885	0.0066447	6	P36542	ATP5C1	ATP synthase subunit gamma, mitochondrial	ATPG_HUMAN	2	201.217	3.01217	INF	CON
INF / CON	P40926	1.23955	1.23955	0.0183303	0.00697069	95	P40926	MDH2	Malate dehydrogenase, mitochondrial	MDHM_HUMAN	14	136.126	2.36126	INF	CON
INF / CON	P04264	2.653	2.653	0.0189632	0.00713599	29	P04264	KRT1	Keratin, type II cytoskeletal 1	K2C1_HUMAN	8	528.974	6.28974	INF	CON
INF / CON	O60220	1.69387	1.69387	0.0192661	0.0072248	12	O60220	TIMM8A	Mitochondrial import inner membrane translocase subunit Tim8 A	TIM8A_HUMAN	2	223.524	3.23524	INF	CON
INF / CON	Q9UBR2	0.861884	0.861884	0.0201812	0.00751576	9	Q9UBR2	CTSZ	Cathepsin Z	CATZ_HUMAN	2	81.741	1.81741	INF	CON
INF / CON	P80303	5.39264	5.39264	0.0204788	0.00757436	9	P80303	NUCB2	Nucleobindin-2	NUCB2_HUMAN	2	4100.95	42.0095	INF	CON
INF / CON	Q8NC51	1.69623	1.69623	0.021154	0.00777287	21	Q8NC51	SERBP1	Plasminogen activator inhibitor 1 RNA-binding protein	PAIRB_HUMAN	5	224.054	3.24054	INF	CON
INF / CON	P20700	1.54317	1.54317	0.0211595	0.00777287	74	P20700	LMNB1	Lamin-B1	LMNB1_HUMAN	15	191.435	2.91435	INF	CON
INF / CON	Q86V81	1.05106	1.05106	0.0214143	0.00783981	24	Q86V81	ALYREF	THO complex subunit 4	THOC4_HUMAN	6	107.205	2.07205	INF	CON
INF / CON	P26599	1.20719	1.20719	0.021503	0.00784569	28	P26599	PTBP1	Polypyrimidine tract-binding protein 1	PTBP1_HUMAN	7	130.887	2.30887	INF	CON
INF / CON	P62857	3.43026	3.43026	0.0216716	0.00788057	35	P62857	RPS28	40S ribosomal protein S28	RS28_HUMAN	5	977.978	10.7798	INF	CON
INF / CON	P61978	2.35199	2.35199	0.0221252	0.00801854	72	P61978	HNRNPK	Heterogeneous nuclear ribonucleoprotein K	HNRPK_HUMAN	13	410.529	5.10529	INF	CON
INF / CON	Q9H444	2.9334	2.9334	0.0224814	0.00809372	10	Q9H444	CHMP4B	Charged multivesicular body protein 4b	CHM4B_HUMAN	1	663.909	7.63909	INF	CON
INF / CON	P62318	2.45332	2.45332	0.0227908	0.00812262	11	P62318	SNRPD3	Small nuclear ribonucleoprotein Sm D3	SMD3_HUMAN	2	447.676	5.47676	INF	CON
INF / CON	P05388	2.43917	2.43917	0.0229258	0.00812262	13	P05388	RPLP0	60S acidic ribosomal protein P0	RLA0_HUMAN	7	442.33	5.4233	INF	CON
INF / CON	Q9Y2B0	1.67469	1.67469	0.0239315	0.0084189	34	Q9Y2B0	CNPY2	Protein canopy homolog 2	CNPY2_HUMAN	5	219.251	3.19251	INF	CON
INF / CON	P19404	5.0356	5.0356	0.0240535	0.00843433	10	P19404	NDUFV2	NADH dehydrogenase [ubiquinone] flavoprotein 2, mitochondrial	NDUV2_HUMAN	2	3179.95	32.7995	INF	CON
INF / CON	P25398	0.816918	0.816918	0.0245573	0.00858312	34	P25398	RPS12	40S ribosomal protein S12	RS12_HUMAN	5	76.1639	1.76164	INF	CON
INF / CON	P61758	1.49894	1.49894	0.0252614	0.00877243	6	P61758	VBP1	Prefoldin subunit 3	PFD3_HUMAN	2	182.635	2.82635	INF	CON
INF / CON	Q92804	1.10835	1.10835	0.0259494	0.00897014	15	Q92804	TAF15	TATA-binding protein-associated factor 2N	RBP56_HUMAN	2	115.599	2.15599	INF	CON
INF / CON	O15145	1.85516	1.85516	0.0259968	0.00897014	10	O15145	ARPC3	Actin-related protein 2/3 complex subunit 3	ARPC3_HUMAN	2	261.792	3.61792	INF	CON
INF / CON	Q9BX68	2.23828	2.23828	0.0269083	0.0092257	9	Q9BX68	HINT2	Histidine triad nucleotide-binding protein 2, mitochondrial	HINT2_HUMAN	2	371.835	4.71835	INF	CON
INF / CON	A8MWD9;P62308	2.65786	2.65786	0.0301036	0.0101918	6	A8MWD9;P62308	SNRPGP15;SNRPG	Putative small nuclear ribonucleoprotein G-like protein 15;Small nuclear ribonucleoprotein G	RUXGL_HUMAN;RUXG_HUMAN	1	531.096	6.31096	INF	CON
INF / CON	Q86UX7	2.56083	2.56083	0.0306625	0.0103486	21	Q86UX7	FERMT3	Fermitin family homolog 3	URP2_HUMAN	7	490.045	5.90045	INF	CON
INF / CON	P40121	1.31414	1.31414	0.0323451	0.0107817	50	P40121	CAPG	Macrophage-capping protein	CAPG_HUMAN	6	148.654	2.48654	INF	CON
INF / CON	P35613	1.49887	1.49887	0.0322474	0.0107817	12	P35613	BSG	Basigin	BASI_HUMAN	2	182.621	2.82621	INF	CON
INF / CON	P30085	2.15323	2.15323	0.0327135	0.0108709	20	P30085	CMPK1	UMP-CMP kinase	KCY_HUMAN	6	344.824	4.44824	INF	CON
INF / CON	Q00688	1.1459	1.1459	0.0330999	0.0109321	6	Q00688	FKBP3	Peptidyl-prolyl cis-trans isomerase FKBP3	FKBP3_HUMAN	1	121.284	2.21284	INF	CON
INF / CON	P13073	0.99045	0.99045	0.0334417	0.0110113	11	P13073	COX4I1	Cytochrome c oxidase subunit 4 isoform 1, mitochondrial	COX41_HUMAN	3	98.6805	1.9868	INF	CON
INF / CON	P30086	1.08652	1.08652	0.0352608	0.0114359	34	P30086	PEBP1	Phosphatidylethanolamine-binding protein 1	PEBP1_HUMAN	7	112.361	2.12361	INF	CON
INF / CON	Q99848	0.820019	0.820019	0.0372078	0.0120313	6	Q99848	EBNA1BP2	Probable rRNA-processing protein EBP2	EBP2_HUMAN	1	76.5429	1.76543	INF	CON
INF / CON	P61916	3.06895	3.06895	0.0393263	0.0125287	8	P61916	NPC2	Epididymal secretory protein E1	NPC2_HUMAN	1	739.16	8.3916	INF	CON
INF / CON	P09211	1.42633	1.42633	0.040044	0.0126825	29	P09211	GSTP1	Glutathione S-transferase P	GSTP1_HUMAN	7	168.763	2.68763	INF	CON
INF / CON	P09234	0.812455	0.812455	0.0407119	0.0128564	22	P09234	SNRPC	U1 small nuclear ribonucleoprotein C	RU1C_HUMAN	4	75.6198	1.7562	INF	CON
INF / CON	Q9BRA2	3.13036	3.13036	0.0426831	0.0134005	5	Q9BRA2	TXNDC17	Thioredoxin domain-containing protein 17	TXD17_HUMAN	1	775.655	8.75655	INF	CON
INF / CON	P51970	1.25705	1.25705	0.0433586	0.0135731	15	P51970	NDUFA8	NADH dehydrogenase [ubiquinone] 1 alpha subcomplex subunit 8	NDUA8_HUMAN	4	139.007	2.39007	INF	CON
INF / CON	Q07020	2.69718	2.69718	0.0436913	0.0135984	13	Q07020	RPL18	60S ribosomal protein L18	RL18_HUMAN	2	548.531	6.48531	INF	CON
INF / CON	P61088	1.08079	1.08079	0.0450078	0.0138881	9	P61088	UBE2N	Ubiquitin-conjugating enzyme E2 N	UBE2N_HUMAN	4	111.519	2.11519	INF	CON
INF / CON	Q15717	1.59458	1.59458	0.0475567	0.0145913	8	Q15717	ELAVL1	ELAV-like protein 1	ELAV1_HUMAN	3	202.006	3.02006	INF	CON
INF / CON	P14854	0.775267	0.775267	0.0497259	0.0150906	31	P14854	COX6B1	Cytochrome c oxidase subunit 6B1	CX6B1_HUMAN	4	71.1506	1.71151	INF	CON
INF / CON	P62888	0.847369	0.847369	0.0496102	0.0150906	12	P62888	RPL30	60S ribosomal protein L30	RL30_HUMAN	2	79.9217	1.79922	INF	CON
INF / CON	Q8NBS9	2.02739	2.02739	0.049743	0.0150906	20	Q8NBS9	TXNDC5	Thioredoxin domain-containing protein 5	TXND5_HUMAN	5	307.667	4.07667	INF	CON
INF / CON	P36578	1.56051	1.56051	0.0516805	0.0155473	26	P36578	RPL4	60S ribosomal protein L4	RL4_HUMAN	8	194.959	2.94959	INF	CON
INF / CON	P04075	-0.825155	0.825155	1.58604e-19	8.56462e-18	105	P04075	ALDOA	Fructose-bisphosphate aldolase A	ALDOA_HUMAN	17	-43.5578	0.564422	INF	CON
INF / CON	P13639	-1.83662	1.83662	1.98698e-17	5.36485e-16	91	P13639	EEF2	Elongation factor 2	EF2_HUMAN	26	-72.0024	0.279976	INF	CON
INF / CON	P35579	-0.977211	0.977211	1.90017e-13	2.28021e-12	173	P35579	MYH9	Myosin-9	MYH9_HUMAN	52	-49.2039	0.507961	INF	CON
INF / CON	P60709;P63261	-1.27772	1.27772	9.75818e-13	1.05388e-11	293	P60709;P63261	ACTB;ACTG1	Actin, cytoplasmic 1;Actin, cytoplasmic 2	ACTB_HUMAN;ACTG_HUMAN	28	-58.7553	0.412447	INF	CON
INF / CON	Q16555	-1.65091	1.65091	1.46059e-12	1.31453e-11	32	Q16555	DPYSL2	Dihydropyrimidinase-related protein 2	DPYL2_HUMAN	10	-68.1562	0.318438	INF	CON
INF / CON	Q02878	-0.883821	0.883821	1.60607e-12	1.33428e-11	31	Q02878	RPL6	60S ribosomal protein L6	RL6_HUMAN	5	-45.807	0.54193	INF	CON
INF / CON	P07919	-0.722959	0.722959	2.23267e-12	1.72235e-11	24	P07919	UQCRH	Cytochrome b-c1 complex subunit 6, mitochondrial	QCR6_HUMAN	3	-39.4146	0.605854	INF	CON
INF / CON	P50238	-1.69254	1.69254	6.97757e-10	3.27642e-09	12	P50238	CRIP1	Cysteine-rich protein 1	CRIP1_HUMAN	2	-69.0619	0.309381	INF	CON
INF / CON	P18669	-1.47395	1.47395	6.77127e-10	3.27642e-09	28	P18669	PGAM1	Phosphoglycerate mutase 1	PGAM1_HUMAN	9	-64.0005	0.359995	INF	CON
INF / CON	Q01518	-0.674753	0.674753	8.70427e-09	2.989e-08	146	Q01518	CAP1	Adenylyl cyclase-associated protein 1	CAP1_HUMAN	25	-37.356	0.62644	INF	CON
INF / CON	P31930	-1.90622	1.90622	8.85631e-09	2.989e-08	26	P31930	UQCRC1	Cytochrome b-c1 complex subunit 1, mitochondrial	QCR1_HUMAN	8	-73.3209	0.266791	INF	CON
INF / CON	P62263	-1.82957	1.82957	1.47259e-07	3.78665e-07	28	P62263	RPS14	40S ribosomal protein S14	RS14_HUMAN	5	-71.8651	0.281349	INF	CON
INF / CON	Q15149	-3.28709	3.28709	2.97917e-06	5.64474e-06	13	Q15149	PLEC	Plectin	PLEC_HUMAN	3	-89.7556	0.102444	INF	CON
INF / CON	P08865	-2.16665	2.16665	3.60227e-06	6.59398e-06	40	P08865	RPSA	40S ribosomal protein SA	RSSA_HUMAN	11	-77.7272	0.222728	INF	CON
INF / CON	Q14697	-1.56185	1.56185	3.83771e-06	6.90788e-06	43	Q14697	GANAB	Neutral alpha-glucosidase AB	GANAB_HUMAN	17	-66.1284	0.338716	INF	CON
INF / CON	P46940	-1.6606	1.6606	3.97592e-06	6.9258e-06	16	P46940	IQGAP1	Ras GTPase-activating-like protein IQGAP1	IQGA1_HUMAN	15	-68.3692	0.316308	INF	CON
INF / CON	P50991	-1.08363	1.08363	1.42553e-05	1.97382e-05	34	P50991	CCT4	T-complex protein 1 subunit delta	TCPD_HUMAN	12	-52.8159	0.471841	INF	CON
INF / CON	P49321	-1.00917	1.00917	2.02009e-05	2.5667e-05	21	P49321	NASP	Nuclear autoantigenic sperm protein	NASP_HUMAN	4	-50.3169	0.496831	INF	CON
INF / CON	Q14974	-1.04304	1.04304	2.44911e-05	3.00572e-05	33	Q14974	KPNB1	Importin subunit beta-1	IMB1_HUMAN	13	-51.4697	0.485303	INF	CON
INF / CON	Q16658	-0.955476	0.955476	3.43251e-05	3.90222e-05	17	Q16658	FSCN1	Fascin	FSCN1_HUMAN	8	-48.4329	0.515671	INF	CON
INF / CON	P31689	-1.65129	1.65129	4.82098e-05	5.20666e-05	6	P31689	DNAJA1	DnaJ homolog subfamily A member 1	DNJA1_HUMAN	1	-68.1644	0.318356	INF	CON
INF / CON	P13489	-0.657127	0.657127	8.24626e-05	8.17061e-05	46	P13489	RNH1	Ribonuclease inhibitor	RINI_HUMAN	13	-36.586	0.63414	INF	CON
INF / CON	P23526	-1.25839	1.25839	0.000133098	0.000129501	17	P23526	AHCY	Adenosylhomocysteinase	SAHH_HUMAN	6	-58.1991	0.418009	INF	CON
INF / CON	P62917	-4.02605	4.02605	0.000149143	0.000141293	10	P62917	RPL8	60S ribosomal protein L8	RL8_HUMAN	4	-93.8618	0.0613816	INF	CON
INF / CON	P11387	-2.18704	2.18704	0.000152352	0.000143079	9	P11387	TOP1	DNA topoisomerase 1	TOP1_HUMAN	4	-78.0399	0.219601	INF	CON
INF / CON	Q7RTV0	-2.65307	2.65307	0.000195449	0.000177382	6	Q7RTV0	PHF5A	PHD finger-like domain-containing protein 5A	PHF5A_HUMAN	1	-84.1018	0.158982	INF	CON
INF / CON	P27348	-2.86669	2.86669	0.000195317	0.000177382	6	P27348	YWHAQ	14-3-3 protein theta	1433T_HUMAN	2	-86.2899	0.137101	INF	CON
INF / CON	P08574	-1.02722	1.02722	0.00023683	0.000207948	8	P08574	CYC1	Cytochrome c1, heme protein, mitochondrial	CY1_HUMAN	2	-50.9344	0.490656	INF	CON
INF / CON	P78371	-2.92951	2.92951	0.000304542	0.000254965	34	P78371	CCT2	T-complex protein 1 subunit beta	TCPB_HUMAN	17	-86.8741	0.131259	INF	CON
INF / CON	Q04637	-1.74604	1.74604	0.000418556	0.000334844	15	Q04637	EIF4G1	Eukaryotic translation initiation factor 4 gamma 1	IF4G1_HUMAN	5	-70.1882	0.298118	INF	CON
INF / CON	P53396	-2.08881	2.08881	0.000497222	0.000385709	31	P53396	ACLY	ATP-citrate synthase	ACLY_HUMAN	20	-76.4926	0.235074	INF	CON
INF / CON	P11177	-0.967015	0.967015	0.000499993	0.000385709	14	P11177	PDHB	Pyruvate dehydrogenase E1 component subunit beta, mitochondrial	ODPB_HUMAN	4	-48.8437	0.511563	INF	CON
INF / CON	P50990	-1.31662	1.31662	0.000605544	0.000460555	52	P50990	CCT8	T-complex protein 1 subunit theta	TCPQ_HUMAN	16	-59.8526	0.401474	INF	CON
INF / CON	P12277	-0.797985	0.797985	0.000863848	0.000605815	6	P12277	CKB	Creatine kinase B-type	KCRB_HUMAN	2	-42.4848	0.575152	INF	CON
INF / CON	P22087	-1.43181	1.43181	0.00104087	0.000698223	10	P22087	FBL	rRNA 2'-O-methyltransferase fibrillarin	FBRL_HUMAN	4	-62.9335	0.370665	INF	CON
INF / CON	P12814	-1.15756	1.15756	0.00108335	0.000717803	18	P12814	ACTN1	Alpha-actinin-1	ACTN1_HUMAN	10	-55.173	0.44827	INF	CON
INF / CON	Q00610	-1.69996	1.69996	0.0011898	0.000769453	31	Q00610	CLTC	Clathrin heavy chain 1	CLH1_HUMAN	27	-69.2206	0.307794	INF	CON
INF / CON	P51148	-0.958019	0.958019	0.0012141	0.000780492	12	P51148	RAB5C	Ras-related protein Rab-5C	RAB5C_HUMAN	4	-48.5237	0.514763	INF	CON
INF / CON	Q16891	-0.799531	0.799531	0.00152042	0.000954685	15	Q16891	IMMT	MICOS complex subunit MIC60	MIC60_HUMAN	4	-42.5464	0.574536	INF	CON
INF / CON	P25786	-1.00555	1.00555	0.00172211	0.00104558	10	P25786	PSMA1	Proteasome subunit alpha type-1	PSA1_HUMAN	4	-50.192	0.49808	INF	CON
INF / CON	Q9Y2W1	-0.908707	0.908707	0.0024737	0.00139146	7	Q9Y2W1	THRAP3	Thyroid hormone receptor-associated protein 3	TR150_HUMAN	2	-46.7338	0.532662	INF	CON
INF / CON	Q99536	-1.6025	1.6025	0.00251632	0.00140809	11	Q99536	VAT1	Synaptic vesicle membrane protein VAT-1 homolog	VAT1_HUMAN	5	-67.0695	0.329305	INF	CON
INF / CON	Q15843	-1.58713	1.58713	0.00277235	0.00150469	9	Q15843	NEDD8	NEDD8	NEDD8_HUMAN	3	-66.7167	0.332833	INF	CON
INF / CON	P56385	-3.2639	3.2639	0.00309559	0.00163995	5	P56385	ATP5I	ATP synthase subunit e, mitochondrial	ATP5I_HUMAN	1	-89.5896	0.104104	INF	CON
INF / CON	O43707	-1.39234	1.39234	0.00360528	0.00185414	64	O43707	ACTN4	Alpha-actinin-4	ACTN4_HUMAN	17	-61.9054	0.380946	INF	CON
INF / CON	P62241	-1.17151	1.17151	0.00378408	0.00193688	33	P62241	RPS8	40S ribosomal protein S8	RS8_HUMAN	8	-55.6042	0.443958	INF	CON
INF / CON	P17980	-0.991959	0.991959	0.00414802	0.00209339	24	P17980	PSMC3	26S proteasome regulatory subunit 6A	PRS6A_HUMAN	7	-49.7205	0.502795	INF	CON
INF / CON	P52272	-2.34386	2.34386	0.00439298	0.00218637	77	P52272	HNRNPM	Heterogeneous nuclear ribonucleoprotein M	HNRPM_HUMAN	16	-80.3017	0.196983	INF	CON
INF / CON	P31153	-1.40265	1.40265	0.00522197	0.00251291	10	P31153	MAT2A	S-adenosylmethionine synthase isoform type-2	METK2_HUMAN	2	-62.1766	0.378234	INF	CON
INF / CON	Q13011	-0.888081	0.888081	0.00638406	0.00293395	10	Q13011	ECH1	Delta(3,5)-Delta(2,4)-dienoyl-CoA isomerase, mitochondrial	ECH1_HUMAN	5	-45.9668	0.540332	INF	CON
INF / CON	P62333	-0.630107	0.630107	0.00847739	0.00366223	10	P62333	PSMC6	26S proteasome regulatory subunit 10B	PRS10_HUMAN	4	-35.3871	0.646129	INF	CON
INF / CON	P60903	-1.05604	1.05604	0.00965233	0.00413671	10	P60903	S100A10	Protein S100-A10	S10AA_HUMAN	3	-51.905	0.48095	INF	CON
INF / CON	P23396	-0.609235	0.609235	0.0098269	0.00417837	28	P23396	RPS3	40S ribosomal protein S3	RS3_HUMAN	8	-34.4456	0.655544	INF	CON
INF / CON	P46777	-2.06073	2.06073	0.0120106	0.00493212	41	P46777	RPL5	60S ribosomal protein L5	RL5_HUMAN	10	-76.0306	0.239694	INF	CON
INF / CON	P18206	-1.07775	1.07775	0.0122194	0.00499883	8	P18206	VCL	Vinculin	VINC_HUMAN	2	-52.6234	0.473766	INF	CON
INF / CON	Q13526	-0.692954	0.692954	0.0122982	0.00501208	6	Q13526	PIN1	Peptidyl-prolyl cis-trans isomerase NIMA-interacting 1	PIN1_HUMAN	1	-38.1414	0.618586	INF	CON
INF / CON	P32119	-1.15732	1.15732	0.0125153	0.00504652	14	P32119	PRDX2	Peroxiredoxin-2	PRDX2_HUMAN	3	-55.1656	0.448344	INF	CON
INF / CON	P52209	-0.61075	0.61075	0.0137844	0.0054934	14	P52209	PGD	6-phosphogluconate dehydrogenase, decarboxylating	6PGD_HUMAN	10	-34.5144	0.654856	INF	CON
INF / CON	P62913	-0.604249	0.604249	0.0138997	0.00549878	21	P62913	RPL11	60S ribosomal protein L11	RL11_HUMAN	4	-34.2186	0.657814	INF	CON
INF / CON	P49411	-0.594783	0.594783	0.0175735	0.00670648	36	P49411	TUFM	Elongation factor Tu, mitochondrial	EFTU_HUMAN	10	-33.7856	0.662144	INF	CON
INF / CON	Q14566	-2.74708	2.74708	0.0185862	0.0070432	6	Q14566	MCM6	DNA replication licensing factor MCM6	MCM6_HUMAN	5	-85.1048	0.148952	INF	CON
INF / CON	P20290	-0.679845	0.679845	0.0202762	0.00752518	9	P20290	BTF3	Transcription factor BTF3	BTF3_HUMAN	2	-37.5768	0.624232	INF	CON
INF / CON	P61160	-1.38282	1.38282	0.0225904	0.00809372	12	P61160	ACTR2	Actin-related protein 2	ARP2_HUMAN	10	-61.6532	0.383468	INF	CON
INF / CON	P07195	-1.51018	1.51018	0.0226325	0.00809372	20	P07195	LDHB	L-lactate dehydrogenase B chain	LDHB_HUMAN	12	-64.8932	0.351068	INF	CON
INF / CON	Q96PU8	-0.600772	0.600772	0.0229389	0.00812262	5	Q96PU8	QKI	Protein quaking	QKI_HUMAN	1	-34.0599	0.659401	INF	CON
INF / CON	O14773	-0.842844	0.842844	0.0234344	0.00827096	10	O14773	TPP1	Tripeptidyl-peptidase 1	TPP1_HUMAN	3	-44.2456	0.557544	INF	CON
INF / CON	P26641	-0.772962	0.772962	0.025018	0.00871593	37	P26641	EEF1G	Elongation factor 1-gamma	EF1G_HUMAN	9	-41.4785	0.585215	INF	CON
INF / CON	Q92734	-1.36133	1.36133	0.0277343	0.00947882	6	Q92734	TFG	Protein TFG	TFG_HUMAN	1	-61.0776	0.389224	INF	CON
INF / CON	P49368	-0.82558	0.82558	0.0307971	0.0103616	44	P49368	CCT3	T-complex protein 1 subunit gamma	TCPG_HUMAN	14	-43.5745	0.564255	INF	CON
INF / CON	P46459	-0.936964	0.936964	0.0322925	0.0107817	8	P46459	NSF	Vesicle-fusing ATPase	NSF_HUMAN	4	-47.7669	0.522331	INF	CON
INF / CON	P07900	-1.13033	1.13033	0.0348748	0.0113791	65	P07900	HSP90AA1	Heat shock protein HSP 90-alpha	HS90A_HUMAN	18	-54.319	0.45681	INF	CON
INF / CON	P28066	-2.45799	2.45799	0.0376253	0.01213	7	P28066	PSMA5	Proteasome subunit alpha type-5	PSA5_HUMAN	5	-81.8	0.182	INF	CON
INF / CON	O43175	-1.28499	1.28499	0.0387476	0.0124546	52	O43175	PHGDH	D-3-phosphoglycerate dehydrogenase	SERA_HUMAN	11	-58.9626	0.410374	INF	CON
INF / CON	Q13263	-1.27369	1.27369	0.0410386	0.0129218	9	Q13263	TRIM28	Transcription intermediary factor 1-beta	TIF1B_HUMAN	4	-58.6401	0.413599	INF	CON
INF / CON	Q9H9B4	-0.710247	0.710247	0.0488257	0.0149382	9	Q9H9B4	SFXN1	Sideroflexin-1	SFXN1_HUMAN	2	-38.8784	0.611216	INF	CON
INF / CON	P07437	-0.907411	0.907411	0.0508423	0.0153809	39	P07437	TUBB	Tubulin beta chain	TBB5_HUMAN	7	-46.6859	0.533141	INF	CON
INF / CON	Q9Y490	-0.987291	0.987291	0.0513746	0.0154985	52	Q9Y490	TLN1	Talin-1	TLN1_HUMAN	19	-49.5576	0.504424	INF	CON
INF / CON	Q13200	-1.82962	1.82962	0.0528643	0.0158111	4	Q13200	PSMD2	26S proteasome non-ATPase regulatory subunit 2	PSMD2_HUMAN	3	-71.866	0.28134	INF	CON

## Sheet: gef
Comparison (group1/group2)	ProteinGroups	AVG Log2 Ratio	Absolute AVG Log2 Ratio	Pvalue	Qvalue	# of Ratios	UniProtIds	Genes	ProteinDescriptions	ProteinNames	# Unique Total Peptides	% Change	Ratio	Condition Numerator	Condition Denominator
GEF / CON	Q9Y3U8	0.94507	0.94507	1.00338e-06	9.75802e-06	23	Q9Y3U8	RPL36	60S ribosomal protein L36	RL36_HUMAN	3	92.5282	1.92528	GEF	CON
GEF / CON	Q07020	0.698231	0.698231	0.000141705	0.000595481	16	Q07020	RPL18	60S ribosomal protein L18	RL18_HUMAN	2	62.2514	1.62251	GEF	CON
GEF / CON	P14324	1.35012	1.35012	0.000382252	0.00127645	6	P14324	FDPS	Farnesyl pyrophosphate synthase	FPPS_HUMAN	1	154.933	2.54933	GEF	CON
GEF / CON	P15880	1.05991	1.05991	0.000879764	0.00243727	25	P15880	RPS2	40S ribosomal protein S2	RS2_HUMAN	6	108.479	2.08479	GEF	CON
GEF / CON	P08571	1.13114	1.13114	0.000916618	0.0025207	10	P08571	CD14	Monocyte differentiation antigen CD14	CD14_HUMAN	1	119.032	2.19032	GEF	CON
GEF / CON	P42224	0.79223	0.79223	0.00148004	0.0037401	16	P42224	STAT1	Signal transducer and activator of transcription 1-alpha/beta	STAT1_HUMAN	6	73.1749	1.73175	GEF	CON
GEF / CON	Q13310	0.786995	0.786995	0.00153131	0.00381807	23	Q13310	PABPC4	Polyadenylate-binding protein 4	PABP4_HUMAN	6	72.5477	1.72548	GEF	CON
GEF / CON	Q13813	0.710846	0.710846	0.00191217	0.00458431	5	Q13813	SPTAN1	Spectrin alpha chain, non-erythrocytic 1	SPTN1_HUMAN	1	63.6764	1.63676	GEF	CON
GEF / CON	P51114	1.0304	1.0304	0.00220708	0.00509536	6	P51114	FXR1	Fragile X mental retardation syndrome-related protein 1	FXR1_HUMAN	1	104.259	2.04259	GEF	CON
GEF / CON	O15162	1.00103	1.00103	0.00233953	0.00534677	11	O15162	PLSCR1	Phospholipid scramblase 1	PLS1_HUMAN	2	100.143	2.00143	GEF	CON
GEF / CON	P01892	0.64057	0.64057	0.00273209	0.0060106	43	P01892	HLA-A	HLA class I histocompatibility antigen, A-2 alpha chain	1A02_HUMAN	6	55.8945	1.55895	GEF	CON
GEF / CON	P26038	0.808381	0.808381	0.00305207	0.00659812	129	P26038	MSN	Moesin	MOES_HUMAN	18	75.1245	1.75124	GEF	CON
GEF / CON	Q9NQR4	0.824855	0.824855	0.0032037	0.00684677	13	Q9NQR4	NIT2	Omega-amidase NIT2	NIT2_HUMAN	3	77.1357	1.77136	GEF	CON
GEF / CON	P36543	0.828526	0.828526	0.00454926	0.00886158	11	P36543	ATP6V1E1	V-type proton ATPase subunit E 1	VATE1_HUMAN	1	77.587	1.77587	GEF	CON
GEF / CON	P46776	0.799514	0.799514	0.00494818	0.00944065	23	P46776	RPL27A	60S ribosomal protein L27a	RL27A_HUMAN	4	74.0514	1.74051	GEF	CON
GEF / CON	P62424	1.42165	1.42165	0.00497275	0.00944065	15	P62424	RPL7A	60S ribosomal protein L7a	RL7A_HUMAN	3	167.891	2.67891	GEF	CON
GEF / CON	P00492	1.15615	1.15615	0.00774114	0.0129829	12	P00492	HPRT1	Hypoxanthine-guanine phosphoribosyltransferase	HPRT_HUMAN	4	122.861	2.22861	GEF	CON
GEF / CON	Q9H3N1	1.08947	1.08947	0.00890821	0.014299	6	Q9H3N1	TMX1	Thioredoxin-related transmembrane protein 1	TMX1_HUMAN	1	112.796	2.12796	GEF	CON
GEF / CON	P11413	0.647529	0.647529	0.00941386	0.0146699	22	P11413	G6PD	Glucose-6-phosphate 1-dehydrogenase	G6PD_HUMAN	6	56.6483	1.56648	GEF	CON
GEF / CON	Q99460	2.13345	2.13345	0.0116537	0.0168495	9	Q99460	PSMD1	26S proteasome non-ATPase regulatory subunit 1	PSMD1_HUMAN	3	338.766	4.38766	GEF	CON
GEF / CON	O43143	1.67986	1.67986	0.0123243	0.0174594	8	O43143	DHX15	Pre-mRNA-splicing factor ATP-dependent RNA helicase DHX15	DHX15_HUMAN	3	220.397	3.20397	GEF	CON
GEF / CON	P41252	1.13462	1.13462	0.0131075	0.0184043	6	P41252	IARS	Isoleucine--tRNA ligase, cytoplasmic	SYIC_HUMAN	4	119.561	2.19561	GEF	CON
GEF / CON	P10768	0.703885	0.703885	0.0144923	0.0200745	10	P10768	ESD	S-formylglutathione hydrolase	ESTD_HUMAN	1	62.8886	1.62889	GEF	CON
GEF / CON	P62266	1.22447	1.22447	0.0189999	0.0251984	6	P62266	RPS23	40S ribosomal protein S23	RS23_HUMAN	1	133.67	2.3367	GEF	CON
GEF / CON	P08397	0.596565	0.596565	0.0249311	0.0312894	6	P08397	HMBS	Porphobilinogen deaminase	HEM3_HUMAN	1	51.2112	1.51211	GEF	CON
GEF / CON	P34932	0.653035	0.653035	0.0266789	0.0331491	47	P34932	HSPA4	Heat shock 70 kDa protein 4	HSP74_HUMAN	11	57.2473	1.57247	GEF	CON
GEF / CON	P39023	0.663945	0.663945	0.0272389	0.0335164	6	P39023	RPL3	60S ribosomal protein L3	RL3_HUMAN	2	58.4409	1.58441	GEF	CON
GEF / CON	P36542	1.16649	1.16649	0.0294039	0.0354744	6	P36542	ATP5C1	ATP synthase subunit gamma, mitochondrial	ATPG_HUMAN	2	124.464	2.24464	GEF	CON
GEF / CON	P26373	0.736183	0.736183	0.0312463	0.0369012	14	P26373	RPL13	60S ribosomal protein L13	RL13_HUMAN	2	66.5762	1.66576	GEF	CON
GEF / CON	P55854;P61956;Q6EEV6	0.836757	0.836757	0.0409398	0.0449017	6	P55854;P61956;Q6EEV6	SUMO3;SUMO2;SUMO4	Small ubiquitin-related modifier 3;Small ubiquitin-related modifier 2;Small ubiquitin-related modifier 4	SUMO3_HUMAN;SUMO2_HUMAN;SUMO4_HUMAN	1	78.6031	1.78603	GEF	CON
GEF / CON	Q09666	-0.639509	0.639509	6.73563e-24	2.51913e-21	313	Q09666	AHNAK	Neuroblast differentiation-associated protein AHNAK	AHNK_HUMAN	58	-35.8068	0.641932	GEF	CON
GEF / CON	P06748	-1.34859	1.34859	9.3532e-23	1.74905e-20	133	P06748	NPM1	Nucleophosmin	NPM_HUMAN	11	-60.7325	0.392675	GEF	CON
GEF / CON	P22626	-0.725336	0.725336	1.04837e-13	9.80225e-12	187	P22626	HNRNPA2B1	Heterogeneous nuclear ribonucleoproteins A2/B1	ROA2_HUMAN	21	-39.5144	0.604856	GEF	CON
GEF / CON	O75494	-1.27049	1.27049	5.69804e-12	2.36785e-10	36	O75494	SRSF10	Serine/arginine-rich splicing factor 10	SRS10_HUMAN	4	-58.5481	0.414519	GEF	CON
GEF / CON	Q96AE4	-1.0707	1.0707	5.0906e-12	2.36785e-10	62	Q96AE4	FUBP1	Far upstream element-binding protein 1	FUBP1_HUMAN	10	-52.3912	0.476088	GEF	CON
GEF / CON	P09651	-0.786375	0.786375	4.57966e-11	1.71279e-09	110	P09651	HNRNPA1	Heterogeneous nuclear ribonucleoprotein A1	ROA1_HUMAN	13	-42.0201	0.579799	GEF	CON
GEF / CON	Q9UQ35	-0.673714	0.673714	3.7103e-10	1.2615e-08	36	Q9UQ35	SRRM2	Serine/arginine repetitive matrix protein 2	SRRM2_HUMAN	5	-37.3109	0.626891	GEF	CON
GEF / CON	P30101	-0.591302	0.591302	6.59233e-10	2.05461e-08	149	P30101	PDIA3	Protein disulfide-isomerase A3	PDIA3_HUMAN	17	-33.6256	0.663744	GEF	CON
GEF / CON	P14854	-1.45748	1.45748	1.40695e-09	4.04769e-08	41	P14854	COX6B1	Cytochrome c oxidase subunit 6B1	CX6B1_HUMAN	4	-63.5871	0.364129	GEF	CON
GEF / CON	Q9UKY7	-1.36286	1.36286	1.98898e-09	5.31342e-08	27	Q9UKY7	CDV3	Protein CDV3 homolog	CDV3_HUMAN	3	-61.1188	0.388812	GEF	CON
GEF / CON	P54819	-0.766066	0.766066	2.85813e-09	7.12627e-08	62	P54819	AK2	Adenylate kinase 2, mitochondrial	KAD2_HUMAN	9	-41.1981	0.588019	GEF	CON
GEF / CON	P67936	-0.589641	0.589641	1.24182e-08	2.58023e-07	114	P67936	TPM4	Tropomyosin alpha-4 chain	TPM4_HUMAN	14	-33.5492	0.664508	GEF	CON
GEF / CON	O75347	-0.858889	0.858889	1.21283e-08	2.58023e-07	30	O75347	TBCA	Tubulin-specific chaperone A	TBCA_HUMAN	4	-44.8623	0.551377	GEF	CON
GEF / CON	P30405	-0.603873	0.603873	1.33938e-08	2.63647e-07	44	P30405	PPIF	Peptidyl-prolyl cis-trans isomerase F, mitochondrial	PPIF_HUMAN	6	-34.2015	0.657985	GEF	CON
GEF / CON	Q9H299	-0.969801	0.969801	5.06273e-08	8.48738e-07	29	Q9H299	SH3BGRL3	SH3 domain-binding glutamic acid-rich-like protein 3	SH3L3_HUMAN	3	-48.9423	0.510577	GEF	CON
GEF / CON	P19338	-1.10741	1.10741	6.41734e-08	9.60034e-07	179	P19338	NCL	Nucleolin	NUCL_HUMAN	24	-53.5873	0.464127	GEF	CON
GEF / CON	Q06830	-0.591755	0.591755	8.35742e-08	1.20218e-06	147	Q06830	PRDX1	Peroxiredoxin-1	PRDX1_HUMAN	18	-33.6465	0.663535	GEF	CON
GEF / CON	P10606	-1.46816	1.46816	1.68035e-07	2.3276e-06	34	P10606	COX5B	Cytochrome c oxidase subunit 5B, mitochondrial	COX5B_HUMAN	4	-63.8557	0.361443	GEF	CON
GEF / CON	P04264	-1.72011	1.72011	1.93131e-07	2.57968e-06	25	P04264	KRT1	Keratin, type II cytoskeletal 1	K2C1_HUMAN	8	-69.6475	0.303525	GEF	CON
GEF / CON	P61604	-1.00086	1.00086	2.30349e-07	2.97071e-06	132	P61604	HSPE1	10 kDa heat shock protein, mitochondrial	CH10_HUMAN	15	-50.0296	0.499704	GEF	CON
GEF / CON	Q9Y2B0	-1.17855	1.17855	2.38458e-07	2.97278e-06	39	Q9Y2B0	CNPY2	Protein canopy homolog 2	CNPY2_HUMAN	5	-55.8205	0.441795	GEF	CON
GEF / CON	P16104	-1.13081	1.13081	2.51463e-07	3.03378e-06	18	P16104	H2AFX	Histone H2AX	H2AX_HUMAN	1	-54.3339	0.456661	GEF	CON
GEF / CON	O00754	-1.01031	1.01031	2.9089e-07	3.39978e-06	55	O00754	MAN2B1	Lysosomal alpha-mannosidase	MA2B1_HUMAN	8	-50.3561	0.496439	GEF	CON
GEF / CON	A9MQ82	-1.08621	1.08621	4.67009e-07	5.29277e-06	48	A9MQ82	lacZ	Beta-galactosidase	BGAL_SALAR	4	-52.9002	0.470998	GEF	CON
GEF / CON	P84090	-1.19412	1.19412	4.97722e-07	5.31851e-06	25	P84090	ERH	Enhancer of rudimentary homolog	ERH_HUMAN	3	-56.2948	0.437052	GEF	CON
GEF / CON	P00441	-1.15392	1.15392	5.77453e-07	5.83696e-06	58	P00441	SOD1	Superoxide dismutase [Cu-Zn]	SODC_HUMAN	5	-55.0599	0.449401	GEF	CON
GEF / CON	Q7RTV0	-1.93067	1.93067	1.22499e-06	1.14536e-05	6	Q7RTV0	PHF5A	PHD finger-like domain-containing protein 5A	PHF5A_HUMAN	1	-73.7693	0.262307	GEF	CON
GEF / CON	P14317	-1.13312	1.13312	2.33183e-06	2.07773e-05	48	P14317	HCLS1	Hematopoietic lineage cell-specific protein	HCLS1_HUMAN	8	-54.4072	0.455928	GEF	CON
GEF / CON	Q15942	-1.29408	1.29408	2.33328e-06	2.07773e-05	36	Q15942	ZYX	Zyxin	ZYX_HUMAN	5	-59.2204	0.407796	GEF	CON
GEF / CON	P07919	-1.29501	1.29501	3.24972e-06	2.64216e-05	12	P07919	UQCRH	Cytochrome b-c1 complex subunit 6, mitochondrial	QCR6_HUMAN	1	-59.2466	0.407534	GEF	CON
GEF / CON	P35908	-2.99137	2.99137	3.79134e-06	2.95408e-05	6	P35908	KRT2	Keratin, type II cytoskeletal 2 epidermal	K22E_HUMAN	1	-87.425	0.12575	GEF	CON
GEF / CON	Q5T1J5;Q9Y6H1	-1.77979	1.77979	6.22371e-06	4.65533e-05	12	Q5T1J5;Q9Y6H1	CHCHD2P9;CHCHD2	Putative coiled-coil-helix-coiled-coil-helix domain-containing protein CHCHD2P9, mitochondrial;Coiled-coil-helix-coiled-coil-helix domain-containing protein 2	CHCH9_HUMAN;CHCH2_HUMAN	1	-70.8774	0.291226	GEF	CON
GEF / CON	P20674	-1.1447	1.1447	7.01484e-06	5.04529e-05	36	P20674	COX5A	Cytochrome c oxidase subunit 5A, mitochondrial	COX5A_HUMAN	4	-54.7717	0.452283	GEF	CON
GEF / CON	Q92945	-0.653964	0.653964	7.45318e-06	5.25941e-05	65	Q92945	KHSRP	Far upstream element-binding protein 2	FUBP2_HUMAN	12	-36.4468	0.635532	GEF	CON
GEF / CON	P62861	-0.882824	0.882824	7.59437e-06	5.2598e-05	18	P62861	FAU	40S ribosomal protein S30	RS30_HUMAN	3	-45.7695	0.542305	GEF	CON
GEF / CON	Q9P278	-1.32145	1.32145	9.77166e-06	6.64473e-05	8	Q9P278	FNIP2	Folliculin-interacting protein 2	FNIP2_HUMAN	1	-59.9868	0.400132	GEF	CON
GEF / CON	P06753	-0.624207	0.624207	1.10137e-05	7.35555e-05	41	P06753	TPM3	Tropomyosin alpha-3 chain	TPM3_HUMAN	4	-35.1224	0.648776	GEF	CON
GEF / CON	O75947	-1.27085	1.27085	1.12717e-05	7.39583e-05	32	O75947	ATP5H	ATP synthase subunit d, mitochondrial	ATP5H_HUMAN	4	-58.5585	0.414415	GEF	CON
GEF / CON	O14979	-0.85984	0.85984	1.48715e-05	9.58954e-05	71	O14979	HNRNPDL	Heterogeneous nuclear ribonucleoprotein D-like	HNRDL_HUMAN	10	-44.8986	0.551014	GEF	CON
GEF / CON	Q13185	-0.784922	0.784922	1.64216e-05	0.000104096	58	Q13185	CBX3	Chromobox protein homolog 3	CBX3_HUMAN	7	-41.9617	0.580383	GEF	CON
GEF / CON	P26885	-1.22934	1.22934	1.73417e-05	0.000108097	6	P26885	FKBP2	Peptidyl-prolyl cis-trans isomerase FKBP2	FKBP2_HUMAN	1	-57.3487	0.426513	GEF	CON
GEF / CON	Q8IYB3	-1.66358	1.66358	2.24719e-05	0.000135556	6	Q8IYB3	SRRM1	Serine/arginine repetitive matrix protein 1	SRRM1_HUMAN	2	-68.4346	0.315654	GEF	CON
GEF / CON	P04040	-0.639795	0.639795	2.51129e-05	0.000149083	52	P04040	CAT	Catalase	CATA_HUMAN	10	-35.8196	0.641804	GEF	CON
GEF / CON	P09429	-0.625765	0.625765	2.73347e-05	0.000159737	92	P09429	HMGB1	High mobility group protein B1	HMGB1_HUMAN	9	-35.1924	0.648076	GEF	CON
GEF / CON	Q92804	-1.13695	1.13695	3.13518e-05	0.00017766	18	Q92804	TAF15	TATA-binding protein-associated factor 2N	RBP56_HUMAN	2	-54.528	0.45472	GEF	CON
GEF / CON	P16401	-1.84574	1.84574	3.1908e-05	0.000178114	22	P16401	HIST1H1B	Histone H1.5	H15_HUMAN	4	-72.1787	0.278213	GEF	CON
GEF / CON	P09622	-1.76396	1.76396	3.70167e-05	0.000203592	17	P09622	DLD	Dihydrolipoyl dehydrogenase, mitochondrial	DLDH_HUMAN	4	-70.5562	0.294438	GEF	CON
GEF / CON	P53999	-0.998743	0.998743	4.37576e-05	0.000237179	76	P53999	SUB1	Activated RNA polymerase II transcriptional coactivator p15	TCP4_HUMAN	10	-49.9564	0.500436	GEF	CON
GEF / CON	P28799	-1.35718	1.35718	4.93331e-05	0.000255789	36	P28799	GRN	Granulins	GRN_HUMAN	5	-60.9656	0.390344	GEF	CON
GEF / CON	P49773	-0.707059	0.707059	4.99267e-05	0.000255789	18	P49773	HINT1	Histidine triad nucleotide-binding protein 1	HINT1_HUMAN	2	-38.7432	0.612568	GEF	CON
GEF / CON	P62633	-0.705366	0.705366	4.92265e-05	0.000255789	12	P62633	CNBP	Cellular nucleic acid-binding protein	CNBP_HUMAN	1	-38.6713	0.613287	GEF	CON
GEF / CON	P50238	-1.06091	1.06091	5.11674e-05	0.000258603	12	P50238	CRIP1	Cysteine-rich protein 1	CRIP1_HUMAN	2	-52.0669	0.479331	GEF	CON
GEF / CON	P30044	-1.28998	1.28998	6.25425e-05	0.000307775	14	P30044	PRDX5	Peroxiredoxin-5, mitochondrial	PRDX5_HUMAN	4	-59.1044	0.408956	GEF	CON
GEF / CON	P14314	-0.853957	0.853957	7.02584e-05	0.000341255	52	P14314	PRKCSH	Glucosidase 2 subunit beta	GLU2B_HUMAN	9	-44.6735	0.553265	GEF	CON
GEF / CON	Q86U42	-1.22393	1.22393	7.41833e-05	0.0003557	12	Q86U42	PABPN1	Polyadenylate-binding protein 2	PABP2_HUMAN	2	-57.1885	0.428115	GEF	CON
GEF / CON	Q13428	-1.06181	1.06181	7.70108e-05	0.000364583	6	Q13428	TCOF1	Treacle protein	TCOF_HUMAN	1	-52.097	0.47903	GEF	CON
GEF / CON	P26368	-0.740106	0.740106	8.13169e-05	0.000380157	24	P26368	U2AF2	Splicing factor U2AF 65 kDa subunit	U2AF2_HUMAN	6	-40.1305	0.598695	GEF	CON
GEF / CON	P16070	-0.670452	0.670452	0.000101262	0.0004662	12	P16070	CD44	CD44 antigen	CD44_HUMAN	2	-37.169	0.62831	GEF	CON
GEF / CON	P50552	-0.627112	0.627112	0.000103461	0.0004662	33	P50552	VASP	Vasodilator-stimulated phosphoprotein	VASP_HUMAN	5	-35.2529	0.647471	GEF	CON
GEF / CON	P30040	-0.813156	0.813156	0.000127276	0.000553504	48	P30040	ERP29	Endoplasmic reticulum resident protein 29	ERP29_HUMAN	7	-43.0865	0.569135	GEF	CON
GEF / CON	Q16630	-0.711347	0.711347	0.000135003	0.000580359	24	Q16630	CPSF6	Cleavage and polyadenylation specificity factor subunit 6	CPSF6_HUMAN	3	-38.925	0.61075	GEF	CON
GEF / CON	Q9BR76	-0.637102	0.637102	0.000137872	0.000585957	12	Q9BR76	CORO1B	Coronin-1B	COR1B_HUMAN	3	-35.6997	0.643003	GEF	CON
GEF / CON	P37108	-0.913923	0.913923	0.000162032	0.000665932	40	P37108	SRP14	Signal recognition particle 14 kDa protein	SRP14_HUMAN	6	-46.926	0.53074	GEF	CON
GEF / CON	Q13526	-1.18386	1.18386	0.000170142	0.000691666	6	Q13526	PIN1	Peptidyl-prolyl cis-trans isomerase NIMA-interacting 1	PIN1_HUMAN	1	-55.9827	0.440173	GEF	CON
GEF / CON	O75937	-1.23122	1.23122	0.000178697	0.000718633	6	O75937	DNAJC8	DnaJ homolog subfamily C member 8	DNJC8_HUMAN	1	-57.4044	0.425956	GEF	CON
GEF / CON	P39687	-0.707845	0.707845	0.000188869	0.000743036	27	P39687	ANP32A	Acidic leucine-rich nuclear phosphoprotein 32 family member A	AN32A_HUMAN	5	-38.7766	0.612234	GEF	CON
GEF / CON	Q9UBR2	-0.771662	0.771662	0.000224894	0.000849598	9	Q9UBR2	CTSZ	Cathepsin Z	CATZ_HUMAN	2	-41.4258	0.585742	GEF	CON
GEF / CON	P16949	-0.779767	0.779767	0.000241607	0.000894664	41	P16949	STMN1	Stathmin	STMN1_HUMAN	5	-41.7539	0.582461	GEF	CON
GEF / CON	O43670	-1.2112	1.2112	0.000239228	0.000894664	6	O43670	ZNF207	BUB3-interacting and GLEBS motif-containing protein ZNF207	ZN207_HUMAN	1	-56.8092	0.431908	GEF	CON
GEF / CON	Q14978	-0.769713	0.769713	0.0002507	0.000919234	12	Q14978	NOLC1	Nucleolar and coiled-body phosphoprotein 1	NOLC1_HUMAN	1	-41.3466	0.586534	GEF	CON
GEF / CON	P38159	-0.652963	0.652963	0.000283748	0.00102299	57	P38159	RBMX	RNA-binding motif protein, X chromosome	RBMX_HUMAN	8	-36.4027	0.635973	GEF	CON
GEF / CON	P14927	-0.841396	0.841396	0.000297285	0.0010589	21	P14927	UQCRB	Cytochrome b-c1 complex subunit 7	QCR7_HUMAN	3	-44.1897	0.558103	GEF	CON
GEF / CON	Q99729	-1.00954	1.00954	0.000313871	0.00110743	34	Q99729	HNRNPAB	Heterogeneous nuclear ribonucleoprotein A/B	ROAA_HUMAN	6	-50.3295	0.496705	GEF	CON
GEF / CON	P45973	-1.32203	1.32203	0.00033201	0.00114699	16	P45973	CBX5	Chromobox protein homolog 5	CBX5_HUMAN	4	-60.0029	0.399971	GEF	CON
GEF / CON	Q15691	-1.16755	1.16755	0.000334283	0.00114699	6	Q15691	MAPRE1	Microtubule-associated protein RP/EB family member 1	MARE1_HUMAN	1	-55.4825	0.445175	GEF	CON
GEF / CON	P83916	-2.10631	2.10631	0.000351588	0.0011954	6	P83916	CBX1	Chromobox protein homolog 1	CBX1_HUMAN	1	-76.7759	0.232241	GEF	CON
GEF / CON	Q9Y536	-0.908144	0.908144	0.000377668	0.0012725	6	Q9Y536	PPIAL4A	Peptidyl-prolyl cis-trans isomerase A-like 4A	PAL4A_HUMAN	1	-46.713	0.53287	GEF	CON
GEF / CON	P82979	-0.980205	0.980205	0.000426784	0.00141254	13	P82979	SARNP	SAP domain-containing ribonucleoprotein	SARNP_HUMAN	3	-49.3092	0.506908	GEF	CON
GEF / CON	P07858	-0.786187	0.786187	0.000436792	0.00143298	12	P07858	CTSB	Cathepsin B	CATB_HUMAN	1	-42.0125	0.579875	GEF	CON
GEF / CON	P49321	-0.614107	0.614107	0.000444459	0.00144546	29	P49321	NASP	Nuclear autoantigenic sperm protein	NASP_HUMAN	4	-34.6666	0.653334	GEF	CON
GEF / CON	P24534	-1.06455	1.06455	0.000478709	0.00154342	43	P24534	EEF1B2	Elongation factor 1-beta	EF1B_HUMAN	6	-52.1878	0.478122	GEF	CON
GEF / CON	P31040	-0.717728	0.717728	0.000513599	0.00161417	18	P31040	SDHA	Succinate dehydrogenase [ubiquinone] flavoprotein subunit, mitochondrial	SDHA_HUMAN	2	-39.1946	0.608054	GEF	CON
GEF / CON	Q5JTJ3	-1.91439	1.91439	0.000557134	0.0017364	6	Q5JTJ3	COA6	Cytochrome c oxidase assembly factor 6 homolog	COA6_HUMAN	1	-73.4716	0.265284	GEF	CON
GEF / CON	O94826	-0.632533	0.632533	0.000601475	0.00182888	12	O94826	TOMM70	Mitochondrial import receptor subunit TOM70	TOM70_HUMAN	2	-35.4957	0.645043	GEF	CON
GEF / CON	P82970	-1.42767	1.42767	0.000607379	0.00183193	6	P82970	HMGN5	High mobility group nucleosome-binding domain-containing protein 5	HMGN5_HUMAN	1	-62.8268	0.371732	GEF	CON
GEF / CON	P10599	-0.930831	0.930831	0.000642526	0.00190718	42	P10599	TXN	Thioredoxin	THIO_HUMAN	6	-47.5444	0.524556	GEF	CON
GEF / CON	P49458	-1.36739	1.36739	0.00064134	0.00190718	10	P49458	SRP9	Signal recognition particle 9 kDa protein	SRP09_HUMAN	3	-61.2408	0.387592	GEF	CON
GEF / CON	Q03405	-1.07261	1.07261	0.000669281	0.00197095	14	Q03405	PLAUR	Urokinase plasminogen activator surface receptor	UPAR_HUMAN	2	-52.4543	0.475457	GEF	CON
GEF / CON	P15531	-1.64082	1.64082	0.000702496	0.00205261	6	P15531	NME1	Nucleoside diphosphate kinase A	NDKA_HUMAN	2	-67.9327	0.320673	GEF	CON
GEF / CON	Q14152	-0.64449	0.64449	0.000768639	0.00221132	17	Q14152	EIF3A	Eukaryotic translation initiation factor 3 subunit A	EIF3A_HUMAN	7	-36.0281	0.639719	GEF	CON
GEF / CON	O43399	-0.654468	0.654468	0.000788503	0.00225115	31	O43399	TPD52L2	Tumor protein D54	TPD54_HUMAN	6	-36.469	0.63531	GEF	CON
GEF / CON	P22307	-1.05638	1.05638	0.000851198	0.00237573	18	P22307	SCP2	Non-specific lipid-transfer protein	NLTP_HUMAN	4	-51.9163	0.480837	GEF	CON
GEF / CON	Q96EP5	-1.46241	1.46241	0.000850974	0.00237573	14	Q96EP5	DAZAP1	DAZ-associated protein 1	DAZP1_HUMAN	3	-63.7113	0.362887	GEF	CON
GEF / CON	P43487	-0.709193	0.709193	0.0010274	0.00276437	24	P43487	RANBP1	Ran-specific GTPase-activating protein	RANG_HUMAN	5	-38.8338	0.611662	GEF	CON
GEF / CON	O43895	-1.72962	1.72962	0.00105024	0.00278574	6	O43895	XPNPEP2	Xaa-Pro aminopeptidase 2	XPP2_HUMAN	1	-69.8468	0.301532	GEF	CON
GEF / CON	Q9NX18	-1.97001	1.97001	0.0011223	0.00295591	11	Q9NX18	SDHAF2	Succinate dehydrogenase assembly factor 2, mitochondrial	SDHF2_HUMAN	1	-74.475	0.25525	GEF	CON
GEF / CON	Q9UKK9	-1.45177	1.45177	0.00113911	0.00297922	12	Q9UKK9	NUDT5	ADP-sugar pyrophosphatase	NUDT5_HUMAN	2	-63.4428	0.365572	GEF	CON
GEF / CON	P02768	-1.0487	1.0487	0.00115739	0.00300599	18	P02768	ALB	Serum albumin	ALBU_HUMAN	2	-51.6595	0.483405	GEF	CON
GEF / CON	Q04837	-1.66896	1.66896	0.00126064	0.00325157	29	Q04837	SSBP1	Single-stranded DNA-binding protein, mitochondrial	SSBP_HUMAN	5	-68.552	0.31448	GEF	CON
GEF / CON	Q13435	-0.691618	0.691618	0.00134871	0.00345492	23	Q13435	SF3B2	Splicing factor 3B subunit 2	SF3B2_HUMAN	4	-38.0841	0.619159	GEF	CON
GEF / CON	Q9BUK0	-1.62476	1.62476	0.00149059	0.00374148	6	Q9BUK0	CHCHD7	Coiled-coil-helix-coiled-coil-helix domain-containing protein 7	CHCH7_HUMAN	1	-67.5737	0.324263	GEF	CON
GEF / CON	Q14847	-0.74362	0.74362	0.00160123	0.00396596	44	Q14847	LASP1	LIM and SH3 domain protein 1	LASP1_HUMAN	6	-40.2761	0.597239	GEF	CON
GEF / CON	P63173	-0.63449	0.63449	0.00163788	0.00401503	27	P63173	RPL38	60S ribosomal protein L38	RL38_HUMAN	3	-35.5832	0.644168	GEF	CON
GEF / CON	Q9Y2W1	-0.93801	0.93801	0.00164251	0.00401503	6	Q9Y2W1	THRAP3	Thyroid hormone receptor-associated protein 3	TR150_HUMAN	2	-47.8048	0.521952	GEF	CON
GEF / CON	P62942	-0.624489	0.624489	0.00169851	0.00412495	12	P62942	FKBP1A	Peptidyl-prolyl cis-trans isomerase FKBP1A	FKB1A_HUMAN	2	-35.135	0.64865	GEF	CON
GEF / CON	Q9NWU2	-0.903388	0.903388	0.00186392	0.00449747	6	Q9NWU2	GID8	Glucose-induced degradation protein 8 homolog	GID8_HUMAN	1	-46.537	0.53463	GEF	CON
GEF / CON	Q9UMX0	-1.30985	1.30985	0.00195495	0.00465701	7	Q9UMX0	UBQLN1	Ubiquilin-1	UBQL1_HUMAN	3	-59.6638	0.403362	GEF	CON
GEF / CON	A8MWD9;P62308	-1.18323	1.18323	0.00201413	0.00476761	6	A8MWD9;P62308	SNRPGP15;SNRPG	Putative small nuclear ribonucleoprotein G-like protein 15;Small nuclear ribonucleoprotein G	RUXGL_HUMAN;RUXG_HUMAN	1	-55.9636	0.440364	GEF	CON
GEF / CON	Q15121	-0.703549	0.703549	0.00278124	0.00604758	6	Q15121	PEA15	Astrocytic phosphoprotein PEA-15	PEA15_HUMAN	1	-38.594	0.61406	GEF	CON
GEF / CON	P51858	-0.61961	0.61961	0.00307257	0.00660426	23	P51858	HDGF	Hepatoma-derived growth factor	HDGF_HUMAN	4	-34.9153	0.650847	GEF	CON
GEF / CON	Q4VC31	-1.00956	1.00956	0.00345879	0.00722675	21	Q4VC31	CCDC58	Coiled-coil domain-containing protein 58	CCD58_HUMAN	4	-50.3303	0.496697	GEF	CON
GEF / CON	P80723	-0.709641	0.709641	0.00367487	0.00755224	23	P80723	BASP1	Brain acid soluble protein 1	BASP1_HUMAN	4	-38.8528	0.611472	GEF	CON
GEF / CON	P46013	-1.31611	1.31611	0.00367515	0.00755224	5	P46013	MKI67	Proliferation marker protein Ki-67	KI67_HUMAN	1	-59.8383	0.401617	GEF	CON
GEF / CON	Q9NX24	-1.30989	1.30989	0.00371076	0.00758374	11	Q9NX24	NHP2	H/ACA ribonucleoprotein complex subunit 2	NHP2_HUMAN	2	-59.6648	0.403352	GEF	CON
GEF / CON	Q8NC51	-0.812162	0.812162	0.00373345	0.00758864	24	Q8NC51	SERBP1	Plasminogen activator inhibitor 1 RNA-binding protein	PAIRB_HUMAN	5	-43.0472	0.569528	GEF	CON
GEF / CON	P61758	-1.5636	1.5636	0.00379151	0.007665	8	P61758	VBP1	Prefoldin subunit 3	PFD3_HUMAN	2	-66.1695	0.338305	GEF	CON
GEF / CON	Q13595	-2.24148	2.24148	0.00395464	0.00795179	8	Q13595	TRA2A	Transformer-2 protein homolog alpha	TRA2A_HUMAN	2	-78.853	0.21147	GEF	CON
GEF / CON	Q15388	-1.20523	1.20523	0.00420987	0.00837495	6	Q15388	TOMM20	Mitochondrial import receptor subunit TOM20 homolog	TOM20_HUMAN	1	-56.63	0.4337	GEF	CON
GEF / CON	P20933	-1.25362	1.25362	0.00425739	0.00842467	6	P20933	AGA	N(4)-(beta-N-acetylglucosaminyl)-L-asparaginase	ASPG_HUMAN	1	-58.0606	0.419394	GEF	CON
GEF / CON	P33991	-0.963181	0.963181	0.00429304	0.00845051	36	P33991	MCM4	DNA replication licensing factor MCM4	MCM4_HUMAN	10	-48.7075	0.512925	GEF	CON
GEF / CON	Q86V81	-0.604211	0.604211	0.00462948	0.00897111	23	Q86V81	ALYREF	THO complex subunit 4	THOC4_HUMAN	6	-34.2169	0.657831	GEF	CON
GEF / CON	P62316	-1.33794	1.33794	0.00493231	0.00944065	6	P62316	SNRPD2	Small nuclear ribonucleoprotein Sm D2	SMD2_HUMAN	2	-60.4415	0.395585	GEF	CON
GEF / CON	Q9BV40	-1.31263	1.31263	0.00491311	0.00944065	6	Q9BV40	VAMP8	Vesicle-associated membrane protein 8	VAMP8_HUMAN	1	-59.7414	0.402586	GEF	CON
GEF / CON	P51970	-1.52337	1.52337	0.00520614	0.00968704	24	P51970	NDUFA8	NADH dehydrogenase [ubiquinone] 1 alpha subcomplex subunit 8	NDUA8_HUMAN	4	-65.2129	0.347871	GEF	CON
GEF / CON	Q9BRP8	-1.48572	1.48572	0.00571585	0.0104791	6	Q9BRP8	PYM1	Partner of Y14 and mago	PYM1_HUMAN	1	-64.2929	0.357071	GEF	CON
GEF / CON	Q9BT09	-0.817313	0.817313	0.00582578	0.0106285	33	Q9BT09	CNPY3	Protein canopy homolog 3	CNPY3_HUMAN	5	-43.2502	0.567498	GEF	CON
GEF / CON	O60888	-0.795536	0.795536	0.00585767	0.0106348	24	O60888	CUTA	Protein CutA	CUTA_HUMAN	3	-42.3871	0.576129	GEF	CON
GEF / CON	P63104	-0.880171	0.880171	0.00594471	0.0107407	43	P63104	YWHAZ	14-3-3 protein zeta/delta	1433Z_HUMAN	9	-45.6697	0.543303	GEF	CON
GEF / CON	P56385	-1.05961	1.05961	0.0063161	0.0111954	6	P56385	ATP5I	ATP synthase subunit e, mitochondrial	ATP5I_HUMAN	1	-52.0237	0.479763	GEF	CON
GEF / CON	P63220	-0.608667	0.608667	0.00628693	0.0111954	34	P63220	RPS21	40S ribosomal protein S21	RS21_HUMAN	5	-34.4198	0.655802	GEF	CON
GEF / CON	Q9NQ29	-0.8519	0.8519	0.00629648	0.0111954	6	Q9NQ29	LUC7L	Putative RNA-binding protein Luc7-like 1	LUC7L_HUMAN	1	-44.5945	0.554055	GEF	CON
GEF / CON	Q07955	-1.71304	1.71304	0.00634994	0.0112022	61	Q07955	SRSF1	Serine/arginine-rich splicing factor 1	SRSF1_HUMAN	10	-69.4982	0.305018	GEF	CON
GEF / CON	P06702	-0.725016	0.725016	0.0069641	0.012118	27	P06702	S100A9	Protein S100-A9	S10A9_HUMAN	4	-39.501	0.60499	GEF	CON
GEF / CON	O43395	-1.03379	1.03379	0.00696624	0.012118	6	O43395	PRPF3	U4/U6 small nuclear ribonucleoprotein Prp3	PRPF3_HUMAN	1	-51.1574	0.488426	GEF	CON
GEF / CON	Q9UK76	-1.41041	1.41041	0.00695872	0.012118	6	Q9UK76	JPT1	Jupiter microtubule associated homolog 1	JUPI1_HUMAN	1	-62.3794	0.376206	GEF	CON
GEF / CON	P35637	-0.889447	0.889447	0.00724028	0.0124786	47	P35637	FUS	RNA-binding protein FUS	FUS_HUMAN	8	-46.0179	0.539821	GEF	CON
GEF / CON	A9MFS0;B4TF79;B4TSC5;B5BKF3;B5F2K9;B5FRK1;B5R004;B5R990;P0A1D5;P0A1D6;Q5PL63	-1.12131	1.12131	0.00738722	0.0126156	5	A9MFS0;B4TF79;B4TSC5;B5BKF3;B5F2K9;B5FRK1;B5R004;B5R990;P0A1D5;P0A1D6;Q5PL63	groS	10 kDa chaperonin	CH10_SALAR;CH10_SALHS;CH10_SALSV;CH10_SALPK;CH10_SALA4;CH10_SALDC;CH10_SALEP;CH10_SALG2;CH10_SALTY;CH10_SALTI;CH10_SALPA	1	-54.0325	0.459675	GEF	CON
GEF / CON	Q02818	-1.10307	1.10307	0.00746017	0.0126823	17	Q02818	NUCB1	Nucleobindin-1	NUCB1_HUMAN	3	-53.4477	0.465523	GEF	CON
GEF / CON	Q9NS69	-1.46867	1.46867	0.00758324	0.0128332	8	Q9NS69	TOMM22	Mitochondrial import receptor subunit TOM22 homolog	TOM22_HUMAN	2	-63.8685	0.361315	GEF	CON
GEF / CON	P48634	-0.833029	0.833029	0.00766268	0.0129092	6	P48634	PRRC2A	Protein PRRC2A	PRC2A_HUMAN	1	-43.865	0.56135	GEF	CON
GEF / CON	P27816	-0.967248	0.967248	0.00779809	0.01302	6	P27816	MAP4	Microtubule-associated protein 4	MAP4_HUMAN	1	-48.8519	0.511481	GEF	CON
GEF / CON	Q8IUE6	-0.985483	0.985483	0.00790925	0.0131469	36	Q8IUE6	HIST2H2AB	Histone H2A type 2-B	H2A2B_HUMAN	3	-49.4943	0.505057	GEF	CON
GEF / CON	Q9UNP9	-0.775193	0.775193	0.0080667	0.0133493	6	Q9UNP9	PPIE	Peptidyl-prolyl cis-trans isomerase E	PPIE_HUMAN	2	-41.569	0.58431	GEF	CON
GEF / CON	P50281	-1.31413	1.31413	0.00811819	0.0133753	10	P50281	MMP14	Matrix metalloproteinase-14	MMP14_HUMAN	1	-59.7833	0.402167	GEF	CON
GEF / CON	P84103	-0.812155	0.812155	0.00835144	0.0136993	36	P84103	SRSF3	Serine/arginine-rich splicing factor 3	SRSF3_HUMAN	4	-43.0469	0.569531	GEF	CON
GEF / CON	Q15637	-1.35065	1.35065	0.00848923	0.0138645	16	Q15637	SF1	Splicing factor 1	SF01_HUMAN	2	-60.7886	0.392114	GEF	CON
GEF / CON	P07711	-1.35629	1.35629	0.0085563	0.0138662	24	P07711	CTSL	Cathepsin L1	CATL1_HUMAN	4	-60.9414	0.390586	GEF	CON
GEF / CON	P31689	-1.42784	1.42784	0.0088056	0.0141952	6	P31689	DNAJA1	DnaJ homolog subfamily A member 1	DNJA1_HUMAN	1	-62.8313	0.371687	GEF	CON
GEF / CON	P0C0S5;Q71UI9	-0.767381	0.767381	0.00912108	0.0144953	34	P0C0S5;Q71UI9	H2AFZ;H2AFV	Histone H2A.Z;Histone H2A.V	H2AZ_HUMAN;H2AV_HUMAN	4	-41.2517	0.587483	GEF	CON
GEF / CON	O00264	-0.901194	0.901194	0.00914674	0.0144953	6	O00264	PGRMC1	Membrane-associated progesterone receptor component 1	PGRC1_HUMAN	1	-46.4557	0.535443	GEF	CON
GEF / CON	O95816	-0.884867	0.884867	0.00914677	0.0144953	6	O95816	BAG2	BAG family molecular chaperone regulator 2	BAG2_HUMAN	1	-45.8462	0.541538	GEF	CON
GEF / CON	Q9Y5V0	-1.30662	1.30662	0.00926198	0.014616	6	Q9Y5V0	ZNF706	Zinc finger protein 706	ZN706_HUMAN	1	-59.5733	0.404267	GEF	CON
GEF / CON	Q99757	-1.99284	1.99284	0.00932504	0.0146536	6	Q99757	TXN2	Thioredoxin, mitochondrial	THIOM_HUMAN	1	-74.8756	0.251244	GEF	CON
GEF / CON	O43504	-1.30491	1.30491	0.00954019	0.0148051	12	O43504	LAMTOR5	Ragulator complex protein LAMTOR5	LTOR5_HUMAN	2	-59.5254	0.404746	GEF	CON
GEF / CON	O95218	-1.32574	1.32574	0.00960127	0.0148383	5	O95218	ZRANB2	Zinc finger Ran-binding domain-containing protein 2	ZRAB2_HUMAN	1	-60.1057	0.398943	GEF	CON
GEF / CON	Q16718	-1.20406	1.20406	0.00980086	0.0150844	16	Q16718	NDUFA5	NADH dehydrogenase [ubiquinone] 1 alpha subcomplex subunit 5	NDUA5_HUMAN	3	-56.5949	0.434051	GEF	CON
GEF / CON	P10412;P16402;P16403	-1.50673	1.50673	0.00984984	0.0150977	40	P10412;P16402;P16403	HIST1H1E;HIST1H1D;HIST1H1C	Histone H1.4;Histone H1.3;Histone H1.2	H14_HUMAN;H13_HUMAN;H12_HUMAN	7	-64.8093	0.351907	GEF	CON
GEF / CON	P32119	-0.966744	0.966744	0.0102368	0.0156269	18	P32119	PRDX2	Peroxiredoxin-2	PRDX2_HUMAN	3	-48.8341	0.511659	GEF	CON
GEF / CON	Q15459	-1.15583	1.15583	0.0104939	0.01577	7	Q15459	SF3A1	Splicing factor 3A subunit 1	SF3A1_HUMAN	3	-55.1193	0.448807	GEF	CON
GEF / CON	P55769	-0.753686	0.753686	0.0104993	0.01577	16	P55769	SNU13	NHP2-like protein 1	NH2L1_HUMAN	3	-40.6914	0.593086	GEF	CON
GEF / CON	Q9UHD1	-0.763376	0.763376	0.0106479	0.0159293	6	Q9UHD1	CHORDC1	Cysteine and histidine-rich domain-containing protein 1	CHRD1_HUMAN	1	-41.0884	0.589116	GEF	CON
GEF / CON	O60925	-0.691624	0.691624	0.0109009	0.0162427	10	O60925	PFDN1	Prefoldin subunit 1	PFD1_HUMAN	2	-38.0843	0.619157	GEF	CON
GEF / CON	P22102	-0.767057	0.767057	0.0109674	0.0162769	8	P22102	GART	Trifunctional purine biosynthetic protein adenosine-3	PUR2_HUMAN	2	-41.2385	0.587615	GEF	CON
GEF / CON	Q14165	-0.649596	0.649596	0.0113835	0.0166958	6	Q14165	MLEC	Malectin	MLEC_HUMAN	1	-36.2541	0.637459	GEF	CON
GEF / CON	P11586	-1.38983	1.38983	0.0116546	0.0168495	9	P11586	MTHFD1	C-1-tetrahydrofolate synthase, cytoplasmic	C1TC_HUMAN	4	-61.839	0.38161	GEF	CON
GEF / CON	O95881	-0.885911	0.885911	0.0120885	0.0173315	33	O95881	TXNDC12	Thioredoxin domain-containing protein 12	TXD12_HUMAN	5	-45.8854	0.541146	GEF	CON
GEF / CON	Q13405	-1.2438	1.2438	0.012095	0.0173315	6	Q13405	MRPL49	39S ribosomal protein L49, mitochondrial	RM49_HUMAN	1	-57.7742	0.422258	GEF	CON
GEF / CON	P50502	-0.808603	0.808603	0.0122105	0.0174302	42	P50502	ST13	Hsc70-interacting protein	F10A1_HUMAN	8	-42.9065	0.570935	GEF	CON
GEF / CON	P30084	-0.672355	0.672355	0.0122971	0.0174594	12	P30084	ECHS1	Enoyl-CoA hydratase, mitochondrial	ECHM_HUMAN	2	-37.2518	0.627482	GEF	CON
GEF / CON	P12270	-0.760714	0.760714	0.0125753	0.0177478	12	P12270	TPR	Nucleoprotein TPR	TPR_HUMAN	2	-40.9796	0.590204	GEF	CON
GEF / CON	Q06323	-1.22109	1.22109	0.0135115	0.0188397	12	Q06323	PSME1	Proteasome activator complex subunit 1	PSME1_HUMAN	3	-57.1042	0.428958	GEF	CON
GEF / CON	P58546	-0.807481	0.807481	0.0162442	0.0222539	27	P58546	MTPN	Myotrophin	MTPN_HUMAN	5	-42.8621	0.571379	GEF	CON
GEF / CON	P09234	-1.04695	1.04695	0.0165741	0.0225408	25	P09234	SNRPC	U1 small nuclear ribonucleoprotein C	RU1C_HUMAN	4	-51.6011	0.483989	GEF	CON
GEF / CON	Q9NPA8	-1.02219	1.02219	0.0171464	0.0232346	5	Q9NPA8	ENY2	Transcription and mRNA export factor ENY2	ENY2_HUMAN	1	-50.7633	0.492367	GEF	CON
GEF / CON	Q9C005	-1.09698	1.09698	0.0179385	0.0241273	6	Q9C005	DPY30	Protein dpy-30 homolog	DPY30_HUMAN	2	-53.2505	0.467495	GEF	CON
GEF / CON	O00193	-0.701546	0.701546	0.018536	0.0246707	6	O00193	SMAP	Small acidic protein	SMAP_HUMAN	1	-38.5087	0.614913	GEF	CON
GEF / CON	Q9H2U2	-0.94505	0.94505	0.0196101	0.0258246	6	Q9H2U2	PPA2	Inorganic pyrophosphatase 2, mitochondrial	IPYR2_HUMAN	1	-48.0588	0.519412	GEF	CON
GEF / CON	Q01844	-0.826084	0.826084	0.0201443	0.026435	18	Q01844	EWSR1	RNA-binding protein EWS	EWS_HUMAN	3	-43.5942	0.564058	GEF	CON
GEF / CON	Q9BX68	-1.09189	1.09189	0.0211914	0.0274242	12	Q9BX68	HINT2	Histidine triad nucleotide-binding protein 2, mitochondrial	HINT2_HUMAN	2	-53.0853	0.469147	GEF	CON
GEF / CON	P12277	-0.812273	0.812273	0.0220477	0.0283362	7	P12277	CKB	Creatine kinase B-type	KCRB_HUMAN	2	-43.0516	0.569484	GEF	CON
GEF / CON	P35244	-0.666683	0.666683	0.0230972	0.0294414	7	P35244	RPA3	Replication protein A 14 kDa subunit	RFA3_HUMAN	2	-37.0047	0.629953	GEF	CON
GEF / CON	Q13177	-0.583777	0.583777	0.0235799	0.0297935	18	Q13177	PAK2	Serine/threonine-protein kinase PAK 2	PAK2_HUMAN	3	-33.2785	0.667215	GEF	CON
GEF / CON	O75533	-1.84316	1.84316	0.0258222	0.0322993	8	O75533	SF3B1	Splicing factor 3B subunit 1	SF3B1_HUMAN	4	-72.1289	0.278711	GEF	CON
GEF / CON	P78527	-0.689748	0.689748	0.0278489	0.0341491	50	P78527	PRKDC	DNA-dependent protein kinase catalytic subunit	PRKDC_HUMAN	30	-38.0038	0.619962	GEF	CON
GEF / CON	Q12905	-1.06674	1.06674	0.0281568	0.0343018	9	Q12905	ILF2	Interleukin enhancer-binding factor 2	ILF2_HUMAN	5	-52.2603	0.477397	GEF	CON
GEF / CON	O00217	-0.862959	0.862959	0.0295494	0.0355353	11	O00217	NDUFS8	NADH dehydrogenase [ubiquinone] iron-sulfur protein 8, mitochondrial	NDUS8_HUMAN	2	-45.0176	0.549824	GEF	CON
GEF / CON	P46976	-1.38286	1.38286	0.0304904	0.0365023	4	P46976	GYG1	Glycogenin-1	GLYG_HUMAN	1	-61.6541	0.383459	GEF	CON
GEF / CON	Q86TS9	-1.05117	1.05117	0.0311043	0.0369012	6	Q86TS9	MRPL52	39S ribosomal protein L52, mitochondrial	RM52_HUMAN	1	-51.7425	0.482575	GEF	CON
GEF / CON	O00233	-0.823193	0.823193	0.0325111	0.037879	6	O00233	PSMD9	26S proteasome non-ATPase regulatory subunit 9	PSMD9_HUMAN	1	-43.481	0.56519	GEF	CON
GEF / CON	P23588	-1.22703	1.22703	0.0326647	0.0379397	6	P23588	EIF4B	Eukaryotic translation initiation factor 4B	IF4B_HUMAN	1	-57.2804	0.427196	GEF	CON
GEF / CON	O75380	-1.47951	1.47951	0.0330639	0.0381664	11	O75380	NDUFS6	NADH dehydrogenase [ubiquinone] iron-sulfur protein 6, mitochondrial	NDUS6_HUMAN	2	-64.139	0.35861	GEF	CON
GEF / CON	P62310	-1.55356	1.55356	0.036971	0.0419004	12	P62310	LSM3	U6 snRNA-associated Sm-like protein LSm3	LSM3_HUMAN	2	-65.9332	0.340668	GEF	CON
GEF / CON	Q15843	-1.3041	1.3041	0.0373147	0.0420352	18	Q15843	NEDD8	NEDD8	NEDD8_HUMAN	3	-59.5025	0.404975	GEF	CON
GEF / CON	P04844	-0.582361	0.582361	0.0390685	0.0436384	23	P04844	RPN2	Dolichyl-diphosphooligosaccharide--protein glycosyltransferase subunit 2	RPN2_HUMAN	8	-33.213	0.66787	GEF	CON
GEF / CON	P05386	-0.842082	0.842082	0.0406135	0.0447407	18	P05386	RPLP1	60S acidic ribosomal protein P1	RLA1_HUMAN	2	-44.2162	0.557838	GEF	CON
GEF / CON	Q9UKV3	-0.990432	0.990432	0.0420377	0.0459711	10	Q9UKV3	ACIN1	Apoptotic chromatin condensation inducer in the nucleus	ACINU_HUMAN	2	-49.6673	0.503327	GEF	CON

## Sheet: rap
Comparison (group1/group2)	ProteinGroups	AVG Log2 Ratio	Absolute AVG Log2 Ratio	Pvalue	Qvalue	# of Ratios	UniProtIds	Genes	ProteinDescriptions	ProteinNames	# Unique Total Peptides	% Change	Ratio	Condition Numerator	Condition Denominator
RAP / CON	P62805	0.835232	0.835232	1.72582e-13	5.40758e-12	158	P62805	HIST1H4A	Histone H4	H4_HUMAN	14	78.4144	1.78414	RAP	CON
RAP / CON	P04264	1.93047	1.93047	4.35051e-12	8.17896e-11	43	P04264	KRT1	Keratin, type II cytoskeletal 1	K2C1_HUMAN	8	281.181	3.81181	RAP	CON
RAP / CON	P04179	2.5603	2.5603	3.46557e-09	3.90916e-08	44	P04179	SOD2	Superoxide dismutase [Mn], mitochondrial	SODM_HUMAN	6	489.832	5.89832	RAP	CON
RAP / CON	P07305	2.55878	2.55878	6.57742e-08	5.79635e-07	9	P07305	H1F0	Histone H1.0	H10_HUMAN	1	489.211	5.89211	RAP	CON
RAP / CON	P14678;P63162	2.64487	2.64487	2.24024e-07	1.57937e-06	6	P14678;P63162	SNRPB;SNRPN	Small nuclear ribonucleoprotein-associated proteins B and B';Small nuclear ribonucleoprotein-associated protein N	RSMB_HUMAN;RSMN_HUMAN	1	525.44	6.2544	RAP	CON
RAP / CON	Q9P1F3	1.19992	1.19992	4.03708e-07	2.52991e-06	40	Q9P1F3	ABRACL	Costars family protein ABRACL	ABRAL_HUMAN	4	129.727	2.29727	RAP	CON
RAP / CON	P68431	1.02477	1.02477	5.32865e-07	3.26669e-06	36	P68431	HIST1H3A	Histone H3.1	H31_HUMAN	2	103.463	2.03463	RAP	CON
RAP / CON	P05387	1.92077	1.92077	8.4896e-07	4.69425e-06	54	P05387	RPLP2	60S acidic ribosomal protein P2	RLA2_HUMAN	6	278.626	3.78626	RAP	CON
RAP / CON	P52815	2.18334	2.18334	9.34361e-07	4.97151e-06	44	P52815	MRPL12	39S ribosomal protein L12, mitochondrial	RM12_HUMAN	6	354.204	4.54204	RAP	CON
RAP / CON	Q6FI13	1.02688	1.02688	1.22353e-06	6.27338e-06	64	Q6FI13	HIST2H2AA3	Histone H2A type 2-A	H2A2A_HUMAN	6	103.761	2.03761	RAP	CON
RAP / CON	P05109	2.33974	2.33974	1.35137e-06	6.80514e-06	13	P05109	S100A8	Protein S100-A8	S10A8_HUMAN	2	406.211	5.06211	RAP	CON
RAP / CON	Q71DI3	1.7559	1.7559	2.55126e-06	1.17944e-05	26	Q71DI3	HIST2H3A	Histone H3.2	H32_HUMAN	2	237.737	3.37737	RAP	CON
RAP / CON	Q15293	1.43239	1.43239	4.45293e-06	1.7939e-05	13	Q15293	RCN1	Reticulocalbin-1	RCN1_HUMAN	2	169.894	2.69894	RAP	CON
RAP / CON	Q00059	0.940513	0.940513	7.33829e-06	2.72289e-05	24	Q00059	TFAM	Transcription factor A, mitochondrial	TFAM_HUMAN	4	91.921	1.91921	RAP	CON
RAP / CON	P26583	0.788214	0.788214	1.31756e-05	4.53113e-05	30	P26583	HMGB2	High mobility group protein B2	HMGB2_HUMAN	3	72.6935	1.72693	RAP	CON
RAP / CON	Q13242	0.6288	0.6288	1.36381e-05	4.57851e-05	18	Q13242	SRSF9	Serine/arginine-rich splicing factor 9	SRSF9_HUMAN	3	54.6278	1.54628	RAP	CON
RAP / CON	P06396	0.640348	0.640348	2.45193e-05	7.68271e-05	130	P06396	GSN	Gelsolin	GELS_HUMAN	17	55.8705	1.55871	RAP	CON
RAP / CON	O60869	1.63971	1.63971	4.64616e-05	0.000136481	6	O60869	EDF1	Endothelial differentiation-related factor 1	EDF1_HUMAN	1	211.604	3.11604	RAP	CON
RAP / CON	Q9NZZ3	2.09606	2.09606	5.55387e-05	0.000158201	15	Q9NZZ3	CHMP5	Charged multivesicular body protein 5	CHMP5_HUMAN	2	327.54	4.2754	RAP	CON
RAP / CON	Q13310	1.07497	1.07497	6.16764e-05	0.000172206	24	Q13310	PABPC4	Polyadenylate-binding protein 4	PABP4_HUMAN	6	110.668	2.10668	RAP	CON
RAP / CON	P62851	0.80865	0.80865	8.37684e-05	0.000224978	17	P62851	RPS25	40S ribosomal protein S25	RS25_HUMAN	3	75.1572	1.75157	RAP	CON
RAP / CON	Q01105	1.56054	1.56054	9.28694e-05	0.000242492	31	Q01105	SET	Protein SET	SET_HUMAN	5	194.965	2.94965	RAP	CON
RAP / CON	P63241	0.866183	0.866183	0.000122369	0.000305381	61	P63241	EIF5A	Eukaryotic translation initiation factor 5A-1	IF5A1_HUMAN	8	82.2834	1.82283	RAP	CON
RAP / CON	P15586	1.34129	1.34129	0.00016853	0.000392771	26	P15586	GNS	N-acetylglucosamine-6-sulfatase	GNS_HUMAN	5	153.378	2.53378	RAP	CON
RAP / CON	Q04837	1.01338	1.01338	0.000188361	0.000430919	37	Q04837	SSBP1	Single-stranded DNA-binding protein, mitochondrial	SSBP_HUMAN	5	101.864	2.01864	RAP	CON
RAP / CON	Q92522	1.11996	1.11996	0.00020321	0.000454802	21	Q92522	H1FX	Histone H1x	H1X_HUMAN	3	117.341	2.17341	RAP	CON
RAP / CON	Q07020	0.899956	0.899956	0.000222016	0.000492979	16	Q07020	RPL18	60S ribosomal protein L18	RL18_HUMAN	2	86.6009	1.86601	RAP	CON
RAP / CON	Q14978	2.06	2.06	0.000305367	0.000642638	12	Q14978	NOLC1	Nucleolar and coiled-body phosphoprotein 1	NOLC1_HUMAN	1	316.985	4.16985	RAP	CON
RAP / CON	P35908	1.74512	1.74512	0.000331248	0.00069194	6	P35908	KRT2	Keratin, type II cytoskeletal 2 epidermal	K22E_HUMAN	1	235.223	3.35223	RAP	CON
RAP / CON	P62979	0.74035	0.74035	0.000341626	0.000708372	74	P62979	RPS27A	Ubiquitin-40S ribosomal protein S27a	RS27A_HUMAN	11	67.0581	1.67058	RAP	CON
RAP / CON	Q15185	0.807023	0.807023	0.000349592	0.000714385	13	Q15185	PTGES3	Prostaglandin E synthase 3	TEBP_HUMAN	3	74.9597	1.7496	RAP	CON
RAP / CON	P99999	1.46257	1.46257	0.000398179	0.000785221	22	P99999	CYCS	Cytochrome c	CYC_HUMAN	4	175.6	2.756	RAP	CON
RAP / CON	Q9NX63	1.44151	1.44151	0.000445653	0.000866719	6	Q9NX63	CHCHD3	MICOS complex subunit MIC19	MIC19_HUMAN	1	171.605	2.71605	RAP	CON
RAP / CON	Q13442	1.40866	1.40866	0.000525719	0.000981807	6	Q13442	PDAP1	28 kDa heat- and acid-stable phosphoprotein	HAP28_HUMAN	1	165.491	2.65491	RAP	CON
RAP / CON	Q07021	1.46125	1.46125	0.000539176	0.000988688	34	Q07021	C1QBP	Complement component 1 Q subcomponent-binding protein, mitochondrial	C1QBP_HUMAN	5	175.347	2.75347	RAP	CON
RAP / CON	P62750	0.774654	0.774654	0.000736487	0.00129	22	P62750	RPL23A	60S ribosomal protein L23a	RL23A_HUMAN	2	71.078	1.71078	RAP	CON
RAP / CON	Q9BTT0	0.85585	0.85585	0.000749656	0.00130355	17	Q9BTT0	ANP32E	Acidic leucine-rich nuclear phosphoprotein 32 family member E	AN32E_HUMAN	3	80.9825	1.80982	RAP	CON
RAP / CON	P80723	1.127	1.127	0.000753473	0.00130355	34	P80723	BASP1	Brain acid soluble protein 1	BASP1_HUMAN	4	118.404	2.18404	RAP	CON
RAP / CON	P06899;P23527;P33778;Q16778	1.90197	1.90197	0.00138885	0.00216384	12	P06899;P23527;P33778;Q16778	HIST1H2BJ;HIST1H2BO;HIST1H2BB;HIST2H2BE	Histone H2B type 1-J;Histone H2B type 1-O;Histone H2B type 1-B;Histone H2B type 2-E	H2B1J_HUMAN;H2B1O_HUMAN;H2B1B_HUMAN;H2B2E_HUMAN	2	273.722	3.73722	RAP	CON
RAP / CON	P62266	1.90535	1.90535	0.00165759	0.00247323	6	P62266	RPS23	40S ribosomal protein S23	RS23_HUMAN	1	274.6	3.746	RAP	CON
RAP / CON	Q13595	0.773554	0.773554	0.00205557	0.00292763	10	Q13595	TRA2A	Transformer-2 protein homolog alpha	TRA2A_HUMAN	2	70.9476	1.70948	RAP	CON
RAP / CON	P21291	0.705316	0.705316	0.00249458	0.00341491	6	P21291	CSRP1	Cysteine and glycine-rich protein 1	CSRP1_HUMAN	1	63.0502	1.6305	RAP	CON
RAP / CON	Q9NPA8	1.20132	1.20132	0.002533	0.00345076	5	Q9NPA8	ENY2	Transcription and mRNA export factor ENY2	ENY2_HUMAN	1	129.95	2.2995	RAP	CON
RAP / CON	Q01130	1.00968	1.00968	0.0025691	0.00348311	34	Q01130	SRSF2	Serine/arginine-rich splicing factor 2	SRSF2_HUMAN	3	101.346	2.01346	RAP	CON
RAP / CON	O43852	1.50873	1.50873	0.00263647	0.00355734	6	O43852	CALU	Calumenin	CALU_HUMAN	1	184.56	2.8456	RAP	CON
RAP / CON	P26373	0.82544	0.82544	0.00306429	0.00392786	13	P26373	RPL13	60S ribosomal protein L13	RL13_HUMAN	2	77.2076	1.77208	RAP	CON
RAP / CON	P23193	0.943994	0.943994	0.0030641	0.00392786	9	P23193	TCEA1	Transcription elongation factor A protein 1	TCEA1_HUMAN	1	92.3847	1.92385	RAP	CON
RAP / CON	O15347	1.07184	1.07184	0.00332996	0.00419218	16	O15347	HMGB3	High mobility group protein B3	HMGB3_HUMAN	3	110.212	2.10212	RAP	CON
RAP / CON	P07108	0.6721	0.6721	0.00350584	0.00432708	19	P07108	DBI	Acyl-CoA-binding protein	ACBP_HUMAN	3	59.3391	1.59339	RAP	CON
RAP / CON	P14406	0.860681	0.860681	0.00369856	0.00445724	11	P14406	COX7A2	Cytochrome c oxidase subunit 7A2, mitochondrial	CX7A2_HUMAN	2	81.5895	1.8159	RAP	CON
RAP / CON	Q9H444	1.05793	1.05793	0.00372339	0.00446807	12	Q9H444	CHMP4B	Charged multivesicular body protein 4b	CHM4B_HUMAN	1	108.195	2.08195	RAP	CON
RAP / CON	P17096	0.713633	0.713633	0.00376673	0.00448193	24	P17096	HMGA1	High mobility group protein HMG-I/HMG-Y	HMGA1_HUMAN	2	63.9928	1.63993	RAP	CON
RAP / CON	Q01469	0.829877	0.829877	0.00389703	0.00457901	64	Q01469	FABP5	Fatty acid-binding protein, epidermal	FABP5_HUMAN	9	77.7534	1.77753	RAP	CON
RAP / CON	Q99460	1.84796	1.84796	0.00393194	0.00460086	8	Q99460	PSMD1	26S proteasome non-ATPase regulatory subunit 1	PSMD1_HUMAN	3	259.99	3.5999	RAP	CON
RAP / CON	Q04760	0.816007	0.816007	0.00414456	0.00479002	50	Q04760	GLO1	Lactoylglutathione lyase	LGUL_HUMAN	7	76.0526	1.76053	RAP	CON
RAP / CON	Q96E11	1.48264	1.48264	0.00429167	0.00491972	5	Q96E11	MRRF	Ribosome-recycling factor, mitochondrial	RRFM_HUMAN	1	179.46	2.7946	RAP	CON
RAP / CON	Q9ULZ3	0.92083	0.92083	0.00473759	0.00536547	10	Q9ULZ3	PYCARD	Apoptosis-associated speck-like protein containing a CARD	ASC_HUMAN	2	89.3204	1.8932	RAP	CON
RAP / CON	Q16629	0.814025	0.814025	0.00649678	0.00699272	29	Q16629	SRSF7	Serine/arginine-rich splicing factor 7	SRSF7_HUMAN	4	75.811	1.75811	RAP	CON
RAP / CON	P62899	1.09905	1.09905	0.00967965	0.00964545	7	P62899	RPL31	60S ribosomal protein L31	RL31_HUMAN	1	114.214	2.14214	RAP	CON
RAP / CON	Q99757	1.02606	1.02606	0.00984402	0.00977469	6	Q99757	TXN2	Thioredoxin, mitochondrial	THIOM_HUMAN	1	103.645	2.03645	RAP	CON
RAP / CON	P09382	0.827258	0.827258	0.0105887	0.0104043	113	P09382	LGALS1	Galectin-1	LEG1_HUMAN	13	77.431	1.77431	RAP	CON
RAP / CON	P42766	1.10843	1.10843	0.011255	0.0107956	6	P42766	RPL35	60S ribosomal protein L35	RL35_HUMAN	1	115.611	2.15611	RAP	CON
RAP / CON	P09527;P18067;P51149,P51149;P51150;Q5R9Y4	0.63457	0.63457	0.0119117	0.0113483	30	P09527;P18067;P51149,P51149;P51150;Q5R9Y4	Rab7a;RAB7A;RAB7A,RAB7A;Rab7a;RAB7A	Ras-related protein Rab-7a	RAB7A_RAT;RAB7A_CANLF;RAB7A_HUMAN,RAB7A_HUMAN;RAB7A_MOUSE;RAB7A_PONAB	7	55.2475	1.55247	RAP	CON
RAP / CON	Q9H3N1	0.993502	0.993502	0.0119887	0.0113638	6	Q9H3N1	TMX1	Thioredoxin-related transmembrane protein 1	TMX1_HUMAN	1	99.1012	1.99101	RAP	CON
RAP / CON	P00403	0.674328	0.674328	0.0122037	0.0115098	21	P00403	MT-CO2	Cytochrome c oxidase subunit 2	COX2_HUMAN	4	59.5854	1.59585	RAP	CON
RAP / CON	P08621	1.20838	1.20838	0.012538	0.0117466	6	P08621	SNRNP70	U1 small nuclear ribonucleoprotein 70 kDa	RU17_HUMAN	1	131.079	2.31079	RAP	CON
RAP / CON	P67936	0.893687	0.893687	0.0130193	0.0120375	116	P67936	TPM4	Tropomyosin alpha-4 chain	TPM4_HUMAN	14	85.7918	1.85792	RAP	CON
RAP / CON	P61604	0.677453	0.677453	0.0148142	0.0134894	131	P61604	HSPE1	10 kDa heat shock protein, mitochondrial	CH10_HUMAN	15	59.9314	1.59931	RAP	CON
RAP / CON	P13645	1.22404	1.22404	0.0152569	0.0138343	6	P13645	KRT10	Keratin, type I cytoskeletal 10	K1C10_HUMAN	1	133.601	2.33601	RAP	CON
RAP / CON	P04632	1.11332	1.11332	0.0154726	0.0139402	6	P04632	CAPNS1	Calpain small subunit 1	CPNS1_HUMAN	1	116.342	2.16342	RAP	CON
RAP / CON	P61916	0.906855	0.906855	0.0154516	0.0139402	11	P61916	NPC2	Epididymal secretory protein E1	NPC2_HUMAN	1	87.4954	1.87495	RAP	CON
RAP / CON	P07602	1.93648	1.93648	0.0163986	0.0146337	60	P07602	PSAP	Prosaposin	SAP_HUMAN	8	282.77	3.8277	RAP	CON
[truncated: 194 more rows]

## Sheet: acr
Comparison (group1/group2)	ProteinGroups	AVG Log2 Ratio	Absolute AVG Log2 Ratio	Pvalue	Qvalue	# of Ratios	UniProtIds	Genes	ProteinDescriptions	ProteinNames	# Unique Total Peptides	% Change	Ratio	Condition Numerator	Condition Denominator
[truncated: 423 more rows]
